# Supplementary material for: Breast cancer remodels lymphatics in sentinel lymph nodes
Source: Nat Commun. 2025 Nov 17;16:10056. doi: 10.1038/s41467-025-64981-z (PMC12623973; doi:10.1038/s41467-025-64981-z)
Supplement: Supplementary file 3 — Supplementary Data 1 [file 41467_2025_64981_MOESM3_ESM.xlsx]

## Sheet: upregulated
Supplementary Data 1. Up and down regulated genes by LN metastasis in different clusters. DEGs were identified using the Wilcoxon Rank Sum test.
c0: ACKR4+ SCS ceiling LEC						c1: Medullary capsule-lining LEC						c2: CCL2+ SCS ceiling LEC						c3: PTX3+ paracortical sinus LEC						c4: BGNhi CD200+ LEC						c5: Bridge LEC						c6: SCS floor LEC						c7:ANXA1+ LEC						c8: interferon-activated LEC
	p_val	avg_log2FC	pct.1	pct.2	p_val_adj		p_val	avg_log2FC	pct.1	pct.2	p_val_adj		p_val	avg_log2FC	pct.1	pct.2	p_val_adj		p_val	avg_log2FC	pct.1	pct.2	p_val_adj		p_val	avg_log2FC	pct.1	pct.2	p_val_adj		p_val	avg_log2FC	pct.1	pct.2	p_val_adj		p_val	avg_log2FC	pct.1	pct.2	p_val_adj		p_val	avg_log2FC	pct.1	pct.2	p_val_adj		p_val
BGN	0	1.77186	0.635	0.342	0	MGP	0	1.76233	0.97	0.836	0	MGP	0	2.07775	0.945	0.722	0	MGP	0	2.07775	0.945	0.722	0	MGP	0	2.07775	0.945	0.722	0	MGP	0	2.07775	0.945	0.722	0	MGP	0	2.07775	0.945	0.722	0	MGP	0	2.07775	0.945	0.722	0	MGP	0
MGP	0	1.76293	0.963	0.748	0	CRTAC1	1.92809e-285	1.61747	0.582	0.329	4.11937e-281	BGN	0	1.98127	0.575	0.287	0	BGN	0	1.98127	0.575	0.287	0	BGN	0	1.98127	0.575	0.287	0	BGN	0	1.98127	0.575	0.287	0	BGN	0	1.98127	0.575	0.287	0	BGN	0	1.98127	0.575	0.287	0	BGN	0
CCL21	0	1.45909	0.817	0.624	0	MT-ND2	7.79008e-210	0.505817	0.974	0.958	1.66435e-205	ZFP36	0	0.698269	0.982	0.969	0	ZFP36	0	0.698269	0.982	0.969	0	ZFP36	0	0.698269	0.982	0.969	0	ZFP36	0	0.698269	0.982	0.969	0	ZFP36	0	0.698269	0.982	0.969	0	ZFP36	0	0.698269	0.982	0.969	0	ZFP36	0
RPS20	0	0.518371	0.98	0.902	0	TXNIP	4.4349e-205	0.890161	0.811	0.692	9.47516e-201	RPL28	3.60194e-283	0.344485	0.999	0.997	7.69555e-279	RPL28	3.60194e-283	0.344485	0.999	0.997	7.69555e-279	RPL28	3.60194e-283	0.344485	0.999	0.997	7.69555e-279	RPL28	3.60194e-283	0.344485	0.999	0.997	7.69555e-279	RPL28	3.60194e-283	0.344485	0.999	0.997	7.69555e-279	RPL28	3.60194e-283	0.344485	0.999	0.997	7.69555e-279	RPL28	3.60194e-283
RPS11	0	0.410917	0.969	0.936	0	FOS	1.65975e-198	0.6467	0.913	0.866	3.54606e-194	CCL21	7.42071e-248	1.54517	0.791	0.653	1.58544e-243	CCL21	7.42071e-248	1.54517	0.791	0.653	1.58544e-243	CCL21	7.42071e-248	1.54517	0.791	0.653	1.58544e-243	CCL21	7.42071e-248	1.54517	0.791	0.653	1.58544e-243	CCL21	7.42071e-248	1.54517	0.791	0.653	1.58544e-243	CCL21	7.42071e-248	1.54517	0.791	0.653	1.58544e-243	CCL21	7.42071e-248
MT-ND2	6.06511e-296	0.538245	0.97	0.926	1.29581e-291	RPLP2	7.12627e-194	0.331109	0.999	0.995	1.52253e-189	GNG11	2.87979e-242	0.649382	0.913	0.853	6.15267e-238	GNG11	2.87979e-242	0.649382	0.913	0.853	6.15267e-238	GNG11	2.87979e-242	0.649382	0.913	0.853	6.15267e-238	GNG11	2.87979e-242	0.649382	0.913	0.853	6.15267e-238	GNG11	2.87979e-242	0.649382	0.913	0.853	6.15267e-238	GNG11	2.87979e-242	0.649382	0.913	0.853	6.15267e-238	GNG11	2.87979e-242
GNG11	7.65117e-286	0.493558	0.966	0.912	1.63467e-281	CCL21	1.68241e-175	0.611441	0.869	0.724	3.59448e-171	RAMP2	8.24191e-225	0.446954	0.98	0.956	1.76088e-220	RAMP2	8.24191e-225	0.446954	0.98	0.956	1.76088e-220	RAMP2	8.24191e-225	0.446954	0.98	0.956	1.76088e-220	RAMP2	8.24191e-225	0.446954	0.98	0.956	1.76088e-220	RAMP2	8.24191e-225	0.446954	0.98	0.956	1.76088e-220	RAMP2	8.24191e-225	0.446954	0.98	0.956	1.76088e-220	RAMP2	8.24191e-225
UQCRB	7.58973e-277	0.522709	0.905	0.801	1.62154e-272	IGFBP5	1.04095e-172	1.32503	0.574	0.378	2.22398e-168	ADIRF	2.61504e-224	0.730562	0.961	0.925	5.58702e-220	ADIRF	2.61504e-224	0.730562	0.961	0.925	5.58702e-220	ADIRF	2.61504e-224	0.730562	0.961	0.925	5.58702e-220	ADIRF	2.61504e-224	0.730562	0.961	0.925	5.58702e-220	ADIRF	2.61504e-224	0.730562	0.961	0.925	5.58702e-220	ADIRF	2.61504e-224	0.730562	0.961	0.925	5.58702e-220	ADIRF	2.61504e-224
RPL27A	8.39181e-277	0.354319	0.998	0.994	1.79291e-272	MALAT1	4.8793e-171	0.310622	0.999	0.999	1.04246e-166	IFITM3	1.44457e-221	0.460059	0.986	0.975	3.08633e-217	IFITM3	1.44457e-221	0.460059	0.986	0.975	3.08633e-217	IFITM3	1.44457e-221	0.460059	0.986	0.975	3.08633e-217	IFITM3	1.44457e-221	0.460059	0.986	0.975	3.08633e-217	IFITM3	1.44457e-221	0.460059	0.986	0.975	3.08633e-217	IFITM3	1.44457e-221	0.460059	0.986	0.975	3.08633e-217	IFITM3	1.44457e-221
RPL9	1.02269e-267	0.328143	0.995	0.989	2.18498e-263	ADIRF	3.9165e-162	0.375106	0.998	0.991	8.36761e-158	CRTAC1	4.09996e-217	1.74238	0.424	0.213	8.75957e-213	CRTAC1	4.09996e-217	1.74238	0.424	0.213	8.75957e-213	CRTAC1	4.09996e-217	1.74238	0.424	0.213	8.75957e-213	CRTAC1	4.09996e-217	1.74238	0.424	0.213	8.75957e-213	CRTAC1	4.09996e-217	1.74238	0.424	0.213	8.75957e-213	CRTAC1	4.09996e-217	1.74238	0.424	0.213	8.75957e-213	CRTAC1	4.09996e-217
RPS16	3.75045e-249	0.351045	0.991	0.979	8.01283e-245	TPT1	8.06361e-160	0.365783	0.997	0.995	1.72279e-155	IFITM2	2.13911e-194	0.469188	0.942	0.918	4.57021e-190	IFITM2	2.13911e-194	0.469188	0.942	0.918	4.57021e-190	IFITM2	2.13911e-194	0.469188	0.942	0.918	4.57021e-190	IFITM2	2.13911e-194	0.469188	0.942	0.918	4.57021e-190	IFITM2	2.13911e-194	0.469188	0.942	0.918	4.57021e-190	IFITM2	2.13911e-194	0.469188	0.942	0.918	4.57021e-190	IFITM2	2.13911e-194
TPT1	1.82226e-232	0.468399	0.998	0.996	3.89325e-228	HSPB1	1.39867e-157	0.394803	0.998	0.995	2.98827e-153	RPL27A	5.25452e-194	0.31453	1	0.999	1.12263e-189	RPL27A	5.25452e-194	0.31453	1	0.999	1.12263e-189	RPL27A	5.25452e-194	0.31453	1	0.999	1.12263e-189	RPL27A	5.25452e-194	0.31453	1	0.999	1.12263e-189	RPL27A	5.25452e-194	0.31453	1	0.999	1.12263e-189	RPL27A	5.25452e-194	0.31453	1	0.999	1.12263e-189	RPL27A	5.25452e-194
RPL23A	1.16841e-214	0.283959	0.999	0.995	2.49632e-210	RPL37A	4.14449e-157	0.317459	0.998	0.988	8.85471e-153	RPLP2	9.04297e-187	0.311311	1	0.999	1.93203e-182	RPLP2	9.04297e-187	0.311311	1	0.999	1.93203e-182	RPLP2	9.04297e-187	0.311311	1	0.999	1.93203e-182	RPLP2	9.04297e-187	0.311311	1	0.999	1.93203e-182	RPLP2	9.04297e-187	0.311311	1	0.999	1.93203e-182	RPLP2	9.04297e-187	0.311311	1	0.999	1.93203e-182	RPLP2	9.04297e-187
MFAP2	9.81822e-205	0.998859	0.51	0.299	2.09766e-200	RPL28	3.88415e-153	0.277022	0.994	0.991	8.29848e-149	RPS16	9.03941e-185	0.319117	0.993	0.995	1.93127e-180	RPS16	9.03941e-185	0.319117	0.993	0.995	1.93127e-180	RPS16	9.03941e-185	0.319117	0.993	0.995	1.93127e-180	RPS16	9.03941e-185	0.319117	0.993	0.995	1.93127e-180	RPS16	9.03941e-185	0.319117	0.993	0.995	1.93127e-180	RPS16	9.03941e-185	0.319117	0.993	0.995	1.93127e-180	RPS16	9.03941e-185
RPLP2	5.41533e-204	0.309359	0.999	0.997	1.15699e-199	PODXL	6.30676e-153	0.719198	0.748	0.592	1.34744e-148	RPL27	8.13013e-174	0.322926	0.993	0.989	1.737e-169	RPL27	8.13013e-174	0.322926	0.993	0.989	1.737e-169	RPL27	8.13013e-174	0.322926	0.993	0.989	1.737e-169	RPL27	8.13013e-174	0.322926	0.993	0.989	1.737e-169	RPL27	8.13013e-174	0.322926	0.993	0.989	1.737e-169	RPL27	8.13013e-174	0.322926	0.993	0.989	1.737e-169	RPL27	8.13013e-174
MT-CO3	9.45782e-200	0.410417	0.985	0.961	2.02066e-195	RPS16	2.13695e-142	0.290589	0.988	0.979	4.56559e-138	UBA52	4.20927e-169	0.311609	0.992	0.988	8.99311e-165	UBA52	4.20927e-169	0.311609	0.992	0.988	8.99311e-165	UBA52	4.20927e-169	0.311609	0.992	0.988	8.99311e-165	UBA52	4.20927e-169	0.311609	0.992	0.988	8.99311e-165	UBA52	4.20927e-169	0.311609	0.992	0.988	8.99311e-165	UBA52	4.20927e-169	0.311609	0.992	0.988	8.99311e-165	UBA52	4.20927e-169
CRTAC1	2.51868e-189	1.33167	0.443	0.257	5.38115e-185	GNG11	1.41445e-138	0.493971	0.924	0.888	3.02197e-134	UQCRB	3.80402e-157	0.432865	0.906	0.858	8.12729e-153	UQCRB	3.80402e-157	0.432865	0.906	0.858	8.12729e-153	UQCRB	3.80402e-157	0.432865	0.906	0.858	8.12729e-153	UQCRB	3.80402e-157	0.432865	0.906	0.858	8.12729e-153	UQCRB	3.80402e-157	0.432865	0.906	0.858	8.12729e-153	UQCRB	3.80402e-157	0.432865	0.906	0.858	8.12729e-153	UQCRB	3.80402e-157
MT-ND4	8.13341e-186	0.30247	0.994	0.975	1.7377e-181	DDIT4	3.28295e-138	0.77282	0.632	0.464	7.01403e-134	LAPTM5	1.48624e-146	0.588488	0.802	0.689	3.17535e-142	LAPTM5	1.48624e-146	0.588488	0.802	0.689	3.17535e-142	LAPTM5	1.48624e-146	0.588488	0.802	0.689	3.17535e-142	LAPTM5	1.48624e-146	0.588488	0.802	0.689	3.17535e-142	LAPTM5	1.48624e-146	0.588488	0.802	0.689	3.17535e-142	LAPTM5	1.48624e-146	0.588488	0.802	0.689	3.17535e-142	LAPTM5	1.48624e-146
ZFP36	1.95586e-183	0.470708	0.951	0.907	4.17869e-179	RPL31	1.90022e-131	0.318642	0.994	0.951	4.05981e-127	MFAP2	1.73918e-139	1.08588	0.43	0.249	3.71575e-135	MFAP2	1.73918e-139	1.08588	0.43	0.249	3.71575e-135	MFAP2	1.73918e-139	1.08588	0.43	0.249	3.71575e-135	MFAP2	1.73918e-139	1.08588	0.43	0.249	3.71575e-135	MFAP2	1.73918e-139	1.08588	0.43	0.249	3.71575e-135	MFAP2	1.73918e-139	1.08588	0.43	0.249	3.71575e-135	MFAP2	1.73918e-139
RPL31	3.60129e-182	0.325448	0.996	0.948	7.69416e-178	ZFP36	9.99458e-131	0.47202	0.944	0.918	2.13534e-126	RPL23A	1.23873e-138	0.252778	0.999	0.998	2.64654e-134	RPL23A	1.23873e-138	0.252778	0.999	0.998	2.64654e-134	RPL23A	1.23873e-138	0.252778	0.999	0.998	2.64654e-134	RPL23A	1.23873e-138	0.252778	0.999	0.998	2.64654e-134	RPL23A	1.23873e-138	0.252778	0.999	0.998	2.64654e-134	RPL23A	1.23873e-138	0.252778	0.999	0.998	2.64654e-134	RPL23A	1.23873e-138
RPL7	9.99929e-181	0.255866	0.999	0.992	2.13635e-176	RPL27A	1.12719e-128	0.272078	0.997	0.99	2.40824e-124	RPS21	1.40258e-138	0.375017	0.988	0.974	2.99661e-134	RPS21	1.40258e-138	0.375017	0.988	0.974	2.99661e-134	RPS21	1.40258e-138	0.375017	0.988	0.974	2.99661e-134	RPS21	1.40258e-138	0.375017	0.988	0.974	2.99661e-134	RPS21	1.40258e-138	0.375017	0.988	0.974	2.99661e-134	RPS21	1.40258e-138	0.375017	0.988	0.974	2.99661e-134	RPS21	1.40258e-138
GAS6	4.27057e-176	0.655721	0.716	0.534	9.12406e-172	GAS6	3.81143e-124	0.716105	0.668	0.525	8.14313e-120	MYL12B	8.03238e-136	0.357537	0.93	0.91	1.71612e-131	MYL12B	8.03238e-136	0.357537	0.93	0.91	1.71612e-131	MYL12B	8.03238e-136	0.357537	0.93	0.91	1.71612e-131	MYL12B	8.03238e-136	0.357537	0.93	0.91	1.71612e-131	MYL12B	8.03238e-136	0.357537	0.93	0.91	1.71612e-131	MYL12B	8.03238e-136	0.357537	0.93	0.91	1.71612e-131	MYL12B	8.03238e-136
POSTN	6.00724e-175	2.11128	0.223	0.07	1.28345e-170	RAMP2	1.35062e-123	0.270272	0.996	0.991	2.88559e-119	COX7C	9.58276e-132	0.381051	0.937	0.901	2.04736e-127	COX7C	9.58276e-132	0.381051	0.937	0.901	2.04736e-127	COX7C	9.58276e-132	0.381051	0.937	0.901	2.04736e-127	COX7C	9.58276e-132	0.381051	0.937	0.901	2.04736e-127	COX7C	9.58276e-132	0.381051	0.937	0.901	2.04736e-127	COX7C	9.58276e-132	0.381051	0.937	0.901	2.04736e-127	COX7C	9.58276e-132
RPL13A	3.21316e-173	0.275295	1	0.991	6.86491e-169	DUSP1	3.27404e-112	0.506842	0.899	0.87	6.99498e-108	CYB5R3	8.90235e-118	0.44963	0.825	0.753	1.90199e-113	CYB5R3	8.90235e-118	0.44963	0.825	0.753	1.90199e-113	CYB5R3	8.90235e-118	0.44963	0.825	0.753	1.90199e-113	CYB5R3	8.90235e-118	0.44963	0.825	0.753	1.90199e-113	CYB5R3	8.90235e-118	0.44963	0.825	0.753	1.90199e-113	CYB5R3	8.90235e-118	0.44963	0.825	0.753	1.90199e-113	CYB5R3	8.90235e-118
TSPAN13	3.51477e-152	1.47596	0.233	0.085	7.50931e-148	RPS21	6.0518e-108	0.329306	0.976	0.948	1.29297e-103	HSPB1	4.81813e-116	0.278267	0.995	0.995	1.02939e-111	HSPB1	4.81813e-116	0.278267	0.995	0.995	1.02939e-111	HSPB1	4.81813e-116	0.278267	0.995	0.995	1.02939e-111	HSPB1	4.81813e-116	0.278267	0.995	0.995	1.02939e-111	HSPB1	4.81813e-116	0.278267	0.995	0.995	1.02939e-111	HSPB1	4.81813e-116	0.278267	0.995	0.995	1.02939e-111	HSPB1	4.81813e-116
RPL37A	3.83199e-150	0.288332	0.999	0.987	8.18704e-146	RPS20	1.23146e-106	0.300668	0.973	0.92	2.63102e-102	TXNIP	1.9971e-115	1.15717	0.598	0.494	4.26681e-111	TXNIP	1.9971e-115	1.15717	0.598	0.494	4.26681e-111	TXNIP	1.9971e-115	1.15717	0.598	0.494	4.26681e-111	TXNIP	1.9971e-115	1.15717	0.598	0.494	4.26681e-111	TXNIP	1.9971e-115	1.15717	0.598	0.494	4.26681e-111	TXNIP	1.9971e-115	1.15717	0.598	0.494	4.26681e-111	TXNIP	1.9971e-115
RPL27	3.31222e-148	0.262336	0.989	0.973	7.07655e-144	RPL38	6.11502e-103	0.298747	0.986	0.967	1.30647e-98	FOS	4.61556e-114	0.670521	0.807	0.776	9.86114e-110	FOS	4.61556e-114	0.670521	0.807	0.776	9.86114e-110	FOS	4.61556e-114	0.670521	0.807	0.776	9.86114e-110	FOS	4.61556e-114	0.670521	0.807	0.776	9.86114e-110	FOS	4.61556e-114	0.670521	0.807	0.776	9.86114e-110	FOS	4.61556e-114	0.670521	0.807	0.776	9.86114e-110	FOS	4.61556e-114
CDH13	6.31083e-148	0.977604	0.401	0.224	1.34831e-143	PTGIS	1.55281e-101	1.039	0.382	0.223	3.31757e-97	MFAP4	1.40212e-111	1.22197	0.41	0.25	2.99564e-107	MFAP4	1.40212e-111	1.22197	0.41	0.25	2.99564e-107	MFAP4	1.40212e-111	1.22197	0.41	0.25	2.99564e-107	MFAP4	1.40212e-111	1.22197	0.41	0.25	2.99564e-107	MFAP4	1.40212e-111	1.22197	0.41	0.25	2.99564e-107	MFAP4	1.40212e-111	1.22197	0.41	0.25	2.99564e-107	MFAP4	1.40212e-111
RPSA	3.11168e-147	0.299481	0.954	0.914	6.6481e-143	UQCRB	1.52688e-96	0.337757	0.886	0.836	3.26218e-92	ELN	3.55855e-109	0.972171	0.37	0.21	7.60284e-105	ELN	3.55855e-109	0.972171	0.37	0.21	7.60284e-105	ELN	3.55855e-109	0.972171	0.37	0.21	7.60284e-105	ELN	3.55855e-109	0.972171	0.37	0.21	7.60284e-105	ELN	3.55855e-109	0.972171	0.37	0.21	7.60284e-105	ELN	3.55855e-109	0.972171	0.37	0.21	7.60284e-105	ELN	3.55855e-109
PDPN	3.36594e-135	0.958516	0.384	0.217	7.19132e-131	F2RL3	1.90605e-92	1.19324	0.333	0.189	4.07227e-88	CDH13	2.19174e-108	1.04093	0.372	0.215	4.68265e-104	CDH13	2.19174e-108	1.04093	0.372	0.215	4.68265e-104	CDH13	2.19174e-108	1.04093	0.372	0.215	4.68265e-104	CDH13	2.19174e-108	1.04093	0.372	0.215	4.68265e-104	CDH13	2.19174e-108	1.04093	0.372	0.215	4.68265e-104	CDH13	2.19174e-108	1.04093	0.372	0.215	4.68265e-104	CDH13	2.19174e-108
LAPTM5	5.35081e-130	0.391331	0.86	0.737	1.1432e-125	CALCRL	1.79922e-79	0.516719	0.74	0.643	3.84404e-75	HLA-DQB1	1.62322e-107	1.3695	0.264	0.126	3.468e-103	HLA-DQB1	1.62322e-107	1.3695	0.264	0.126	3.468e-103	HLA-DQB1	1.62322e-107	1.3695	0.264	0.126	3.468e-103	HLA-DQB1	1.62322e-107	1.3695	0.264	0.126	3.468e-103	HLA-DQB1	1.62322e-107	1.3695	0.264	0.126	3.468e-103	HLA-DQB1	1.62322e-107	1.3695	0.264	0.126	3.468e-103	HLA-DQB1	1.62322e-107
MT1E	1.06395e-129	0.916865	0.377	0.214	2.27312e-125	DSTN	1.70199e-67	0.310428	0.914	0.873	3.6363e-63	GAS6	2.43512e-104	0.616142	0.663	0.524	5.20262e-100	GAS6	2.43512e-104	0.616142	0.663	0.524	5.20262e-100	GAS6	2.43512e-104	0.616142	0.663	0.524	5.20262e-100	GAS6	2.43512e-104	0.616142	0.663	0.524	5.20262e-100	GAS6	2.43512e-104	0.616142	0.663	0.524	5.20262e-100	GAS6	2.43512e-104	0.616142	0.663	0.524	5.20262e-100	GAS6	2.43512e-104
PLPP3	2.0458e-123	1.14101	0.288	0.144	4.37085e-119	FN1	1.91203e-66	0.347033	0.592	0.431	4.08505e-62	IGFBP7	7.81901e-103	0.270922	0.998	0.999	1.67053e-98	IGFBP7	7.81901e-103	0.270922	0.998	0.999	1.67053e-98	IGFBP7	7.81901e-103	0.270922	0.998	0.999	1.67053e-98	IGFBP7	7.81901e-103	0.270922	0.998	0.999	1.67053e-98	IGFBP7	7.81901e-103	0.270922	0.998	0.999	1.67053e-98	IGFBP7	7.81901e-103	0.270922	0.998	0.999	1.67053e-98	IGFBP7	7.81901e-103
RPL23	2.06499e-117	0.255898	0.976	0.949	4.41186e-113	PDPN	3.52532e-62	0.636778	0.46	0.334	7.53185e-58	RPL22	1.01678e-100	0.258014	0.988	0.99	2.17235e-96	RPL22	1.01678e-100	0.258014	0.988	0.99	2.17235e-96	RPL22	1.01678e-100	0.258014	0.988	0.99	2.17235e-96	RPL22	1.01678e-100	0.258014	0.988	0.99	2.17235e-96	RPL22	1.01678e-100	0.258014	0.988	0.99	2.17235e-96	RPL22	1.01678e-100	0.258014	0.988	0.99	2.17235e-96	RPL22	1.01678e-100
TFF3	6.46361e-114	0.296352	0.955	0.905	1.38095e-109	ADAMTS7	1.9718e-61	1.60542	0.139	0.054	4.21276e-57	RPL38	3.41729e-100	0.305829	0.995	0.987	7.30103e-96	RPL38	3.41729e-100	0.305829	0.995	0.987	7.30103e-96	RPL38	3.41729e-100	0.305829	0.995	0.987	7.30103e-96	RPL38	3.41729e-100	0.305829	0.995	0.987	7.30103e-96	RPL38	3.41729e-100	0.305829	0.995	0.987	7.30103e-96	RPL38	3.41729e-100	0.305829	0.995	0.987	7.30103e-96	RPL38	3.41729e-100
ARL4A	3.65421e-111	0.440267	0.793	0.651	7.80722e-107	SPRY1	9.8156e-58	0.838043	0.31	0.197	2.0971e-53	CALCRL	2.22371e-98	0.644091	0.639	0.504	4.75097e-94	CALCRL	2.22371e-98	0.644091	0.639	0.504	4.75097e-94	CALCRL	2.22371e-98	0.644091	0.639	0.504	4.75097e-94	CALCRL	2.22371e-98	0.644091	0.639	0.504	4.75097e-94	CALCRL	2.22371e-98	0.644091	0.639	0.504	4.75097e-94	CALCRL	2.22371e-98	0.644091	0.639	0.504	4.75097e-94	CALCRL	2.22371e-98
HLA-DQB1	1.75076e-108	1.39201	0.233	0.111	3.7405e-104	CDH13	5.36475e-56	0.627724	0.435	0.317	1.14618e-51	RNASE1	1.65836e-96	1.53187	0.227	0.104	3.54309e-92	RNASE1	1.65836e-96	1.53187	0.227	0.104	3.54309e-92	RNASE1	1.65836e-96	1.53187	0.227	0.104	3.54309e-92	RNASE1	1.65836e-96	1.53187	0.227	0.104	3.54309e-92	RNASE1	1.65836e-96	1.53187	0.227	0.104	3.54309e-92	RNASE1	1.65836e-96	1.53187	0.227	0.104	3.54309e-92	RNASE1	1.65836e-96
ID1	1.1967e-106	0.689647	0.57	0.419	2.55675e-102	CD34	1.07196e-55	0.597205	0.407	0.284	2.29024e-51	RPSA	3.2991e-92	0.253694	0.954	0.955	7.04852e-88	RPSA	3.2991e-92	0.253694	0.954	0.955	7.04852e-88	RPSA	3.2991e-92	0.253694	0.954	0.955	7.04852e-88	RPSA	3.2991e-92	0.253694	0.954	0.955	7.04852e-88	RPSA	3.2991e-92	0.253694	0.954	0.955	7.04852e-88	RPSA	3.2991e-92	0.253694	0.954	0.955	7.04852e-88	RPSA	3.2991e-92
RNASE1	4.30479e-105	1.33614	0.232	0.109	9.19718e-101	TGM2	1.66096e-55	0.355149	0.806	0.739	3.54864e-51	RAMP3	1.32401e-91	0.357324	0.901	0.838	2.82874e-87	RAMP3	1.32401e-91	0.357324	0.901	0.838	2.82874e-87	RAMP3	1.32401e-91	0.357324	0.901	0.838	2.82874e-87	RAMP3	1.32401e-91	0.357324	0.901	0.838	2.82874e-87	RAMP3	1.32401e-91	0.357324	0.901	0.838	2.82874e-87	RAMP3	1.32401e-91	0.357324	0.901	0.838	2.82874e-87	RAMP3	1.32401e-91
SPRY1	1.05726e-103	0.984246	0.317	0.179	2.25883e-99	MTUS1	1.52908e-54	0.616517	0.508	0.408	3.26688e-50	TPT1	2.58277e-90	0.320819	0.999	1	5.51809e-86	TPT1	2.58277e-90	0.320819	0.999	1	5.51809e-86	TPT1	2.58277e-90	0.320819	0.999	1	5.51809e-86	TPT1	2.58277e-90	0.320819	0.999	1	5.51809e-86	TPT1	2.58277e-90	0.320819	0.999	1	5.51809e-86	TPT1	2.58277e-90	0.320819	0.999	1	5.51809e-86	TPT1	2.58277e-90
MTUS1	1.45068e-101	0.558844	0.59	0.433	3.09939e-97	ENTPD1	1.81379e-54	1.04265	0.2	0.105	3.87517e-50	BTG2	9.69822e-88	0.522992	0.765	0.689	2.07202e-83	BTG2	9.69822e-88	0.522992	0.765	0.689	2.07202e-83	BTG2	9.69822e-88	0.522992	0.765	0.689	2.07202e-83	BTG2	9.69822e-88	0.522992	0.765	0.689	2.07202e-83	BTG2	9.69822e-88	0.522992	0.765	0.689	2.07202e-83	BTG2	9.69822e-88	0.522992	0.765	0.689	2.07202e-83	BTG2	9.69822e-88
ENTPD1	1.83436e-101	1.20374	0.193	0.08	3.91912e-97	TMEM204	5.74082e-53	0.730305	0.347	0.239	1.22653e-48	TFF3	5.03133e-87	0.432669	0.92	0.901	1.07494e-82	TFF3	5.03133e-87	0.432669	0.92	0.901	1.07494e-82	TFF3	5.03133e-87	0.432669	0.92	0.901	1.07494e-82	TFF3	5.03133e-87	0.432669	0.92	0.901	1.07494e-82	TFF3	5.03133e-87	0.432669	0.92	0.901	1.07494e-82	TFF3	5.03133e-87	0.432669	0.92	0.901	1.07494e-82	TFF3	5.03133e-87
CAVIN3	2.6924e-99	0.875755	0.426	0.283	5.75232e-95	SLC2A3	1.72894e-52	0.757212	0.443	0.337	3.69387e-48	MTUS1	7.92538e-87	0.697874	0.539	0.401	1.69326e-82	MTUS1	7.92538e-87	0.697874	0.539	0.401	1.69326e-82	MTUS1	7.92538e-87	0.697874	0.539	0.401	1.69326e-82	MTUS1	7.92538e-87	0.697874	0.539	0.401	1.69326e-82	MTUS1	7.92538e-87	0.697874	0.539	0.401	1.69326e-82	MTUS1	7.92538e-87	0.697874	0.539	0.401	1.69326e-82	MTUS1	7.92538e-87
WWTR1	2.87836e-94	0.48033	0.679	0.539	6.14961e-90	COX5B	2.44094e-52	0.291221	0.826	0.777	5.21508e-48	GUK1	2.85371e-85	0.286418	0.941	0.915	6.09695e-81	GUK1	2.85371e-85	0.286418	0.941	0.915	6.09695e-81	GUK1	2.85371e-85	0.286418	0.941	0.915	6.09695e-81	GUK1	2.85371e-85	0.286418	0.941	0.915	6.09695e-81	GUK1	2.85371e-85	0.286418	0.941	0.915	6.09695e-81	GUK1	2.85371e-85	0.286418	0.941	0.915	6.09695e-81	GUK1	2.85371e-85
RPS21	2.01519e-91	0.274795	0.979	0.949	4.30546e-87	MFAP2	3.81471e-52	0.622758	0.435	0.326	8.15013e-48	POSTN	7.7864e-85	1.48564	0.204	0.092	1.66356e-80	POSTN	7.7864e-85	1.48564	0.204	0.092	1.66356e-80	POSTN	7.7864e-85	1.48564	0.204	0.092	1.66356e-80	POSTN	7.7864e-85	1.48564	0.204	0.092	1.66356e-80	POSTN	7.7864e-85	1.48564	0.204	0.092	1.66356e-80	POSTN	7.7864e-85	1.48564	0.204	0.092	1.66356e-80	POSTN	7.7864e-85
RPL38	2.11137e-91	0.265533	0.987	0.964	4.51093e-87	NAP1L1	4.74764e-52	0.364571	0.724	0.662	1.01433e-47	TIMP1	1.23986e-82	0.580029	0.854	0.823	2.64897e-78	TIMP1	1.23986e-82	0.580029	0.854	0.823	2.64897e-78	TIMP1	1.23986e-82	0.580029	0.854	0.823	2.64897e-78	TIMP1	1.23986e-82	0.580029	0.854	0.823	2.64897e-78	TIMP1	1.23986e-82	0.580029	0.854	0.823	2.64897e-78	TIMP1	1.23986e-82	0.580029	0.854	0.823	2.64897e-78	TIMP1	1.23986e-82
EIF3E	2.36101e-87	0.287896	0.856	0.768	5.04429e-83	RHOC	4.81275e-52	0.277296	0.875	0.834	1.02824e-47	TSPAN13	2.50289e-78	1.29109	0.193	0.087	5.34743e-74	TSPAN13	2.50289e-78	1.29109	0.193	0.087	5.34743e-74	TSPAN13	2.50289e-78	1.29109	0.193	0.087	5.34743e-74	TSPAN13	2.50289e-78	1.29109	0.193	0.087	5.34743e-74	TSPAN13	2.50289e-78	1.29109	0.193	0.087	5.34743e-74	TSPAN13	2.50289e-78	1.29109	0.193	0.087	5.34743e-74	TSPAN13	2.50289e-78
PTGIS	2.12033e-86	1.51169	0.149	0.057	4.53008e-82	TSPAN13	1.67173e-51	1.44369	0.126	0.051	3.57165e-47	WWTR1	3.65836e-76	0.433763	0.75	0.662	7.81609e-72	WWTR1	3.65836e-76	0.433763	0.75	0.662	7.81609e-72	WWTR1	3.65836e-76	0.433763	0.75	0.662	7.81609e-72	WWTR1	3.65836e-76	0.433763	0.75	0.662	7.81609e-72	WWTR1	3.65836e-76	0.433763	0.75	0.662	7.81609e-72	WWTR1	3.65836e-76	0.433763	0.75	0.662	7.81609e-72	WWTR1	3.65836e-76
ELN	9.97128e-85	0.604205	0.413	0.272	2.13037e-80	LAPTM5	1.04698e-50	0.275292	0.825	0.745	2.23686e-46	PPIA	7.59003e-76	0.267112	0.949	0.933	1.62161e-71	PPIA	7.59003e-76	0.267112	0.949	0.933	1.62161e-71	PPIA	7.59003e-76	0.267112	0.949	0.933	1.62161e-71	PPIA	7.59003e-76	0.267112	0.949	0.933	1.62161e-71	PPIA	7.59003e-76	0.267112	0.949	0.933	1.62161e-71	PPIA	7.59003e-76	0.267112	0.949	0.933	1.62161e-71	PPIA	7.59003e-76
NOP53	1.06795e-82	0.299405	0.836	0.76	2.28168e-78	MTRNR2L8	3.22949e-50	0.708263	0.616	0.561	6.89982e-46	IGFBP4	4.7211e-75	0.398133	0.827	0.762	1.00866e-70	IGFBP4	4.7211e-75	0.398133	0.827	0.762	1.00866e-70	IGFBP4	4.7211e-75	0.398133	0.827	0.762	1.00866e-70	IGFBP4	4.7211e-75	0.398133	0.827	0.762	1.00866e-70	IGFBP4	4.7211e-75	0.398133	0.827	0.762	1.00866e-70	IGFBP4	4.7211e-75	0.398133	0.827	0.762	1.00866e-70	IGFBP4	4.7211e-75
MMRN1	1.86757e-82	0.284767	0.835	0.696	3.99006e-78	JUN	9.78753e-48	0.279717	0.938	0.931	2.09111e-43	C4orf48	2.95992e-71	0.49376	0.629	0.497	6.32386e-67	C4orf48	2.95992e-71	0.49376	0.629	0.497	6.32386e-67	C4orf48	2.95992e-71	0.49376	0.629	0.497	6.32386e-67	C4orf48	2.95992e-71	0.49376	0.629	0.497	6.32386e-67	C4orf48	2.95992e-71	0.49376	0.629	0.497	6.32386e-67	C4orf48	2.95992e-71	0.49376	0.629	0.497	6.32386e-67	C4orf48	2.95992e-71
CLEC14A	7.29023e-81	0.921365	0.253	0.139	1.55756e-76	HLA-DRB1	1.6586e-47	0.64219	0.481	0.382	3.54359e-43	PDPN	2.38578e-70	0.789423	0.372	0.246	5.09723e-66	PDPN	2.38578e-70	0.789423	0.372	0.246	5.09723e-66	PDPN	2.38578e-70	0.789423	0.372	0.246	5.09723e-66	PDPN	2.38578e-70	0.789423	0.372	0.246	5.09723e-66	PDPN	2.38578e-70	0.789423	0.372	0.246	5.09723e-66	PDPN	2.38578e-70	0.789423	0.372	0.246	5.09723e-66	PDPN	2.38578e-70
ASS1	7.41583e-81	1.3204	0.149	0.059	1.58439e-76	CYB5R3	4.28373e-47	0.259852	0.849	0.802	9.1522e-43	ASS1	5.69722e-70	1.36285	0.152	0.062	1.21721e-65	ASS1	5.69722e-70	1.36285	0.152	0.062	1.21721e-65	ASS1	5.69722e-70	1.36285	0.152	0.062	1.21721e-65	ASS1	5.69722e-70	1.36285	0.152	0.062	1.21721e-65	ASS1	5.69722e-70	1.36285	0.152	0.062	1.21721e-65	ASS1	5.69722e-70	1.36285	0.152	0.062	1.21721e-65	ASS1	5.69722e-70
GJA4	5.60567e-80	0.462381	0.577	0.428	1.19765e-75	HLA-DQB1	4.26333e-46	1.10112	0.208	0.122	9.10861e-42	OCIAD2	2.08456e-69	0.855151	0.325	0.202	4.45366e-65	OCIAD2	2.08456e-69	0.855151	0.325	0.202	4.45366e-65	OCIAD2	2.08456e-69	0.855151	0.325	0.202	4.45366e-65	OCIAD2	2.08456e-69	0.855151	0.325	0.202	4.45366e-65	OCIAD2	2.08456e-69	0.855151	0.325	0.202	4.45366e-65	OCIAD2	2.08456e-69	0.855151	0.325	0.202	4.45366e-65	OCIAD2	2.08456e-69
TMEM204	1.58909e-79	0.569418	0.456	0.32	3.39508e-75	AC004556.1	7.84016e-46	1.81804	0.067	0.015	1.67505e-41	TUBB	6.64658e-69	0.312036	0.847	0.803	1.42004e-64	TUBB	6.64658e-69	0.312036	0.847	0.803	1.42004e-64	TUBB	6.64658e-69	0.312036	0.847	0.803	1.42004e-64	TUBB	6.64658e-69	0.312036	0.847	0.803	1.42004e-64	TUBB	6.64658e-69	0.312036	0.847	0.803	1.42004e-64	TUBB	6.64658e-69	0.312036	0.847	0.803	1.42004e-64	TUBB	6.64658e-69
F2RL3	8.45906e-79	0.675049	0.333	0.208	1.80728e-74	RNASE1	3.4521e-45	0.456559	0.578	0.48	7.37541e-41	RHOB	1.07491e-67	0.264891	0.842	0.747	2.29655e-63	RHOB	1.07491e-67	0.264891	0.842	0.747	2.29655e-63	RHOB	1.07491e-67	0.264891	0.842	0.747	2.29655e-63	RHOB	1.07491e-67	0.264891	0.842	0.747	2.29655e-63	RHOB	1.07491e-67	0.264891	0.842	0.747	2.29655e-63	RHOB	1.07491e-67	0.264891	0.842	0.747	2.29655e-63	RHOB	1.07491e-67
OCIAD2	7.42286e-77	0.636458	0.357	0.231	1.58589e-72	IL33	1.73787e-44	0.491816	0.664	0.606	3.71296e-40	BCLAF1	2.25811e-66	0.68196	0.493	0.377	4.82445e-62	BCLAF1	2.25811e-66	0.68196	0.493	0.377	4.82445e-62	BCLAF1	2.25811e-66	0.68196	0.493	0.377	4.82445e-62	BCLAF1	2.25811e-66	0.68196	0.493	0.377	4.82445e-62	BCLAF1	2.25811e-66	0.68196	0.493	0.377	4.82445e-62	BCLAF1	2.25811e-66	0.68196	0.493	0.377	4.82445e-62	BCLAF1	2.25811e-66
EFNA1	5.2502e-76	0.483354	0.569	0.43	1.1217e-71	BGN	1.98784e-44	0.95181	0.329	0.236	4.24703e-40	AC004556.1	1.16583e-65	1.97871	0.07	0.013	2.49079e-61	AC004556.1	1.16583e-65	1.97871	0.07	0.013	2.49079e-61	AC004556.1	1.16583e-65	1.97871	0.07	0.013	2.49079e-61	AC004556.1	1.16583e-65	1.97871	0.07	0.013	2.49079e-61	AC004556.1	1.16583e-65	1.97871	0.07	0.013	2.49079e-61	AC004556.1	1.16583e-65	1.97871	0.07	0.013	2.49079e-61	AC004556.1	1.16583e-65
GPR146	1.26644e-75	0.551257	0.492	0.358	2.70574e-71	BTG2	2.40538e-44	0.434469	0.711	0.658	5.1391e-40	FXYD5	8.29027e-65	0.350722	0.808	0.748	1.77122e-60	FXYD5	8.29027e-65	0.350722	0.808	0.748	1.77122e-60	FXYD5	8.29027e-65	0.350722	0.808	0.748	1.77122e-60	FXYD5	8.29027e-65	0.350722	0.808	0.748	1.77122e-60	FXYD5	8.29027e-65	0.350722	0.808	0.748	1.77122e-60	FXYD5	8.29027e-65	0.350722	0.808	0.748	1.77122e-60	FXYD5	8.29027e-65
GIMAP4	3.0409e-75	0.500407	0.518	0.382	6.49688e-71	JUNB	1.403e-43	0.270804	0.95	0.951	2.99752e-39	PTGIS	1.06452e-64	1.52515	0.138	0.056	2.27434e-60	PTGIS	1.06452e-64	1.52515	0.138	0.056	2.27434e-60	PTGIS	1.06452e-64	1.52515	0.138	0.056	2.27434e-60	PTGIS	1.06452e-64	1.52515	0.138	0.056	2.27434e-60	PTGIS	1.06452e-64	1.52515	0.138	0.056	2.27434e-60	PTGIS	1.06452e-64	1.52515	0.138	0.056	2.27434e-60	PTGIS	1.06452e-64
NAP1L1	6.67165e-73	0.33618	0.746	0.644	1.4254e-68	MEIS2	2.7224e-43	0.585894	0.508	0.422	5.81641e-39	F2RL3	3.83098e-64	0.865069	0.277	0.164	8.18489e-60	F2RL3	3.83098e-64	0.865069	0.277	0.164	8.18489e-60	F2RL3	3.83098e-64	0.865069	0.277	0.164	8.18489e-60	F2RL3	3.83098e-64	0.865069	0.277	0.164	8.18489e-60	F2RL3	3.83098e-64	0.865069	0.277	0.164	8.18489e-60	F2RL3	3.83098e-64	0.865069	0.277	0.164	8.18489e-60	F2RL3	3.83098e-64
ATP6V1E1	8.53394e-71	0.560835	0.352	0.228	1.82328e-66	SLC9A3R2	3.94532e-43	0.280098	0.938	0.91	8.42918e-39	COX5B	1.56317e-62	0.348388	0.779	0.712	3.33971e-58	COX5B	1.56317e-62	0.348388	0.779	0.712	3.33971e-58	COX5B	1.56317e-62	0.348388	0.779	0.712	3.33971e-58	COX5B	1.56317e-62	0.348388	0.779	0.712	3.33971e-58	COX5B	1.56317e-62	0.348388	0.779	0.712	3.33971e-58	COX5B	1.56317e-62	0.348388	0.779	0.712	3.33971e-58	COX5B	1.56317e-62
FOS	1.52497e-69	0.294513	0.936	0.923	3.25811e-65	UNC5B	3.82994e-41	0.428998	0.584	0.496	8.18267e-37	MTRNR2L8	2.65856e-62	0.865864	0.596	0.531	5.68001e-58	MTRNR2L8	2.65856e-62	0.865864	0.596	0.531	5.68001e-58	MTRNR2L8	2.65856e-62	0.865864	0.596	0.531	5.68001e-58	MTRNR2L8	2.65856e-62	0.865864	0.596	0.531	5.68001e-58	MTRNR2L8	2.65856e-62	0.865864	0.596	0.531	5.68001e-58	MTRNR2L8	2.65856e-62	0.865864	0.596	0.531	5.68001e-58	MTRNR2L8	2.65856e-62
TXNRD2	1.72945e-68	0.61297	0.412	0.291	3.69496e-64	N4BP2L2	4.54164e-41	0.364039	0.716	0.646	9.70322e-37	RAB11A	3.7652e-61	0.323597	0.789	0.749	8.04436e-57	RAB11A	3.7652e-61	0.323597	0.789	0.749	8.04436e-57	RAB11A	3.7652e-61	0.323597	0.789	0.749	8.04436e-57	RAB11A	3.7652e-61	0.323597	0.789	0.749	8.04436e-57	RAB11A	3.7652e-61	0.323597	0.789	0.749	8.04436e-57	RAB11A	3.7652e-61	0.323597	0.789	0.749	8.04436e-57	RAB11A	3.7652e-61
FAM174B	3.07492e-68	0.601649	0.307	0.191	6.56957e-64	MEF2A	2.78847e-40	0.541844	0.464	0.373	5.95757e-36	GIMAP1	2.18965e-60	1.00876	0.248	0.146	4.67818e-56	GIMAP1	2.18965e-60	1.00876	0.248	0.146	4.67818e-56	GIMAP1	2.18965e-60	1.00876	0.248	0.146	4.67818e-56	GIMAP1	2.18965e-60	1.00876	0.248	0.146	4.67818e-56	GIMAP1	2.18965e-60	1.00876	0.248	0.146	4.67818e-56	GIMAP1	2.18965e-60	1.00876	0.248	0.146	4.67818e-56	GIMAP1	2.18965e-60
GIMAP1	5.61325e-68	0.651287	0.371	0.254	1.19927e-63	ITGA6	2.27399e-39	0.410817	0.644	0.56	4.85838e-35	RHOC	4.76946e-60	0.343972	0.781	0.727	1.01899e-55	RHOC	4.76946e-60	0.343972	0.781	0.727	1.01899e-55	RHOC	4.76946e-60	0.343972	0.781	0.727	1.01899e-55	RHOC	4.76946e-60	0.343972	0.781	0.727	1.01899e-55	RHOC	4.76946e-60	0.343972	0.781	0.727	1.01899e-55	RHOC	4.76946e-60	0.343972	0.781	0.727	1.01899e-55	RHOC	4.76946e-60
ENG	1.02674e-67	0.438915	0.597	0.462	2.19362e-63	SPTBN1	8.94008e-39	0.254437	0.86	0.817	1.91005e-34	NBEAL1	4.01025e-59	0.703736	0.337	0.22	8.56791e-55	NBEAL1	4.01025e-59	0.703736	0.337	0.22	8.56791e-55	NBEAL1	4.01025e-59	0.703736	0.337	0.22	8.56791e-55	NBEAL1	4.01025e-59	0.703736	0.337	0.22	8.56791e-55	NBEAL1	4.01025e-59	0.703736	0.337	0.22	8.56791e-55	NBEAL1	4.01025e-59	0.703736	0.337	0.22	8.56791e-55	NBEAL1	4.01025e-59
PABPC1	1.72246e-67	0.25491	0.824	0.745	3.68004e-63	PMEPA1	1.34075e-38	0.362722	0.45	0.339	2.86452e-34	TMEM204	1.49827e-58	0.828572	0.284	0.175	3.20105e-54	TMEM204	1.49827e-58	0.828572	0.284	0.175	3.20105e-54	TMEM204	1.49827e-58	0.828572	0.284	0.175	3.20105e-54	TMEM204	1.49827e-58	0.828572	0.284	0.175	3.20105e-54	TMEM204	1.49827e-58	0.828572	0.284	0.175	3.20105e-54	TMEM204	1.49827e-58	0.828572	0.284	0.175	3.20105e-54	TMEM204	1.49827e-58
RPL36A	5.36545e-67	0.388995	0.846	0.737	1.14633e-62	EMP3	1.75483e-38	0.832774	0.216	0.135	3.7492e-34	COX6C	8.93906e-58	0.252969	0.884	0.852	1.90983e-53	COX6C	8.93906e-58	0.252969	0.884	0.852	1.90983e-53	COX6C	8.93906e-58	0.252969	0.884	0.852	1.90983e-53	COX6C	8.93906e-58	0.252969	0.884	0.852	1.90983e-53	COX6C	8.93906e-58	0.252969	0.884	0.852	1.90983e-53	COX6C	8.93906e-58	0.252969	0.884	0.852	1.90983e-53	COX6C	8.93906e-58
FXYD5	6.86281e-65	0.269628	0.816	0.722	1.46624e-60	PTPRB	9.67479e-38	0.423284	0.515	0.419	2.06702e-33	ENG	9.30203e-58	0.536711	0.501	0.377	1.98738e-53	ENG	9.30203e-58	0.536711	0.501	0.377	1.98738e-53	ENG	9.30203e-58	0.536711	0.501	0.377	1.98738e-53	ENG	9.30203e-58	0.536711	0.501	0.377	1.98738e-53	ENG	9.30203e-58	0.536711	0.501	0.377	1.98738e-53	ENG	9.30203e-58	0.536711	0.501	0.377	1.98738e-53	ENG	9.30203e-58
TIMP1	1.52637e-63	0.506601	0.884	0.825	3.2611e-59	MGLL	3.03563e-35	0.797638	0.226	0.147	6.48562e-31	IGFBP5	2.01075e-55	0.896812	0.24	0.141	4.29597e-51	IGFBP5	2.01075e-55	0.896812	0.24	0.141	4.29597e-51	IGFBP5	2.01075e-55	0.896812	0.24	0.141	4.29597e-51	IGFBP5	2.01075e-55	0.896812	0.24	0.141	4.29597e-51	IGFBP5	2.01075e-55	0.896812	0.24	0.141	4.29597e-51	IGFBP5	2.01075e-55	0.896812	0.24	0.141	4.29597e-51	IGFBP5	2.01075e-55
EFEMP1	2.22843e-63	0.409117	0.818	0.727	4.76105e-59	TIMP1	4.8467e-35	0.491175	0.911	0.881	1.0355e-30	CLU	2.29561e-55	0.292555	0.983	0.983	4.90456e-51	CLU	2.29561e-55	0.292555	0.983	0.983	4.90456e-51	CLU	2.29561e-55	0.292555	0.983	0.983	4.90456e-51	CLU	2.29561e-55	0.292555	0.983	0.983	4.90456e-51	CLU	2.29561e-55	0.292555	0.983	0.983	4.90456e-51	CLU	2.29561e-55	0.292555	0.983	0.983	4.90456e-51	CLU	2.29561e-55
SLC29A1	2.66627e-63	0.557824	0.37	0.254	5.69648e-59	FILIP1	9.02653e-35	1.27692	0.116	0.057	1.92852e-30	CRIP2	6.32265e-55	0.320699	0.798	0.741	1.35083e-50	CRIP2	6.32265e-55	0.320699	0.798	0.741	1.35083e-50	CRIP2	6.32265e-55	0.320699	0.798	0.741	1.35083e-50	CRIP2	6.32265e-55	0.320699	0.798	0.741	1.35083e-50	CRIP2	6.32265e-55	0.320699	0.798	0.741	1.35083e-50	CRIP2	6.32265e-55	0.320699	0.798	0.741	1.35083e-50	CRIP2	6.32265e-55
MT2A	1.23481e-61	0.28501	0.854	0.77	2.63818e-57	THBD	9.07478e-35	0.304519	0.845	0.824	1.93883e-30	LTC4S	1.89688e-54	0.633832	0.489	0.379	4.05268e-50	LTC4S	1.89688e-54	0.633832	0.489	0.379	4.05268e-50	LTC4S	1.89688e-54	0.633832	0.489	0.379	4.05268e-50	LTC4S	1.89688e-54	0.633832	0.489	0.379	4.05268e-50	LTC4S	1.89688e-54	0.633832	0.489	0.379	4.05268e-50	LTC4S	1.89688e-54	0.633832	0.489	0.379	4.05268e-50	LTC4S	1.89688e-54
CRIP2	1.35114e-61	0.263949	0.833	0.754	2.88672e-57	DIRAS3	5.57634e-34	1.53814	0.076	0.028	1.19139e-29	NDUFA4	2.40911e-54	0.25015	0.885	0.853	5.14706e-50	NDUFA4	2.40911e-54	0.25015	0.885	0.853	5.14706e-50	NDUFA4	2.40911e-54	0.25015	0.885	0.853	5.14706e-50	NDUFA4	2.40911e-54	0.25015	0.885	0.853	5.14706e-50	NDUFA4	2.40911e-54	0.25015	0.885	0.853	5.14706e-50	NDUFA4	2.40911e-54	0.25015	0.885	0.853	5.14706e-50	NDUFA4	2.40911e-54
TM4SF18	5.22314e-61	0.451705	0.543	0.419	1.11592e-56	ENDOD1	6.25538e-34	0.684241	0.305	0.225	1.33646e-29	UTRN	4.75568e-53	0.563507	0.438	0.319	1.01605e-48	UTRN	4.75568e-53	0.563507	0.438	0.319	1.01605e-48	UTRN	4.75568e-53	0.563507	0.438	0.319	1.01605e-48	UTRN	4.75568e-53	0.563507	0.438	0.319	1.01605e-48	UTRN	4.75568e-53	0.563507	0.438	0.319	1.01605e-48	UTRN	4.75568e-53	0.563507	0.438	0.319	1.01605e-48	UTRN	4.75568e-53
TXNIP	5.39992e-61	0.480156	0.888	0.84	1.15369e-56	ARL4A	8.71263e-34	0.287779	0.728	0.659	1.86145e-29	CD151	2.75076e-50	0.293906	0.819	0.777	5.877e-46	CD151	2.75076e-50	0.293906	0.819	0.777	5.877e-46	CD151	2.75076e-50	0.293906	0.819	0.777	5.877e-46	CD151	2.75076e-50	0.293906	0.819	0.777	5.877e-46	CD151	2.75076e-50	0.293906	0.819	0.777	5.877e-46	CD151	2.75076e-50	0.293906	0.819	0.777	5.877e-46	CD151	2.75076e-50
NFIA-AS2	4.91199e-60	2.22124	0.068	0.016	1.04945e-55	ITGA10	1.12647e-33	1.37936	0.087	0.036	2.40671e-29	TSPO	7.49122e-50	0.290825	0.79	0.732	1.6005e-45	TSPO	7.49122e-50	0.290825	0.79	0.732	1.6005e-45	TSPO	7.49122e-50	0.290825	0.79	0.732	1.6005e-45	TSPO	7.49122e-50	0.290825	0.79	0.732	1.6005e-45	TSPO	7.49122e-50	0.290825	0.79	0.732	1.6005e-45	TSPO	7.49122e-50	0.290825	0.79	0.732	1.6005e-45	TSPO	7.49122e-50
SLC41A3	9.51647e-59	0.44418	0.49	0.371	2.03319e-54	ASS1	1.13741e-33	0.741946	0.248	0.17	2.43008e-29	CAVIN3	8.93912e-50	0.702432	0.314	0.211	1.90984e-45	CAVIN3	8.93912e-50	0.702432	0.314	0.211	1.90984e-45	CAVIN3	8.93912e-50	0.702432	0.314	0.211	1.90984e-45	CAVIN3	8.93912e-50	0.702432	0.314	0.211	1.90984e-45	CAVIN3	8.93912e-50	0.702432	0.314	0.211	1.90984e-45	CAVIN3	8.93912e-50	0.702432	0.314	0.211	1.90984e-45	CAVIN3	8.93912e-50
TIE1	1.59183e-58	0.378881	0.633	0.509	3.40093e-54	NBEAL1	1.52092e-33	0.60832	0.305	0.222	3.24945e-29	EHD2	2.30156e-49	0.618423	0.334	0.225	4.91728e-45	EHD2	2.30156e-49	0.618423	0.334	0.225	4.91728e-45	EHD2	2.30156e-49	0.618423	0.334	0.225	4.91728e-45	EHD2	2.30156e-49	0.618423	0.334	0.225	4.91728e-45	EHD2	2.30156e-49	0.618423	0.334	0.225	4.91728e-45	EHD2	2.30156e-49	0.618423	0.334	0.225	4.91728e-45	EHD2	2.30156e-49
HLA-DRB1	8.91535e-58	0.657237	0.456	0.356	1.90476e-53	COX17	1.62856e-33	0.304128	0.714	0.653	3.47943e-29	MYCT1	7.33536e-49	0.420884	0.64	0.546	1.5672e-44	MYCT1	7.33536e-49	0.420884	0.64	0.546	1.5672e-44	MYCT1	7.33536e-49	0.420884	0.64	0.546	1.5672e-44	MYCT1	7.33536e-49	0.420884	0.64	0.546	1.5672e-44	MYCT1	7.33536e-49	0.420884	0.64	0.546	1.5672e-44	MYCT1	7.33536e-49	0.420884	0.64	0.546	1.5672e-44	MYCT1	7.33536e-49
TMEM255B	3.15788e-56	0.420648	0.515	0.399	6.74682e-52	S100P	1.93153e-33	0.722491	0.247	0.167	4.12672e-29	GPR146	7.75962e-49	0.744057	0.331	0.227	1.65784e-44	GPR146	7.75962e-49	0.744057	0.331	0.227	1.65784e-44	GPR146	7.75962e-49	0.744057	0.331	0.227	1.65784e-44	GPR146	7.75962e-49	0.744057	0.331	0.227	1.65784e-44	GPR146	7.75962e-49	0.744057	0.331	0.227	1.65784e-44	GPR146	7.75962e-49	0.744057	0.331	0.227	1.65784e-44	GPR146	7.75962e-49
PMEPA1	8.452e-56	0.393193	0.456	0.331	1.80577e-51	PGM2L1	1.0146e-31	0.671385	0.304	0.226	2.16769e-27	ZFAS1	3.77179e-48	0.30495	0.865	0.822	8.05843e-44	ZFAS1	3.77179e-48	0.30495	0.865	0.822	8.05843e-44	ZFAS1	3.77179e-48	0.30495	0.865	0.822	8.05843e-44	ZFAS1	3.77179e-48	0.30495	0.865	0.822	8.05843e-44	ZFAS1	3.77179e-48	0.30495	0.865	0.822	8.05843e-44	ZFAS1	3.77179e-48	0.30495	0.865	0.822	8.05843e-44	ZFAS1	3.77179e-48
PSMA4	1.80388e-55	0.352167	0.567	0.445	3.85399e-51	ART4	3.09546e-31	0.547691	0.4	0.319	6.61345e-27	TM4SF18	8.89987e-48	0.572047	0.46	0.354	1.90146e-43	TM4SF18	8.89987e-48	0.572047	0.46	0.354	1.90146e-43	TM4SF18	8.89987e-48	0.572047	0.46	0.354	1.90146e-43	TM4SF18	8.89987e-48	0.572047	0.46	0.354	1.90146e-43	TM4SF18	8.89987e-48	0.572047	0.46	0.354	1.90146e-43	TM4SF18	8.89987e-48	0.572047	0.46	0.354	1.90146e-43	TM4SF18	8.89987e-48
CYB5R3	3.37957e-55	0.251889	0.862	0.787	7.22046e-51	CTSH	6.32087e-31	0.43178	0.542	0.479	1.35045e-26	DSTN	2.16822e-47	0.262069	0.899	0.873	4.63241e-43	DSTN	2.16822e-47	0.262069	0.899	0.873	4.63241e-43	DSTN	2.16822e-47	0.262069	0.899	0.873	4.63241e-43	DSTN	2.16822e-47	0.262069	0.899	0.873	4.63241e-43	DSTN	2.16822e-47	0.262069	0.899	0.873	4.63241e-43	DSTN	2.16822e-47	0.262069	0.899	0.873	4.63241e-43	DSTN	2.16822e-47
SPSB1	2.97188e-53	0.675738	0.244	0.152	6.34942e-49	PCAT19	1.61507e-30	0.253356	0.841	0.782	3.4506e-26	TXNRD2	1.4995e-46	0.785209	0.281	0.185	3.20368e-42	TXNRD2	1.4995e-46	0.785209	0.281	0.185	3.20368e-42	TXNRD2	1.4995e-46	0.785209	0.281	0.185	3.20368e-42	TXNRD2	1.4995e-46	0.785209	0.281	0.185	3.20368e-42	TXNRD2	1.4995e-46	0.785209	0.281	0.185	3.20368e-42	TXNRD2	1.4995e-46	0.785209	0.281	0.185	3.20368e-42	TXNRD2	1.4995e-46
PCDH17	6.31478e-53	1.23938	0.128	0.06	1.34915e-48	CD36	3.94425e-30	0.640417	0.447	0.381	8.42689e-26	EID1	3.61044e-46	0.318053	0.749	0.692	7.71371e-42	EID1	3.61044e-46	0.318053	0.749	0.692	7.71371e-42	EID1	3.61044e-46	0.318053	0.749	0.692	7.71371e-42	EID1	3.61044e-46	0.318053	0.749	0.692	7.71371e-42	EID1	3.61044e-46	0.318053	0.749	0.692	7.71371e-42	EID1	3.61044e-46	0.318053	0.749	0.692	7.71371e-42	EID1	3.61044e-46
HLA-DRA	8.75831e-53	0.971751	0.29	0.197	1.87121e-48	LAMA4	3.23889e-28	0.29145	0.708	0.638	6.91988e-24	NDUFB4	2.10914e-45	0.37105	0.674	0.589	4.50618e-41	NDUFB4	2.10914e-45	0.37105	0.674	0.589	4.50618e-41	NDUFB4	2.10914e-45	0.37105	0.674	0.589	4.50618e-41	NDUFB4	2.10914e-45	0.37105	0.674	0.589	4.50618e-41	NDUFB4	2.10914e-45	0.37105	0.674	0.589	4.50618e-41	NDUFB4	2.10914e-45	0.37105	0.674	0.589	4.50618e-41	NDUFB4	2.10914e-45
DDIT4	1.8831e-52	0.299245	0.669	0.55	4.02325e-48	WWTR1	2.09039e-27	0.322216	0.638	0.575	4.46612e-23	ITGA6	2.1696e-44	0.6236	0.431	0.336	4.63534e-40	ITGA6	2.1696e-44	0.6236	0.431	0.336	4.63534e-40	ITGA6	2.1696e-44	0.6236	0.431	0.336	4.63534e-40	ITGA6	2.1696e-44	0.6236	0.431	0.336	4.63534e-40	ITGA6	2.1696e-44	0.6236	0.431	0.336	4.63534e-40	ITGA6	2.1696e-44	0.6236	0.431	0.336	4.63534e-40	ITGA6	2.1696e-44
MT1X	3.28541e-52	0.603014	0.522	0.413	7.01927e-48	GIMAP1	2.37264e-27	0.593752	0.31	0.238	5.06914e-23	SPRY1	1.61799e-43	0.932828	0.212	0.13	3.45684e-39	SPRY1	1.61799e-43	0.932828	0.212	0.13	3.45684e-39	SPRY1	1.61799e-43	0.932828	0.212	0.13	3.45684e-39	SPRY1	1.61799e-43	0.932828	0.212	0.13	3.45684e-39	SPRY1	1.61799e-43	0.932828	0.212	0.13	3.45684e-39	SPRY1	1.61799e-43	0.932828	0.212	0.13	3.45684e-39	SPRY1	1.61799e-43
GBP2	1.0051e-50	0.997697	0.144	0.073	2.1474e-46	PLAT	3.23983e-27	0.343339	0.594	0.525	6.9219e-23	HSPG2	7.60146e-43	0.410295	0.536	0.425	1.62405e-38	HSPG2	7.60146e-43	0.410295	0.536	0.425	1.62405e-38	HSPG2	7.60146e-43	0.410295	0.536	0.425	1.62405e-38	HSPG2	7.60146e-43	0.410295	0.536	0.425	1.62405e-38	HSPG2	7.60146e-43	0.410295	0.536	0.425	1.62405e-38	HSPG2	7.60146e-43	0.410295	0.536	0.425	1.62405e-38	HSPG2	7.60146e-43
LEF1	1.62497e-50	2.05643	0.055	0.012	3.47175e-46	CAVIN3	4.22114e-27	0.420952	0.425	0.347	9.01847e-23	SLC2A3	1.05278e-42	0.578631	0.441	0.346	2.24927e-38	SLC2A3	1.05278e-42	0.578631	0.441	0.346	2.24927e-38	SLC2A3	1.05278e-42	0.578631	0.441	0.346	2.24927e-38	SLC2A3	1.05278e-42	0.578631	0.441	0.346	2.24927e-38	SLC2A3	1.05278e-42	0.578631	0.441	0.346	2.24927e-38	SLC2A3	1.05278e-42	0.578631	0.441	0.346	2.24927e-38	SLC2A3	1.05278e-42
GOLGA7	7.42107e-49	0.336024	0.542	0.424	1.58551e-44	DNASE1L3	2.61095e-26	0.626546	0.506	0.444	5.57829e-22	SNRPD2	1.24517e-42	0.302563	0.717	0.637	2.6603e-38	SNRPD2	1.24517e-42	0.302563	0.717	0.637	2.6603e-38	SNRPD2	1.24517e-42	0.302563	0.717	0.637	2.6603e-38	SNRPD2	1.24517e-42	0.302563	0.717	0.637	2.6603e-38	SNRPD2	1.24517e-42	0.302563	0.717	0.637	2.6603e-38	SNRPD2	1.24517e-42	0.302563	0.717	0.637	2.6603e-38	SNRPD2	1.24517e-42
CDKN1B	8.48845e-48	0.517812	0.262	0.171	1.81356e-43	GIMAP4	6.96098e-26	0.461343	0.386	0.312	1.48721e-21	PPIC	3.90529e-42	0.368416	0.586	0.484	8.34365e-38	PPIC	3.90529e-42	0.368416	0.586	0.484	8.34365e-38	PPIC	3.90529e-42	0.368416	0.586	0.484	8.34365e-38	PPIC	3.90529e-42	0.368416	0.586	0.484	8.34365e-38	PPIC	3.90529e-42	0.368416	0.586	0.484	8.34365e-38	PPIC	3.90529e-42	0.368416	0.586	0.484	8.34365e-38	PPIC	3.90529e-42
GIMAP7	2.32026e-47	0.469682	0.401	0.297	4.95725e-43	MYCT1	1.18223e-25	0.311149	0.609	0.551	2.52583e-21	SBSPON	5.588e-42	0.779811	0.22	0.137	1.19388e-37	SBSPON	5.588e-42	0.779811	0.22	0.137	1.19388e-37	SBSPON	5.588e-42	0.779811	0.22	0.137	1.19388e-37	SBSPON	5.588e-42	0.779811	0.22	0.137	1.19388e-37	SBSPON	5.588e-42	0.779811	0.22	0.137	1.19388e-37	SBSPON	5.588e-42	0.779811	0.22	0.137	1.19388e-37	SBSPON	5.588e-42
AKR1C3	2.05199e-46	0.381062	0.439	0.327	4.38407e-42	ATP6V1E1	2.1688e-25	0.460301	0.313	0.238	4.63365e-21	EGFL7	7.91997e-42	0.318055	0.696	0.609	1.6921e-37	EGFL7	7.91997e-42	0.318055	0.696	0.609	1.6921e-37	EGFL7	7.91997e-42	0.318055	0.696	0.609	1.6921e-37	EGFL7	7.91997e-42	0.318055	0.696	0.609	1.6921e-37	EGFL7	7.91997e-42	0.318055	0.696	0.609	1.6921e-37	EGFL7	7.91997e-42	0.318055	0.696	0.609	1.6921e-37	EGFL7	7.91997e-42
SLC24A1	4.54453e-45	0.485464	0.321	0.225	9.70939e-41	PDLIM7	4.42497e-25	0.49651	0.343	0.269	9.45396e-21	GJA4	2.01677e-41	0.499413	0.403	0.301	4.30882e-37	GJA4	2.01677e-41	0.499413	0.403	0.301	4.30882e-37	GJA4	2.01677e-41	0.499413	0.403	0.301	4.30882e-37	GJA4	2.01677e-41	0.499413	0.403	0.301	4.30882e-37	GJA4	2.01677e-41	0.499413	0.403	0.301	4.30882e-37	GJA4	2.01677e-41	0.499413	0.403	0.301	4.30882e-37	GJA4	2.01677e-41
IFI16	5.34555e-45	0.33678	0.504	0.39	1.14208e-40	PTP4A3	5.05335e-25	0.560197	0.272	0.199	1.07965e-20	SLC24A1	3.49243e-40	0.658875	0.26	0.171	7.46158e-36	SLC24A1	3.49243e-40	0.658875	0.26	0.171	7.46158e-36	SLC24A1	3.49243e-40	0.658875	0.26	0.171	7.46158e-36	SLC24A1	3.49243e-40	0.658875	0.26	0.171	7.46158e-36	SLC24A1	3.49243e-40	0.658875	0.26	0.171	7.46158e-36	SLC24A1	3.49243e-40	0.658875	0.26	0.171	7.46158e-36	SLC24A1	3.49243e-40
FSCN1	6.33639e-45	0.409196	0.42	0.318	1.35377e-40	NIPAL3	6.57653e-25	0.650359	0.199	0.135	1.40508e-20	PODXL	1.13153e-39	0.397324	0.547	0.454	2.41752e-35	PODXL	1.13153e-39	0.397324	0.547	0.454	2.41752e-35	PODXL	1.13153e-39	0.397324	0.547	0.454	2.41752e-35	PODXL	1.13153e-39	0.397324	0.547	0.454	2.41752e-35	PODXL	1.13153e-39	0.397324	0.547	0.454	2.41752e-35	PODXL	1.13153e-39	0.397324	0.547	0.454	2.41752e-35	PODXL	1.13153e-39
FGF13	9.92862e-45	1.59399	0.075	0.028	2.12125e-40	AKR1C1	1.47269e-24	0.484023	0.353	0.28	3.1464e-20	GIMAP4	2.18897e-39	0.618243	0.313	0.22	4.67673e-35	GIMAP4	2.18897e-39	0.618243	0.313	0.22	4.67673e-35	GIMAP4	2.18897e-39	0.618243	0.313	0.22	4.67673e-35	GIMAP4	2.18897e-39	0.618243	0.313	0.22	4.67673e-35	GIMAP4	2.18897e-39	0.618243	0.313	0.22	4.67673e-35	GIMAP4	2.18897e-39	0.618243	0.313	0.22	4.67673e-35	GIMAP4	2.18897e-39
SERINC2	9.20859e-44	0.579543	0.25	0.164	1.96742e-39	OCIAD2	1.61858e-23	0.533913	0.242	0.176	3.45809e-19	COX6B1	3.64298e-39	0.253392	0.805	0.767	7.78323e-35	COX6B1	3.64298e-39	0.253392	0.805	0.767	7.78323e-35	COX6B1	3.64298e-39	0.253392	0.805	0.767	7.78323e-35	COX6B1	3.64298e-39	0.253392	0.805	0.767	7.78323e-35	COX6B1	3.64298e-39	0.253392	0.805	0.767	7.78323e-35	COX6B1	3.64298e-39	0.253392	0.805	0.767	7.78323e-35	COX6B1	3.64298e-39
LINC01235	1.01508e-43	2.81943	0.042	0.007	2.16872e-39	MTRNR2L10	2.49537e-23	1.13369	0.069	0.031	5.33137e-19	PLAC9	5.63013e-39	0.71915	0.296	0.209	1.20288e-34	PLAC9	5.63013e-39	0.71915	0.296	0.209	1.20288e-34	PLAC9	5.63013e-39	0.71915	0.296	0.209	1.20288e-34	PLAC9	5.63013e-39	0.71915	0.296	0.209	1.20288e-34	PLAC9	5.63013e-39	0.71915	0.296	0.209	1.20288e-34	PLAC9	5.63013e-39	0.71915	0.296	0.209	1.20288e-34	PLAC9	5.63013e-39
ALDH2	1.75241e-43	0.287229	0.663	0.553	3.74403e-39	RTL8C	3.31938e-23	0.399517	0.384	0.312	7.09185e-19	NAP1L1	6.09902e-39	0.305525	0.764	0.724	1.30306e-34	NAP1L1	6.09902e-39	0.305525	0.764	0.724	1.30306e-34	NAP1L1	6.09902e-39	0.305525	0.764	0.724	1.30306e-34	NAP1L1	6.09902e-39	0.305525	0.764	0.724	1.30306e-34	NAP1L1	6.09902e-39	0.305525	0.764	0.724	1.30306e-34	NAP1L1	6.09902e-39	0.305525	0.764	0.724	1.30306e-34	NAP1L1	6.09902e-39
AHNAK2	2.06565e-43	0.863331	0.158	0.09	4.41325e-39	POSTN	4.49081e-23	0.356894	0.305	0.23	9.59462e-19	VMP1	6.40519e-39	0.56205	0.559	0.476	1.36847e-34	VMP1	6.40519e-39	0.56205	0.559	0.476	1.36847e-34	VMP1	6.40519e-39	0.56205	0.559	0.476	1.36847e-34	VMP1	6.40519e-39	0.56205	0.559	0.476	1.36847e-34	VMP1	6.40519e-39	0.56205	0.559	0.476	1.36847e-34	VMP1	6.40519e-39	0.56205	0.559	0.476	1.36847e-34	VMP1	6.40519e-39
ZFP36L2	2.17761e-43	0.308485	0.682	0.587	4.65247e-39	PLPP3	3.5411e-22	0.467656	0.349	0.283	7.56555e-18	DNASE1L3	2.01228e-38	1.62261	0.231	0.158	4.29924e-34	DNASE1L3	2.01228e-38	1.62261	0.231	0.158	4.29924e-34	DNASE1L3	2.01228e-38	1.62261	0.231	0.158	4.29924e-34	DNASE1L3	2.01228e-38	1.62261	0.231	0.158	4.29924e-34	DNASE1L3	2.01228e-38	1.62261	0.231	0.158	4.29924e-34	DNASE1L3	2.01228e-38	1.62261	0.231	0.158	4.29924e-34	DNASE1L3	2.01228e-38
ARHGDIB	9.73473e-43	0.948136	0.117	0.058	2.07982e-38	ZC3H8	6.54813e-22	0.789293	0.174	0.119	1.39901e-17	LIMS1	2.0831e-38	0.316783	0.727	0.666	4.45054e-34	LIMS1	2.0831e-38	0.316783	0.727	0.666	4.45054e-34	LIMS1	2.0831e-38	0.316783	0.727	0.666	4.45054e-34	LIMS1	2.0831e-38	0.316783	0.727	0.666	4.45054e-34	LIMS1	2.0831e-38	0.316783	0.727	0.666	4.45054e-34	LIMS1	2.0831e-38	0.316783	0.727	0.666	4.45054e-34	LIMS1	2.0831e-38
MFAP4	8.90348e-42	0.385221	0.421	0.319	1.90223e-37	SMIM30	8.13096e-22	0.306731	0.424	0.349	1.73718e-17	CAVIN2	2.60133e-38	0.347108	0.824	0.809	5.55774e-34	CAVIN2	2.60133e-38	0.347108	0.824	0.809	5.55774e-34	CAVIN2	2.60133e-38	0.347108	0.824	0.809	5.55774e-34	CAVIN2	2.60133e-38	0.347108	0.824	0.809	5.55774e-34	CAVIN2	2.60133e-38	0.347108	0.824	0.809	5.55774e-34	CAVIN2	2.60133e-38	0.347108	0.824	0.809	5.55774e-34	CAVIN2	2.60133e-38
C6orf141	1.54818e-41	0.793312	0.141	0.077	3.30768e-37	RUNX1T1	1.01187e-21	0.511312	0.284	0.221	2.16186e-17	CH25H	4.20578e-38	2.13622	0.065	0.022	8.98566e-34	CH25H	4.20578e-38	2.13622	0.065	0.022	8.98566e-34	CH25H	4.20578e-38	2.13622	0.065	0.022	8.98566e-34	CH25H	4.20578e-38	2.13622	0.065	0.022	8.98566e-34	CH25H	4.20578e-38	2.13622	0.065	0.022	8.98566e-34	CH25H	4.20578e-38	2.13622	0.065	0.022	8.98566e-34	CH25H	4.20578e-38
MYCT1	2.42281e-41	0.2896	0.627	0.524	5.17634e-37	ATF3	1.39202e-21	0.37839	0.628	0.589	2.97406e-17	AHNAK2	5.11402e-38	1.11057	0.122	0.061	1.09261e-33	AHNAK2	5.11402e-38	1.11057	0.122	0.061	1.09261e-33	AHNAK2	5.11402e-38	1.11057	0.122	0.061	1.09261e-33	AHNAK2	5.11402e-38	1.11057	0.122	0.061	1.09261e-33	AHNAK2	5.11402e-38	1.11057	0.122	0.061	1.09261e-33	AHNAK2	5.11402e-38	1.11057	0.122	0.061	1.09261e-33	AHNAK2	5.11402e-38
ZC3H8	2.77066e-41	0.622271	0.217	0.139	5.91952e-37	SFRP1	2.78288e-21	0.268671	0.624	0.565	5.94562e-17	MT1M	1.22327e-37	0.95195	0.159	0.091	2.61352e-33	MT1M	1.22327e-37	0.95195	0.159	0.091	2.61352e-33	MT1M	1.22327e-37	0.95195	0.159	0.091	2.61352e-33	MT1M	1.22327e-37	0.95195	0.159	0.091	2.61352e-33	MT1M	1.22327e-37	0.95195	0.159	0.091	2.61352e-33	MT1M	1.22327e-37	0.95195	0.159	0.091	2.61352e-33	MT1M	1.22327e-37
MRFAP1	3.22589e-41	0.267483	0.688	0.592	6.89211e-37	ITSN2	1.07471e-20	0.420707	0.364	0.299	2.29612e-16	ENDOD1	1.7536e-37	0.947892	0.151	0.084	3.74656e-33	ENDOD1	1.7536e-37	0.947892	0.151	0.084	3.74656e-33	ENDOD1	1.7536e-37	0.947892	0.151	0.084	3.74656e-33	ENDOD1	1.7536e-37	0.947892	0.151	0.084	3.74656e-33	ENDOD1	1.7536e-37	0.947892	0.151	0.084	3.74656e-33	ENDOD1	1.7536e-37	0.947892	0.151	0.084	3.74656e-33	ENDOD1	1.7536e-37
FBLN7	1.58678e-40	0.491412	0.258	0.174	3.39015e-36	LYPD5	1.07736e-20	0.650251	0.145	0.093	2.30177e-16	TSC22D3	2.53635e-37	0.520531	0.445	0.353	5.41891e-33	TSC22D3	2.53635e-37	0.520531	0.445	0.353	5.41891e-33	TSC22D3	2.53635e-37	0.520531	0.445	0.353	5.41891e-33	TSC22D3	2.53635e-37	0.520531	0.445	0.353	5.41891e-33	TSC22D3	2.53635e-37	0.520531	0.445	0.353	5.41891e-33	TSC22D3	2.53635e-37	0.520531	0.445	0.353	5.41891e-33	TSC22D3	2.53635e-37
EFNA5	2.70834e-40	0.983261	0.092	0.041	5.78637e-36	HLA-DRA	1.08262e-20	0.754443	0.275	0.216	2.31303e-16	IGF1	5.07108e-37	0.754837	0.232	0.152	1.08344e-32	IGF1	5.07108e-37	0.754837	0.232	0.152	1.08344e-32	IGF1	5.07108e-37	0.754837	0.232	0.152	1.08344e-32	IGF1	5.07108e-37	0.754837	0.232	0.152	1.08344e-32	IGF1	5.07108e-37	0.754837	0.232	0.152	1.08344e-32	IGF1	5.07108e-37	0.754837	0.232	0.152	1.08344e-32	IGF1	5.07108e-37
SLC2A3	5.77062e-40	0.476846	0.377	0.284	1.23289e-35	MRFAP1	5.48996e-20	0.255188	0.665	0.621	1.17293e-15	ALDH2	1.5184e-35	0.380789	0.608	0.539	3.24405e-31	ALDH2	1.5184e-35	0.380789	0.608	0.539	3.24405e-31	ALDH2	1.5184e-35	0.380789	0.608	0.539	3.24405e-31	ALDH2	1.5184e-35	0.380789	0.608	0.539	3.24405e-31	ALDH2	1.5184e-35	0.380789	0.608	0.539	3.24405e-31	ALDH2	1.5184e-35	0.380789	0.608	0.539	3.24405e-31	ALDH2	1.5184e-35
ESAM	8.22556e-40	1.19136	0.082	0.034	1.75739e-35	MTRNR2L11	1.04728e-19	1.41753	0.036	0.011	2.23752e-15	CDKN1B	2.53107e-35	0.635738	0.24	0.158	5.40762e-31	CDKN1B	2.53107e-35	0.635738	0.24	0.158	5.40762e-31	CDKN1B	2.53107e-35	0.635738	0.24	0.158	5.40762e-31	CDKN1B	2.53107e-35	0.635738	0.24	0.158	5.40762e-31	CDKN1B	2.53107e-35	0.635738	0.24	0.158	5.40762e-31	CDKN1B	2.53107e-35	0.635738	0.24	0.158	5.40762e-31	CDKN1B	2.53107e-35
BTG2	1.57089e-39	0.313729	0.715	0.636	3.3562e-35	ARHGDIB	1.15006e-19	0.763372	0.131	0.084	2.4571e-15	SLC6A6	4.77734e-35	1.31253	0.097	0.045	1.02068e-30	SLC6A6	4.77734e-35	1.31253	0.097	0.045	1.02068e-30	SLC6A6	4.77734e-35	1.31253	0.097	0.045	1.02068e-30	SLC6A6	4.77734e-35	1.31253	0.097	0.045	1.02068e-30	SLC6A6	4.77734e-35	1.31253	0.097	0.045	1.02068e-30	SLC6A6	4.77734e-35	1.31253	0.097	0.045	1.02068e-30	SLC6A6	4.77734e-35
CNIH1	6.32816e-39	0.322188	0.41	0.308	1.35201e-34	AL359220.1	7.98618e-19	0.836275	0.093	0.053	1.70625e-14	GOLGA7	1.67214e-34	0.425975	0.483	0.391	3.57254e-30	GOLGA7	1.67214e-34	0.425975	0.483	0.391	3.57254e-30	GOLGA7	1.67214e-34	0.425975	0.483	0.391	3.57254e-30	GOLGA7	1.67214e-34	0.425975	0.483	0.391	3.57254e-30	GOLGA7	1.67214e-34	0.425975	0.483	0.391	3.57254e-30	GOLGA7	1.67214e-34	0.425975	0.483	0.391	3.57254e-30	GOLGA7	1.67214e-34
SOX18	6.44663e-39	0.394075	0.257	0.175	1.37732e-34	HTR2B	9.39453e-19	0.406106	0.266	0.204	2.00714e-14	N4BP2L2	2.22372e-34	0.331282	0.699	0.639	4.75097e-30	N4BP2L2	2.22372e-34	0.331282	0.699	0.639	4.75097e-30	N4BP2L2	2.22372e-34	0.331282	0.699	0.639	4.75097e-30	N4BP2L2	2.22372e-34	0.331282	0.699	0.639	4.75097e-30	N4BP2L2	2.22372e-34	0.331282	0.699	0.639	4.75097e-30	N4BP2L2	2.22372e-34	0.331282	0.699	0.639	4.75097e-30	N4BP2L2	2.22372e-34
CDH5	1.13672e-38	0.301347	0.478	0.372	2.4286e-34	SCGB2A2	1.27575e-18	3.1598	0.018	0.002	2.72564e-14	ACKR2	2.82404e-34	0.85333	0.157	0.091	6.03355e-30	ACKR2	2.82404e-34	0.85333	0.157	0.091	6.03355e-30	ACKR2	2.82404e-34	0.85333	0.157	0.091	6.03355e-30	ACKR2	2.82404e-34	0.85333	0.157	0.091	6.03355e-30	ACKR2	2.82404e-34	0.85333	0.157	0.091	6.03355e-30	ACKR2	2.82404e-34	0.85333	0.157	0.091	6.03355e-30	ACKR2	2.82404e-34
RAB1A	5.3428e-38	0.261178	0.516	0.405	1.14149e-33	CCL3	1.31138e-18	4.50987	0.016	0.001	2.80176e-14	FRMD4B	1.24742e-33	0.611264	0.28	0.199	2.66511e-29	FRMD4B	1.24742e-33	0.611264	0.28	0.199	2.66511e-29	FRMD4B	1.24742e-33	0.611264	0.28	0.199	2.66511e-29	FRMD4B	1.24742e-33	0.611264	0.28	0.199	2.66511e-29	FRMD4B	1.24742e-33	0.611264	0.28	0.199	2.66511e-29	FRMD4B	1.24742e-33	0.611264	0.28	0.199	2.66511e-29	FRMD4B	1.24742e-33
NDRG4	6.57208e-38	0.6083	0.227	0.152	1.40412e-33	FAM174B	4.87486e-18	0.614054	0.159	0.11	1.04151e-13	IFI6	2.58078e-33	0.492786	0.518	0.424	5.51384e-29	IFI6	2.58078e-33	0.492786	0.518	0.424	5.51384e-29	IFI6	2.58078e-33	0.492786	0.518	0.424	5.51384e-29	IFI6	2.58078e-33	0.492786	0.518	0.424	5.51384e-29	IFI6	2.58078e-33	0.492786	0.518	0.424	5.51384e-29	IFI6	2.58078e-33	0.492786	0.518	0.424	5.51384e-29	IFI6	2.58078e-33
THSD1	1.6235e-37	0.502325	0.245	0.166	3.46861e-33	SULT1C2	6.41492e-18	2.24097	0.03	0.009	1.37055e-13	THEM6	3.12581e-33	0.525049	0.345	0.259	6.6783e-29	THEM6	3.12581e-33	0.525049	0.345	0.259	6.6783e-29	THEM6	3.12581e-33	0.525049	0.345	0.259	6.6783e-29	THEM6	3.12581e-33	0.525049	0.345	0.259	6.6783e-29	THEM6	3.12581e-33	0.525049	0.345	0.259	6.6783e-29	THEM6	3.12581e-33	0.525049	0.345	0.259	6.6783e-29	THEM6	3.12581e-33
LNX1	2.15786e-37	0.87725	0.108	0.055	4.61026e-33	ID1	8.62593e-18	0.327111	0.541	0.484	1.84293e-13	PGM2L1	6.29414e-33	0.497178	0.402	0.313	1.34474e-28	PGM2L1	6.29414e-33	0.497178	0.402	0.313	1.34474e-28	PGM2L1	6.29414e-33	0.497178	0.402	0.313	1.34474e-28	PGM2L1	6.29414e-33	0.497178	0.402	0.313	1.34474e-28	PGM2L1	6.29414e-33	0.497178	0.402	0.313	1.34474e-28	PGM2L1	6.29414e-33	0.497178	0.402	0.313	1.34474e-28	PGM2L1	6.29414e-33
SERPING1	5.37747e-37	0.34507	0.394	0.297	1.1489e-32	CD58	2.05312e-17	0.5281	0.198	0.146	4.38649e-13	SLC29A1	8.76953e-33	0.566611	0.286	0.203	1.87361e-28	SLC29A1	8.76953e-33	0.566611	0.286	0.203	1.87361e-28	SLC29A1	8.76953e-33	0.566611	0.286	0.203	1.87361e-28	SLC29A1	8.76953e-33	0.566611	0.286	0.203	1.87361e-28	SLC29A1	8.76953e-33	0.566611	0.286	0.203	1.87361e-28	SLC29A1	8.76953e-33	0.566611	0.286	0.203	1.87361e-28	SLC29A1	8.76953e-33
SFRP1	6.1374e-37	0.483637	0.348	0.262	1.31126e-32	ZFHX3	2.46668e-17	0.390592	0.336	0.278	5.27005e-13	SLC44A2	1.51551e-32	0.523699	0.362	0.279	3.23789e-28	SLC44A2	1.51551e-32	0.523699	0.362	0.279	3.23789e-28	SLC44A2	1.51551e-32	0.523699	0.362	0.279	3.23789e-28	SLC44A2	1.51551e-32	0.523699	0.362	0.279	3.23789e-28	SLC44A2	1.51551e-32	0.523699	0.362	0.279	3.23789e-28	SLC44A2	1.51551e-32	0.523699	0.362	0.279	3.23789e-28	SLC44A2	1.51551e-32
MAP4K2	1.06208e-36	0.410555	0.275	0.192	2.26912e-32	AHNAK2	3.35054e-17	0.529775	0.223	0.17	7.15844e-13	EGR1	2.87796e-32	0.368598	0.68	0.633	6.14876e-28	EGR1	2.87796e-32	0.368598	0.68	0.633	6.14876e-28	EGR1	2.87796e-32	0.368598	0.68	0.633	6.14876e-28	EGR1	2.87796e-32	0.368598	0.68	0.633	6.14876e-28	EGR1	2.87796e-32	0.368598	0.68	0.633	6.14876e-28	EGR1	2.87796e-32	0.368598	0.68	0.633	6.14876e-28	EGR1	2.87796e-32
SLC25A37	1.08877e-36	0.480606	0.27	0.189	2.32616e-32	BCAP29	4.68339e-17	0.295599	0.525	0.468	1.00061e-12	NR4A1	3.62028e-32	0.424424	0.477	0.393	7.73473e-28	NR4A1	3.62028e-32	0.424424	0.477	0.393	7.73473e-28	NR4A1	3.62028e-32	0.424424	0.477	0.393	7.73473e-28	NR4A1	3.62028e-32	0.424424	0.477	0.393	7.73473e-28	NR4A1	3.62028e-32	0.424424	0.477	0.393	7.73473e-28	NR4A1	3.62028e-32	0.424424	0.477	0.393	7.73473e-28	NR4A1	3.62028e-32
NDUFB6	1.50534e-36	0.278671	0.42	0.319	3.21615e-32	USP53	5.38687e-17	0.456754	0.315	0.26	1.1509e-12	MMRN1	4.77797e-32	0.252241	0.791	0.753	1.02081e-27	MMRN1	4.77797e-32	0.252241	0.791	0.753	1.02081e-27	MMRN1	4.77797e-32	0.252241	0.791	0.753	1.02081e-27	MMRN1	4.77797e-32	0.252241	0.791	0.753	1.02081e-27	MMRN1	4.77797e-32	0.252241	0.791	0.753	1.02081e-27	MMRN1	4.77797e-32	0.252241	0.791	0.753	1.02081e-27	MMRN1	4.77797e-32
GABARAPL1	7.87259e-36	0.292496	0.454	0.355	1.68198e-31	ARHGEF3	7.5939e-17	0.736409	0.126	0.084	1.62244e-12	DUSP1	5.85194e-32	0.330304	0.799	0.799	1.25027e-27	DUSP1	5.85194e-32	0.330304	0.799	0.799	1.25027e-27	DUSP1	5.85194e-32	0.330304	0.799	0.799	1.25027e-27	DUSP1	5.85194e-32	0.330304	0.799	0.799	1.25027e-27	DUSP1	5.85194e-32	0.330304	0.799	0.799	1.25027e-27	DUSP1	5.85194e-32	0.330304	0.799	0.799	1.25027e-27	DUSP1	5.85194e-32
CEP68	1.33908e-35	0.419735	0.334	0.249	2.86095e-31	IGSF3	1.81853e-16	0.547374	0.183	0.134	3.88529e-12	DDIT4	7.40672e-32	0.45412	0.429	0.344	1.58245e-27	DDIT4	7.40672e-32	0.45412	0.429	0.344	1.58245e-27	DDIT4	7.40672e-32	0.45412	0.429	0.344	1.58245e-27	DDIT4	7.40672e-32	0.45412	0.429	0.344	1.58245e-27	DDIT4	7.40672e-32	0.45412	0.429	0.344	1.58245e-27	DDIT4	7.40672e-32	0.45412	0.429	0.344	1.58245e-27	DDIT4	7.40672e-32
DNASE1L3	1.78332e-35	1.38475	0.227	0.161	3.81006e-31	KNOP1	1.96166e-16	0.575088	0.177	0.129	4.19108e-12	CD34	1.71945e-31	0.575708	0.264	0.185	3.67361e-27	CD34	1.71945e-31	0.575708	0.264	0.185	3.67361e-27	CD34	1.71945e-31	0.575708	0.264	0.185	3.67361e-27	CD34	1.71945e-31	0.575708	0.264	0.185	3.67361e-27	CD34	1.71945e-31	0.575708	0.264	0.185	3.67361e-27	CD34	1.71945e-31	0.575708	0.264	0.185	3.67361e-27	CD34	1.71945e-31
MMADHC	3.81017e-35	0.281137	0.395	0.296	8.14042e-31	PSMA4	2.20461e-16	0.251326	0.512	0.461	4.71015e-12	CCDC184	2.11193e-31	1.05204	0.098	0.048	4.51214e-27	CCDC184	2.11193e-31	1.05204	0.098	0.048	4.51214e-27	CCDC184	2.11193e-31	1.05204	0.098	0.048	4.51214e-27	CCDC184	2.11193e-31	1.05204	0.098	0.048	4.51214e-27	CCDC184	2.11193e-31	1.05204	0.098	0.048	4.51214e-27	CCDC184	2.11193e-31	1.05204	0.098	0.048	4.51214e-27	CCDC184	2.11193e-31
PGM2L1	1.62585e-34	0.384942	0.338	0.251	3.47364e-30	SLCO2A1	6.26963e-16	0.316807	0.473	0.414	1.33951e-11	UQCRQ	2.27472e-31	0.270246	0.763	0.701	4.85995e-27	UQCRQ	2.27472e-31	0.270246	0.763	0.701	4.85995e-27	UQCRQ	2.27472e-31	0.270246	0.763	0.701	4.85995e-27	UQCRQ	2.27472e-31	0.270246	0.763	0.701	4.85995e-27	UQCRQ	2.27472e-31	0.270246	0.763	0.701	4.85995e-27	UQCRQ	2.27472e-31	0.270246	0.763	0.701	4.85995e-27	UQCRQ	2.27472e-31
UQCRC2	2.00113e-34	0.291487	0.425	0.33	4.2754e-30	ELOVL1	6.79429e-16	0.321038	0.408	0.351	1.4516e-11	MTRNR2L10	2.63421e-31	1.28425	0.065	0.025	5.62799e-27	MTRNR2L10	2.63421e-31	1.28425	0.065	0.025	5.62799e-27	MTRNR2L10	2.63421e-31	1.28425	0.065	0.025	5.62799e-27	MTRNR2L10	2.63421e-31	1.28425	0.065	0.025	5.62799e-27	MTRNR2L10	2.63421e-31	1.28425	0.065	0.025	5.62799e-27	MTRNR2L10	2.63421e-31	1.28425	0.065	0.025	5.62799e-27	MTRNR2L10	2.63421e-31
APBA2	2.40395e-34	0.883414	0.095	0.047	5.13603e-30	PCDH12	9.26653e-16	0.592435	0.188	0.141	1.97979e-11	NFIA-AS2	5.07661e-31	1.80312	0.046	0.014	1.08462e-26	NFIA-AS2	5.07661e-31	1.80312	0.046	0.014	1.08462e-26	NFIA-AS2	5.07661e-31	1.80312	0.046	0.014	1.08462e-26	NFIA-AS2	5.07661e-31	1.80312	0.046	0.014	1.08462e-26	NFIA-AS2	5.07661e-31	1.80312	0.046	0.014	1.08462e-26	NFIA-AS2	5.07661e-31	1.80312	0.046	0.014	1.08462e-26	NFIA-AS2	5.07661e-31
SLC6A6	3.70387e-34	0.974604	0.094	0.046	7.91333e-30	TXNRD2	9.27562e-16	0.391116	0.331	0.276	1.98174e-11	ATP6V1E1	1.22637e-30	0.564118	0.27	0.192	2.62015e-26	ATP6V1E1	1.22637e-30	0.564118	0.27	0.192	2.62015e-26	ATP6V1E1	1.22637e-30	0.564118	0.27	0.192	2.62015e-26	ATP6V1E1	1.22637e-30	0.564118	0.27	0.192	2.62015e-26	ATP6V1E1	1.22637e-30	0.564118	0.27	0.192	2.62015e-26	ATP6V1E1	1.22637e-30	0.564118	0.27	0.192	2.62015e-26	ATP6V1E1	1.22637e-30
APOL3	1.06174e-33	0.293393	0.393	0.298	2.26841e-29	SPARC	1.80514e-15	0.751798	0.127	0.087	3.85667e-11	ARHGDIB	3.83272e-30	1.05534	0.098	0.049	8.18862e-26	ARHGDIB	3.83272e-30	1.05534	0.098	0.049	8.18862e-26	ARHGDIB	3.83272e-30	1.05534	0.098	0.049	8.18862e-26	ARHGDIB	3.83272e-30	1.05534	0.098	0.049	8.18862e-26	ARHGDIB	3.83272e-30	1.05534	0.098	0.049	8.18862e-26	ARHGDIB	3.83272e-30	1.05534	0.098	0.049	8.18862e-26	ARHGDIB	3.83272e-30
EMP1	1.38717e-33	0.265586	0.608	0.515	2.9637e-29	OSBPL6	2.15669e-15	0.630539	0.145	0.102	4.60776e-11	COX8A	3.87719e-30	0.26013	0.745	0.689	8.28361e-26	COX8A	3.87719e-30	0.26013	0.745	0.689	8.28361e-26	COX8A	3.87719e-30	0.26013	0.745	0.689	8.28361e-26	COX8A	3.87719e-30	0.26013	0.745	0.689	8.28361e-26	COX8A	3.87719e-30	0.26013	0.745	0.689	8.28361e-26	COX8A	3.87719e-30	0.26013	0.745	0.689	8.28361e-26	COX8A	3.87719e-30
METTL7A	1.8065e-33	0.4345	0.281	0.202	3.85959e-29	AL022323.4	2.68489e-15	0.707978	0.072	0.04	5.73627e-11	ZNF90	9.00756e-30	1.32556	0.054	0.019	1.92446e-25	ZNF90	9.00756e-30	1.32556	0.054	0.019	1.92446e-25	ZNF90	9.00756e-30	1.32556	0.054	0.019	1.92446e-25	ZNF90	9.00756e-30	1.32556	0.054	0.019	1.92446e-25	ZNF90	9.00756e-30	1.32556	0.054	0.019	1.92446e-25	ZNF90	9.00756e-30	1.32556	0.054	0.019	1.92446e-25	ZNF90	9.00756e-30
ANXA1	2.47631e-33	0.708895	0.148	0.089	5.29064e-29	ABI3	3.26984e-15	0.317501	0.308	0.252	6.98602e-11	TAC3	1.42776e-29	1.59826	0.073	0.032	3.05042e-25	TAC3	1.42776e-29	1.59826	0.073	0.032	3.05042e-25	TAC3	1.42776e-29	1.59826	0.073	0.032	3.05042e-25	TAC3	1.42776e-29	1.59826	0.073	0.032	3.05042e-25	TAC3	1.42776e-29	1.59826	0.073	0.032	3.05042e-25	TAC3	1.42776e-29	1.59826	0.073	0.032	3.05042e-25	TAC3	1.42776e-29
ITSN2	1.12679e-32	0.35908	0.373	0.288	2.40739e-28	NHSL2	4.96988e-15	0.682432	0.121	0.082	1.06182e-10	VPS28	1.71825e-29	0.313463	0.64	0.568	3.67104e-25	VPS28	1.71825e-29	0.313463	0.64	0.568	3.67104e-25	VPS28	1.71825e-29	0.313463	0.64	0.568	3.67104e-25	VPS28	1.71825e-29	0.313463	0.64	0.568	3.67104e-25	VPS28	1.71825e-29	0.313463	0.64	0.568	3.67104e-25	VPS28	1.71825e-29	0.313463	0.64	0.568	3.67104e-25	VPS28	1.71825e-29
CH25H	1.8957e-32	1.48395	0.066	0.028	4.05016e-28	ANKH	6.23107e-15	0.456055	0.237	0.187	1.33127e-10	2007-09-01	2.08765e-29	0.358274	0.552	0.472	4.46026e-25	2007-09-01	2.08765e-29	0.358274	0.552	0.472	4.46026e-25	2007-09-01	2.08765e-29	0.358274	0.552	0.472	4.46026e-25	2007-09-01	2.08765e-29	0.358274	0.552	0.472	4.46026e-25	2007-09-01	2.08765e-29	0.358274	0.552	0.472	4.46026e-25	2007-09-01	2.08765e-29	0.358274	0.552	0.472	4.46026e-25	2007-09-01	2.08765e-29
PLS3	3.67797e-32	0.410449	0.273	0.196	7.85799e-28	CNIH1	8.63403e-15	0.286969	0.366	0.307	1.84466e-10	HOXA6	2.96645e-29	1.48736	0.067	0.028	6.33781e-25	HOXA6	2.96645e-29	1.48736	0.067	0.028	6.33781e-25	HOXA6	2.96645e-29	1.48736	0.067	0.028	6.33781e-25	HOXA6	2.96645e-29	1.48736	0.067	0.028	6.33781e-25	HOXA6	2.96645e-29	1.48736	0.067	0.028	6.33781e-25	HOXA6	2.96645e-29	1.48736	0.067	0.028	6.33781e-25	HOXA6	2.96645e-29
HMOX2	1.27339e-31	0.298366	0.386	0.296	2.7206e-27	NMNAT2	9.04889e-15	0.56349	0.151	0.108	1.9333e-10	GIMAP7	4.26021e-29	0.776608	0.154	0.094	9.10194e-25	GIMAP7	4.26021e-29	0.776608	0.154	0.094	9.10194e-25	GIMAP7	4.26021e-29	0.776608	0.154	0.094	9.10194e-25	GIMAP7	4.26021e-29	0.776608	0.154	0.094	9.10194e-25	GIMAP7	4.26021e-29	0.776608	0.154	0.094	9.10194e-25	GIMAP7	4.26021e-29	0.776608	0.154	0.094	9.10194e-25	GIMAP7	4.26021e-29
RADIL	1.75133e-31	0.535185	0.169	0.108	3.74172e-27	SLC44A2	1.2088e-14	0.259479	0.524	0.474	2.5826e-10	ATP5PD	7.66913e-29	0.370676	0.531	0.451	1.63851e-24	ATP5PD	7.66913e-29	0.370676	0.531	0.451	1.63851e-24	ATP5PD	7.66913e-29	0.370676	0.531	0.451	1.63851e-24	ATP5PD	7.66913e-29	0.370676	0.531	0.451	1.63851e-24	ATP5PD	7.66913e-29	0.370676	0.531	0.451	1.63851e-24	ATP5PD	7.66913e-29	0.370676	0.531	0.451	1.63851e-24	ATP5PD	7.66913e-29
PDLIM7	1.75328e-31	0.405959	0.224	0.153	3.74587e-27	ODF2L	1.30606e-14	0.299908	0.481	0.433	2.79039e-10	POLR2G	9.08017e-29	0.406204	0.391	0.305	1.93998e-24	POLR2G	9.08017e-29	0.406204	0.391	0.305	1.93998e-24	POLR2G	9.08017e-29	0.406204	0.391	0.305	1.93998e-24	POLR2G	9.08017e-29	0.406204	0.391	0.305	1.93998e-24	POLR2G	9.08017e-29	0.406204	0.391	0.305	1.93998e-24	POLR2G	9.08017e-29	0.406204	0.391	0.305	1.93998e-24	POLR2G	9.08017e-29
MMP14	1.94299e-31	0.668773	0.142	0.086	4.15119e-27	BIK	1.46535e-14	0.597813	0.119	0.08	3.13072e-10	IGSF3	1.90632e-28	1.02154	0.104	0.055	4.07286e-24	IGSF3	1.90632e-28	1.02154	0.104	0.055	4.07286e-24	IGSF3	1.90632e-28	1.02154	0.104	0.055	4.07286e-24	IGSF3	1.90632e-28	1.02154	0.104	0.055	4.07286e-24	IGSF3	1.90632e-28	1.02154	0.104	0.055	4.07286e-24	IGSF3	1.90632e-28	1.02154	0.104	0.055	4.07286e-24	IGSF3	1.90632e-28
ITGB4	7.02414e-31	0.349767	0.307	0.227	1.50071e-26	CCDC80	1.70923e-14	0.304086	0.468	0.414	3.65177e-10	FGF13	2.06552e-28	1.4306	0.065	0.027	4.41299e-24	FGF13	2.06552e-28	1.4306	0.065	0.027	4.41299e-24	FGF13	2.06552e-28	1.4306	0.065	0.027	4.41299e-24	FGF13	2.06552e-28	1.4306	0.065	0.027	4.41299e-24	FGF13	2.06552e-28	1.4306	0.065	0.027	4.41299e-24	FGF13	2.06552e-28	1.4306	0.065	0.027	4.41299e-24	FGF13	2.06552e-28
RTL8C	8.99989e-31	0.300036	0.335	0.251	1.92283e-26	TIE1	2.54912e-14	0.256697	0.595	0.552	5.44619e-10	FN1	4.89126e-28	0.339445	0.669	0.589	1.04502e-23	FN1	4.89126e-28	0.339445	0.669	0.589	1.04502e-23	FN1	4.89126e-28	0.339445	0.669	0.589	1.04502e-23	FN1	4.89126e-28	0.339445	0.669	0.589	1.04502e-23	FN1	4.89126e-28	0.339445	0.669	0.589	1.04502e-23	FN1	4.89126e-28	0.339445	0.669	0.589	1.04502e-23	FN1	4.89126e-28
SOX7	9.63505e-31	0.321818	0.34	0.256	2.05853e-26	KIAA1671	3.35534e-14	0.487233	0.167	0.122	7.16869e-10	PDLIM7	7.79392e-28	0.610676	0.202	0.135	1.66517e-23	PDLIM7	7.79392e-28	0.610676	0.202	0.135	1.66517e-23	PDLIM7	7.79392e-28	0.610676	0.202	0.135	1.66517e-23	PDLIM7	7.79392e-28	0.610676	0.202	0.135	1.66517e-23	PDLIM7	7.79392e-28	0.610676	0.202	0.135	1.66517e-23	PDLIM7	7.79392e-28	0.610676	0.202	0.135	1.66517e-23	PDLIM7	7.79392e-28
ART4	1.13445e-30	0.296194	0.486	0.398	2.42375e-26	MPZL2	3.81757e-14	0.620355	0.097	0.062	8.15623e-10	SERINC2	8.41311e-28	0.659168	0.204	0.138	1.79746e-23	SERINC2	8.41311e-28	0.659168	0.204	0.138	1.79746e-23	SERINC2	8.41311e-28	0.659168	0.204	0.138	1.79746e-23	SERINC2	8.41311e-28	0.659168	0.204	0.138	1.79746e-23	SERINC2	8.41311e-28	0.659168	0.204	0.138	1.79746e-23	SERINC2	8.41311e-28	0.659168	0.204	0.138	1.79746e-23	SERINC2	8.41311e-28
POLR2J3.1	1.33538e-30	0.262947	0.398	0.306	2.85305e-26	SUN2	4.57285e-14	0.32204	0.398	0.345	9.76989e-10	DNASE1L1	1.52288e-27	0.552301	0.207	0.139	3.25364e-23	DNASE1L1	1.52288e-27	0.552301	0.207	0.139	3.25364e-23	DNASE1L1	1.52288e-27	0.552301	0.207	0.139	3.25364e-23	DNASE1L1	1.52288e-27	0.552301	0.207	0.139	3.25364e-23	DNASE1L1	1.52288e-27	0.552301	0.207	0.139	3.25364e-23	DNASE1L1	1.52288e-27	0.552301	0.207	0.139	3.25364e-23	DNASE1L1	1.52288e-27
THBD	2.92004e-30	0.289577	0.749	0.692	6.23866e-26	UNC5B-AS1	6.10881e-14	1.05038	0.072	0.042	1.30515e-09	RABAC1	1.86442e-27	0.280473	0.683	0.619	3.98333e-23	RABAC1	1.86442e-27	0.280473	0.683	0.619	3.98333e-23	RABAC1	1.86442e-27	0.280473	0.683	0.619	3.98333e-23	RABAC1	1.86442e-27	0.280473	0.683	0.619	3.98333e-23	RABAC1	1.86442e-27	0.280473	0.683	0.619	3.98333e-23	RABAC1	1.86442e-27	0.280473	0.683	0.619	3.98333e-23	RABAC1	1.86442e-27
MCUB	3.16256e-30	0.31138	0.275	0.198	6.7568e-26	AKR1C3	6.56829e-14	0.327574	0.372	0.322	1.40332e-09	KNOP1	3.67617e-27	0.759911	0.16	0.101	7.85413e-23	KNOP1	3.67617e-27	0.759911	0.16	0.101	7.85413e-23	KNOP1	3.67617e-27	0.759911	0.16	0.101	7.85413e-23	KNOP1	3.67617e-27	0.759911	0.16	0.101	7.85413e-23	KNOP1	3.67617e-27	0.759911	0.16	0.101	7.85413e-23	KNOP1	3.67617e-27	0.759911	0.16	0.101	7.85413e-23	KNOP1	3.67617e-27
UBTD1	3.73102e-30	0.4205	0.203	0.136	7.97132e-26	CEP68	6.92701e-14	0.441392	0.264	0.216	1.47996e-09	SMIM30	3.86338e-27	0.383901	0.369	0.284	8.25412e-23	SMIM30	3.86338e-27	0.383901	0.369	0.284	8.25412e-23	SMIM30	3.86338e-27	0.383901	0.369	0.284	8.25412e-23	SMIM30	3.86338e-27	0.383901	0.369	0.284	8.25412e-23	SMIM30	3.86338e-27	0.383901	0.369	0.284	8.25412e-23	SMIM30	3.86338e-27	0.383901	0.369	0.284	8.25412e-23	SMIM30	3.86338e-27
SGIP1	4.08486e-30	0.420571	0.245	0.174	8.72731e-26	SPINT2	7.45066e-14	0.406492	0.253	0.202	1.59183e-09	MTRNR2L11	4.45073e-27	1.33885	0.037	0.01	9.50897e-23	MTRNR2L11	4.45073e-27	1.33885	0.037	0.01	9.50897e-23	MTRNR2L11	4.45073e-27	1.33885	0.037	0.01	9.50897e-23	MTRNR2L11	4.45073e-27	1.33885	0.037	0.01	9.50897e-23	MTRNR2L11	4.45073e-27	1.33885	0.037	0.01	9.50897e-23	MTRNR2L11	4.45073e-27	1.33885	0.037	0.01	9.50897e-23	MTRNR2L11	4.45073e-27
FRY	4.25469e-30	0.421274	0.203	0.137	9.09014e-26	CDKN1B	8.14589e-14	0.437363	0.211	0.163	1.74037e-09	LNX1	1.09589e-26	0.910188	0.104	0.056	2.34138e-22	LNX1	1.09589e-26	0.910188	0.104	0.056	2.34138e-22	LNX1	1.09589e-26	0.910188	0.104	0.056	2.34138e-22	LNX1	1.09589e-26	0.910188	0.104	0.056	2.34138e-22	LNX1	1.09589e-26	0.910188	0.104	0.056	2.34138e-22	LNX1	1.09589e-26	0.910188	0.104	0.056	2.34138e-22	LNX1	1.09589e-26
AKR1C1	5.64237e-30	0.354855	0.377	0.295	1.20549e-25	FRY	1.01814e-13	0.455084	0.197	0.152	2.17527e-09	SRGAP3	1.30046e-26	0.582814	0.257	0.186	2.77844e-22	SRGAP3	1.30046e-26	0.582814	0.257	0.186	2.77844e-22	SRGAP3	1.30046e-26	0.582814	0.257	0.186	2.77844e-22	SRGAP3	1.30046e-26	0.582814	0.257	0.186	2.77844e-22	SRGAP3	1.30046e-26	0.582814	0.257	0.186	2.77844e-22	SRGAP3	1.30046e-26	0.582814	0.257	0.186	2.77844e-22	SRGAP3	1.30046e-26
EIF3M	7.33748e-30	0.253623	0.409	0.319	1.56765e-25	CEACAM7	1.02224e-13	2.26337	0.021	0.006	2.18403e-09	TIE1	2.5873e-26	0.357564	0.572	0.506	5.52777e-22	TIE1	2.5873e-26	0.357564	0.572	0.506	5.52777e-22	TIE1	2.5873e-26	0.357564	0.572	0.506	5.52777e-22	TIE1	2.5873e-26	0.357564	0.572	0.506	5.52777e-22	TIE1	2.5873e-26	0.357564	0.572	0.506	5.52777e-22	TIE1	2.5873e-26	0.357564	0.572	0.506	5.52777e-22	TIE1	2.5873e-26
AL022323.4	8.51851e-30	0.862548	0.082	0.04	1.81998e-25	FRMD4B	1.25547e-13	0.356879	0.374	0.326	2.68231e-09	SULT1C2	3.74984e-26	3.94479	0.02	0.002	8.01153e-22	SULT1C2	3.74984e-26	3.94479	0.02	0.002	8.01153e-22	SULT1C2	3.74984e-26	3.94479	0.02	0.002	8.01153e-22	SULT1C2	3.74984e-26	3.94479	0.02	0.002	8.01153e-22	SULT1C2	3.74984e-26	3.94479	0.02	0.002	8.01153e-22	SULT1C2	3.74984e-26	3.94479	0.02	0.002	8.01153e-22	SULT1C2	3.74984e-26
TRIM56	1.12251e-29	0.316298	0.349	0.268	2.39825e-25	CH25H	2.01514e-13	1.84212	0.034	0.014	4.30535e-09	SLC41A3	7.64669e-26	0.372856	0.432	0.351	1.63372e-21	SLC41A3	7.64669e-26	0.372856	0.432	0.351	1.63372e-21	SLC41A3	7.64669e-26	0.372856	0.432	0.351	1.63372e-21	SLC41A3	7.64669e-26	0.372856	0.432	0.351	1.63372e-21	SLC41A3	7.64669e-26	0.372856	0.432	0.351	1.63372e-21	SLC41A3	7.64669e-26	0.372856	0.432	0.351	1.63372e-21	SLC41A3	7.64669e-26
SEC13	1.14499e-29	0.325105	0.288	0.211	2.44627e-25	TNK2	2.42034e-13	0.961409	0.054	0.029	5.17106e-09	S100P	9.3284e-26	1.30064	0.071	0.033	1.99301e-21	S100P	9.3284e-26	1.30064	0.071	0.033	1.99301e-21	S100P	9.3284e-26	1.30064	0.071	0.033	1.99301e-21	S100P	9.3284e-26	1.30064	0.071	0.033	1.99301e-21	S100P	9.3284e-26	1.30064	0.071	0.033	1.99301e-21	S100P	9.3284e-26	1.30064	0.071	0.033	1.99301e-21	S100P	9.3284e-26
SPOCK2	1.21851e-29	0.974243	0.074	0.035	2.60335e-25	RNF112	2.53442e-13	0.508794	0.175	0.132	5.4148e-09	ATP5MD	1.04166e-25	0.272166	0.744	0.687	2.22551e-21	ATP5MD	1.04166e-25	0.272166	0.744	0.687	2.22551e-21	ATP5MD	1.04166e-25	0.272166	0.744	0.687	2.22551e-21	ATP5MD	1.04166e-25	0.272166	0.744	0.687	2.22551e-21	ATP5MD	1.04166e-25	0.272166	0.744	0.687	2.22551e-21	ATP5MD	1.04166e-25	0.272166	0.744	0.687	2.22551e-21	ATP5MD	1.04166e-25
MT1M	1.27245e-29	0.684438	0.1	0.054	2.71859e-25	TAC3	2.82302e-13	0.922554	0.093	0.06	6.03139e-09	SLPI	2.04001e-25	0.468151	0.339	0.262	4.35847e-21	SLPI	2.04001e-25	0.468151	0.339	0.262	4.35847e-21	SLPI	2.04001e-25	0.468151	0.339	0.262	4.35847e-21	SLPI	2.04001e-25	0.468151	0.339	0.262	4.35847e-21	SLPI	2.04001e-25	0.468151	0.339	0.262	4.35847e-21	SLPI	2.04001e-25	0.468151	0.339	0.262	4.35847e-21	SLPI	2.04001e-25
SUN2	1.41545e-29	0.34253	0.335	0.254	3.0241e-25	HEG1	3.99093e-13	0.291623	0.388	0.339	8.52661e-09	NTHL1	3.26875e-25	0.685159	0.189	0.127	6.98369e-21	NTHL1	3.26875e-25	0.685159	0.189	0.127	6.98369e-21	NTHL1	3.26875e-25	0.685159	0.189	0.127	6.98369e-21	NTHL1	3.26875e-25	0.685159	0.189	0.127	6.98369e-21	NTHL1	3.26875e-25	0.685159	0.189	0.127	6.98369e-21	NTHL1	3.26875e-25	0.685159	0.189	0.127	6.98369e-21	NTHL1	3.26875e-25
TSC22D3	2.41591e-29	0.255884	0.503	0.412	5.1616e-25	AP002761.2	5.46994e-13	1.7058	0.023	0.007	1.16865e-08	ANAPC11	4.05463e-25	0.306211	0.573	0.501	8.66271e-21	ANAPC11	4.05463e-25	0.306211	0.573	0.501	8.66271e-21	ANAPC11	4.05463e-25	0.306211	0.573	0.501	8.66271e-21	ANAPC11	4.05463e-25	0.306211	0.573	0.501	8.66271e-21	ANAPC11	4.05463e-25	0.306211	0.573	0.501	8.66271e-21	ANAPC11	4.05463e-25	0.306211	0.573	0.501	8.66271e-21	ANAPC11	4.05463e-25
EHD2	3.47552e-29	0.275429	0.425	0.336	7.42545e-25	PLVAP	6.12693e-13	0.301843	0.3	0.247	1.30902e-08	ESAM	4.07242e-25	0.945639	0.088	0.045	8.70072e-21	ESAM	4.07242e-25	0.945639	0.088	0.045	8.70072e-21	ESAM	4.07242e-25	0.945639	0.088	0.045	8.70072e-21	ESAM	4.07242e-25	0.945639	0.088	0.045	8.70072e-21	ESAM	4.07242e-25	0.945639	0.088	0.045	8.70072e-21	ESAM	4.07242e-25	0.945639	0.088	0.045	8.70072e-21	ESAM	4.07242e-25
DEPP1	4.06732e-29	0.416553	0.279	0.205	8.68983e-25	FGFR1	8.77395e-13	0.272027	0.476	0.43	1.87455e-08	CLEC14A	5.45135e-25	0.713883	0.155	0.099	1.16468e-20	CLEC14A	5.45135e-25	0.713883	0.155	0.099	1.16468e-20	CLEC14A	5.45135e-25	0.713883	0.155	0.099	1.16468e-20	CLEC14A	5.45135e-25	0.713883	0.155	0.099	1.16468e-20	CLEC14A	5.45135e-25	0.713883	0.155	0.099	1.16468e-20	CLEC14A	5.45135e-25	0.713883	0.155	0.099	1.16468e-20	CLEC14A	5.45135e-25
CHST12	4.367e-29	0.270278	0.397	0.31	9.3301e-25	CRADD	1.25936e-12	0.635846	0.083	0.052	2.69063e-08	MBNL1	2.98741e-24	0.366812	0.574	0.511	6.38259e-20	MBNL1	2.98741e-24	0.366812	0.574	0.511	6.38259e-20	MBNL1	2.98741e-24	0.366812	0.574	0.511	6.38259e-20	MBNL1	2.98741e-24	0.366812	0.574	0.511	6.38259e-20	MBNL1	2.98741e-24	0.366812	0.574	0.511	6.38259e-20	MBNL1	2.98741e-24	0.366812	0.574	0.511	6.38259e-20	MBNL1	2.98741e-24
EIF2A	1.42225e-28	0.296358	0.354	0.272	3.03863e-24	NTHL1	1.29005e-12	0.382629	0.283	0.237	2.7562e-08	NHSL2	3.3407e-24	0.832202	0.119	0.07	7.13741e-20	NHSL2	3.3407e-24	0.832202	0.119	0.07	7.13741e-20	NHSL2	3.3407e-24	0.832202	0.119	0.07	7.13741e-20	NHSL2	3.3407e-24	0.832202	0.119	0.07	7.13741e-20	NHSL2	3.3407e-24	0.832202	0.119	0.07	7.13741e-20	NHSL2	3.3407e-24	0.832202	0.119	0.07	7.13741e-20	NHSL2	3.3407e-24
KARS	2.31875e-28	0.285049	0.289	0.211	4.95401e-24	BCLAF1	1.32487e-12	0.313209	0.491	0.453	2.83059e-08	FAM177A1	4.82533e-24	0.311387	0.59	0.529	1.03093e-19	FAM177A1	4.82533e-24	0.311387	0.59	0.529	1.03093e-19	FAM177A1	4.82533e-24	0.311387	0.59	0.529	1.03093e-19	FAM177A1	4.82533e-24	0.311387	0.59	0.529	1.03093e-19	FAM177A1	4.82533e-24	0.311387	0.59	0.529	1.03093e-19	FAM177A1	4.82533e-24	0.311387	0.59	0.529	1.03093e-19	FAM177A1	4.82533e-24
ANXA2R	2.33817e-28	0.403276	0.171	0.111	4.9955e-24	PDE1C	2.06585e-12	1.73763	0.026	0.009	4.41368e-08	FKBPL	4.93782e-24	0.861643	0.1	0.055	1.05497e-19	FKBPL	4.93782e-24	0.861643	0.1	0.055	1.05497e-19	FKBPL	4.93782e-24	0.861643	0.1	0.055	1.05497e-19	FKBPL	4.93782e-24	0.861643	0.1	0.055	1.05497e-19	FKBPL	4.93782e-24	0.861643	0.1	0.055	1.05497e-19	FKBPL	4.93782e-24	0.861643	0.1	0.055	1.05497e-19	FKBPL	4.93782e-24
HDAC2	1.64671e-27	0.258816	0.329	0.247	3.51819e-23	APOC1	2.10229e-12	2.38324	0.02	0.006	4.49154e-08	NAA38	8.29268e-24	0.324906	0.551	0.475	1.77173e-19	NAA38	8.29268e-24	0.324906	0.551	0.475	1.77173e-19	NAA38	8.29268e-24	0.324906	0.551	0.475	1.77173e-19	NAA38	8.29268e-24	0.324906	0.551	0.475	1.77173e-19	NAA38	8.29268e-24	0.324906	0.551	0.475	1.77173e-19	NAA38	8.29268e-24	0.324906	0.551	0.475	1.77173e-19	NAA38	8.29268e-24
EDN1	1.78803e-27	0.310674	0.569	0.487	3.82013e-23	HMOX2	3.08878e-12	0.256906	0.397	0.344	6.59917e-08	PTPRB	1.14775e-23	0.434557	0.393	0.32	2.45218e-19	PTPRB	1.14775e-23	0.434557	0.393	0.32	2.45218e-19	PTPRB	1.14775e-23	0.434557	0.393	0.32	2.45218e-19	PTPRB	1.14775e-23	0.434557	0.393	0.32	2.45218e-19	PTPRB	1.14775e-23	0.434557	0.393	0.32	2.45218e-19	PTPRB	1.14775e-23	0.434557	0.393	0.32	2.45218e-19	PTPRB	1.14775e-23
DNAJC15	2.06811e-27	0.304829	0.405	0.323	4.41851e-23	ITGB4	3.80864e-12	0.290983	0.407	0.36	8.13717e-08	SMDT1	1.79362e-23	0.276099	0.64	0.581	3.83207e-19	SMDT1	1.79362e-23	0.276099	0.64	0.581	3.83207e-19	SMDT1	1.79362e-23	0.276099	0.64	0.581	3.83207e-19	SMDT1	1.79362e-23	0.276099	0.64	0.581	3.83207e-19	SMDT1	1.79362e-23	0.276099	0.64	0.581	3.83207e-19	SMDT1	1.79362e-23	0.276099	0.64	0.581	3.83207e-19	SMDT1	1.79362e-23
SVBP	2.19741e-27	0.364851	0.279	0.207	4.69476e-23	AC092384.1	5.22865e-12	0.917448	0.057	0.032	1.1171e-07	SYNE2	1.99565e-23	0.447652	0.374	0.301	4.26371e-19	SYNE2	1.99565e-23	0.447652	0.374	0.301	4.26371e-19	SYNE2	1.99565e-23	0.447652	0.374	0.301	4.26371e-19	SYNE2	1.99565e-23	0.447652	0.374	0.301	4.26371e-19	SYNE2	1.99565e-23	0.447652	0.374	0.301	4.26371e-19	SYNE2	1.99565e-23	0.447652	0.374	0.301	4.26371e-19	SYNE2	1.99565e-23
PDHB	3.9322e-27	0.426285	0.232	0.167	8.40115e-23	PLK2	7.81031e-12	0.327512	0.28	0.233	1.66867e-07	KRAS	3.71175e-23	0.327897	0.544	0.47	7.93016e-19	KRAS	3.71175e-23	0.327897	0.544	0.47	7.93016e-19	KRAS	3.71175e-23	0.327897	0.544	0.47	7.93016e-19	KRAS	3.71175e-23	0.327897	0.544	0.47	7.93016e-19	KRAS	3.71175e-23	0.327897	0.544	0.47	7.93016e-19	KRAS	3.71175e-23	0.327897	0.544	0.47	7.93016e-19	KRAS	3.71175e-23
SLCO2A1	4.18005e-27	0.307337	0.3	0.225	8.93068e-23	MBNL1	7.89913e-12	0.273943	0.534	0.496	1.68765e-07	NDUFA1	5.1153e-23	0.281735	0.69	0.641	1.09288e-18	NDUFA1	5.1153e-23	0.281735	0.69	0.641	1.09288e-18	NDUFA1	5.1153e-23	0.281735	0.69	0.641	1.09288e-18	NDUFA1	5.1153e-23	0.281735	0.69	0.641	1.09288e-18	NDUFA1	5.1153e-23	0.281735	0.69	0.641	1.09288e-18	NDUFA1	5.1153e-23	0.281735	0.69	0.641	1.09288e-18	NDUFA1	5.1153e-23
GDF3	4.48979e-27	1.0223	0.084	0.044	9.59243e-23	CALHM2	8.64044e-12	0.342903	0.226	0.18	1.84603e-07	ARHGAP29	5.46704e-23	0.291634	0.563	0.491	1.16803e-18	ARHGAP29	5.46704e-23	0.291634	0.563	0.491	1.16803e-18	ARHGAP29	5.46704e-23	0.291634	0.563	0.491	1.16803e-18	ARHGAP29	5.46704e-23	0.291634	0.563	0.491	1.16803e-18	ARHGAP29	5.46704e-23	0.291634	0.563	0.491	1.16803e-18	ARHGAP29	5.46704e-23	0.291634	0.563	0.491	1.16803e-18	ARHGAP29	5.46704e-23
CBR4	6.15439e-27	0.373973	0.195	0.134	1.31489e-22	TMEM160	9.48498e-12	0.292645	0.397	0.351	2.02647e-07	ZFHX3	5.93193e-23	0.451778	0.312	0.242	1.26736e-18	ZFHX3	5.93193e-23	0.451778	0.312	0.242	1.26736e-18	ZFHX3	5.93193e-23	0.451778	0.312	0.242	1.26736e-18	ZFHX3	5.93193e-23	0.451778	0.312	0.242	1.26736e-18	ZFHX3	5.93193e-23	0.451778	0.312	0.242	1.26736e-18	ZFHX3	5.93193e-23	0.451778	0.312	0.242	1.26736e-18	ZFHX3	5.93193e-23
SCN3B	9.86893e-27	0.416286	0.188	0.128	2.1085e-22	ADRB2	9.554e-12	0.469447	0.176	0.136	2.04121e-07	ARHGAP6	1.00802e-22	3.01057	0.02	0.003	2.15362e-18	ARHGAP6	1.00802e-22	3.01057	0.02	0.003	2.15362e-18	ARHGAP6	1.00802e-22	3.01057	0.02	0.003	2.15362e-18	ARHGAP6	1.00802e-22	3.01057	0.02	0.003	2.15362e-18	ARHGAP6	1.00802e-22	3.01057	0.02	0.003	2.15362e-18	ARHGAP6	1.00802e-22	3.01057	0.02	0.003	2.15362e-18	ARHGAP6	1.00802e-22
GIMAP2	2.22127e-26	0.420428	0.13	0.079	4.74574e-22	RCSD1	9.56722e-12	0.475053	0.14	0.103	2.04404e-07	GBP2	1.52572e-22	0.772265	0.153	0.1	3.25969e-18	GBP2	1.52572e-22	0.772265	0.153	0.1	3.25969e-18	GBP2	1.52572e-22	0.772265	0.153	0.1	3.25969e-18	GBP2	1.52572e-22	0.772265	0.153	0.1	3.25969e-18	GBP2	1.52572e-22	0.772265	0.153	0.1	3.25969e-18	GBP2	1.52572e-22	0.772265	0.153	0.1	3.25969e-18	GBP2	1.52572e-22
ERAP2	3.02447e-26	0.465544	0.154	0.1	6.46178e-22	MRPS14	9.78355e-12	0.379279	0.224	0.18	2.09025e-07	SFRP1	1.81034e-22	0.477427	0.339	0.273	3.8678e-18	SFRP1	1.81034e-22	0.477427	0.339	0.273	3.8678e-18	SFRP1	1.81034e-22	0.477427	0.339	0.273	3.8678e-18	SFRP1	1.81034e-22	0.477427	0.339	0.273	3.8678e-18	SFRP1	1.81034e-22	0.477427	0.339	0.273	3.8678e-18	SFRP1	1.81034e-22	0.477427	0.339	0.273	3.8678e-18	SFRP1	1.81034e-22
GIMAP6	3.87975e-26	0.275901	0.345	0.268	8.28908e-22	ZNF90	1.1482e-11	1.04608	0.042	0.021	2.45314e-07	EFEMP1	1.97139e-22	0.289727	0.781	0.752	4.21188e-18	EFEMP1	1.97139e-22	0.289727	0.781	0.752	4.21188e-18	EFEMP1	1.97139e-22	0.289727	0.781	0.752	4.21188e-18	EFEMP1	1.97139e-22	0.289727	0.781	0.752	4.21188e-18	EFEMP1	1.97139e-22	0.289727	0.781	0.752	4.21188e-18	EFEMP1	1.97139e-22	0.289727	0.781	0.752	4.21188e-18	EFEMP1	1.97139e-22
PTGDS	5.01576e-26	0.905504	0.073	0.036	1.07162e-21	MT-ND6	1.18394e-11	0.7586	0.071	0.044	2.52949e-07	FAM174B	1.98665e-22	0.555594	0.198	0.138	4.24449e-18	FAM174B	1.98665e-22	0.555594	0.198	0.138	4.24449e-18	FAM174B	1.98665e-22	0.555594	0.198	0.138	4.24449e-18	FAM174B	1.98665e-22	0.555594	0.198	0.138	4.24449e-18	FAM174B	1.98665e-22	0.555594	0.198	0.138	4.24449e-18	FAM174B	1.98665e-22	0.555594	0.198	0.138	4.24449e-18	FAM174B	1.98665e-22
HID1	5.70928e-26	0.368277	0.205	0.143	1.21979e-21	TMEM60	1.74749e-11	0.466545	0.115	0.081	3.7335e-07	HSD17B12	2.11408e-22	0.403359	0.363	0.291	4.51673e-18	HSD17B12	2.11408e-22	0.403359	0.363	0.291	4.51673e-18	HSD17B12	2.11408e-22	0.403359	0.363	0.291	4.51673e-18	HSD17B12	2.11408e-22	0.403359	0.363	0.291	4.51673e-18	HSD17B12	2.11408e-22	0.403359	0.363	0.291	4.51673e-18	HSD17B12	2.11408e-22	0.403359	0.363	0.291	4.51673e-18	HSD17B12	2.11408e-22
TIMM9	8.36696e-26	0.341448	0.201	0.139	1.7876e-21	GTF2H5	2.01849e-11	0.287781	0.365	0.318	4.3125e-07	SLC40A1	2.66965e-22	0.379464	0.402	0.329	5.70372e-18	SLC40A1	2.66965e-22	0.379464	0.402	0.329	5.70372e-18	SLC40A1	2.66965e-22	0.379464	0.402	0.329	5.70372e-18	SLC40A1	2.66965e-22	0.379464	0.402	0.329	5.70372e-18	SLC40A1	2.66965e-22	0.379464	0.402	0.329	5.70372e-18	SLC40A1	2.66965e-22	0.379464	0.402	0.329	5.70372e-18	SLC40A1	2.66965e-22
SMAD1	8.61307e-26	0.258331	0.496	0.412	1.84018e-21	TM4SF18	2.24986e-11	0.335986	0.363	0.318	4.80682e-07	NDUFB3	3.57401e-22	0.377466	0.37	0.295	7.63587e-18	NDUFB3	3.57401e-22	0.377466	0.37	0.295	7.63587e-18	NDUFB3	3.57401e-22	0.377466	0.37	0.295	7.63587e-18	NDUFB3	3.57401e-22	0.377466	0.37	0.295	7.63587e-18	NDUFB3	3.57401e-22	0.377466	0.37	0.295	7.63587e-18	NDUFB3	3.57401e-22	0.377466	0.37	0.295	7.63587e-18	NDUFB3	3.57401e-22
CEACAM7	1.30955e-25	1.63158	0.04	0.014	2.79785e-21	ERICH1	3.11278e-11	0.292819	0.401	0.357	6.65045e-07	HLA-DRB1	4.28322e-22	0.441373	0.485	0.424	9.1511e-18	HLA-DRB1	4.28322e-22	0.441373	0.485	0.424	9.1511e-18	HLA-DRB1	4.28322e-22	0.441373	0.485	0.424	9.1511e-18	HLA-DRB1	4.28322e-22	0.441373	0.485	0.424	9.1511e-18	HLA-DRB1	4.28322e-22	0.441373	0.485	0.424	9.1511e-18	HLA-DRB1	4.28322e-22	0.441373	0.485	0.424	9.1511e-18	HLA-DRB1	4.28322e-22
TMOD2	1.36737e-25	0.578264	0.173	0.119	2.92138e-21	CHST15	3.18558e-11	0.663572	0.135	0.101	6.80599e-07	TGM2	4.38223e-22	0.282715	0.663	0.613	9.36265e-18	TGM2	4.38223e-22	0.282715	0.663	0.613	9.36265e-18	TGM2	4.38223e-22	0.282715	0.663	0.613	9.36265e-18	TGM2	4.38223e-22	0.282715	0.663	0.613	9.36265e-18	TGM2	4.38223e-22	0.282715	0.663	0.613	9.36265e-18	TGM2	4.38223e-22	0.282715	0.663	0.613	9.36265e-18	TGM2	4.38223e-22
ARAP3	1.39114e-25	0.483532	0.157	0.104	2.97218e-21	HECW2	3.25991e-11	0.44061	0.23	0.188	6.96479e-07	LINC02147	4.46904e-22	0.87489	0.128	0.081	9.54811e-18	LINC02147	4.46904e-22	0.87489	0.128	0.081	9.54811e-18	LINC02147	4.46904e-22	0.87489	0.128	0.081	9.54811e-18	LINC02147	4.46904e-22	0.87489	0.128	0.081	9.54811e-18	LINC02147	4.46904e-22	0.87489	0.128	0.081	9.54811e-18	LINC02147	4.46904e-22	0.87489	0.128	0.081	9.54811e-18	LINC02147	4.46904e-22
SRGAP3	1.48014e-25	0.308786	0.351	0.274	3.16231e-21	SKAP2	4.11754e-11	0.335061	0.321	0.277	8.79712e-07	ELK3	6.40024e-22	0.262952	0.61	0.546	1.36741e-17	ELK3	6.40024e-22	0.262952	0.61	0.546	1.36741e-17	ELK3	6.40024e-22	0.262952	0.61	0.546	1.36741e-17	ELK3	6.40024e-22	0.262952	0.61	0.546	1.36741e-17	ELK3	6.40024e-22	0.262952	0.61	0.546	1.36741e-17	ELK3	6.40024e-22	0.262952	0.61	0.546	1.36741e-17	ELK3	6.40024e-22
CTNNA1	1.73403e-25	0.260598	0.434	0.35	3.70476e-21	RGS1	4.1799e-11	2.57712	0.011	0.001	8.93036e-07	ACKR4	6.68752e-22	0.291622	0.48	0.401	1.42879e-17	ACKR4	6.68752e-22	0.291622	0.48	0.401	1.42879e-17	ACKR4	6.68752e-22	0.291622	0.48	0.401	1.42879e-17	ACKR4	6.68752e-22	0.291622	0.48	0.401	1.42879e-17	ACKR4	6.68752e-22	0.291622	0.48	0.401	1.42879e-17	ACKR4	6.68752e-22	0.291622	0.48	0.401	1.42879e-17	ACKR4	6.68752e-22
ACKR2	2.18263e-25	0.440492	0.182	0.125	4.66318e-21	PTPRR	4.60939e-11	1.22495	0.027	0.011	9.84796e-07	RPL36A	6.69212e-22	0.388509	0.882	0.821	1.42977e-17	RPL36A	6.69212e-22	0.388509	0.882	0.821	1.42977e-17	RPL36A	6.69212e-22	0.388509	0.882	0.821	1.42977e-17	RPL36A	6.69212e-22	0.388509	0.882	0.821	1.42977e-17	RPL36A	6.69212e-22	0.388509	0.882	0.821	1.42977e-17	RPL36A	6.69212e-22	0.388509	0.882	0.821	1.42977e-17	RPL36A	6.69212e-22
DUSP6	2.33246e-25	0.256104	0.401	0.321	4.98329e-21	SDCCAG8	4.72242e-11	0.380569	0.191	0.151	1.00895e-06	SMAD1	8.47539e-22	0.356538	0.383	0.309	1.81077e-17	SMAD1	8.47539e-22	0.356538	0.383	0.309	1.81077e-17	SMAD1	8.47539e-22	0.356538	0.383	0.309	1.81077e-17	SMAD1	8.47539e-22	0.356538	0.383	0.309	1.81077e-17	SMAD1	8.47539e-22	0.356538	0.383	0.309	1.81077e-17	SMAD1	8.47539e-22	0.356538	0.383	0.309	1.81077e-17	SMAD1	8.47539e-22
MAOB	2.52887e-25	0.590897	0.122	0.075	5.40294e-21	POF1B	5.21817e-11	0.541546	0.131	0.096	1.11486e-06	PLPP2	1.0692e-21	0.800402	0.072	0.036	2.28434e-17	PLPP2	1.0692e-21	0.800402	0.072	0.036	2.28434e-17	PLPP2	1.0692e-21	0.800402	0.072	0.036	2.28434e-17	PLPP2	1.0692e-21	0.800402	0.072	0.036	2.28434e-17	PLPP2	1.0692e-21	0.800402	0.072	0.036	2.28434e-17	PLPP2	1.0692e-21	0.800402	0.072	0.036	2.28434e-17	PLPP2	1.0692e-21
MMP2	5.1909e-25	1.19225	0.07	0.035	1.10904e-20	FBLN7	5.26999e-11	0.426127	0.178	0.138	1.12593e-06	ANXA2R	1.24315e-21	0.616524	0.142	0.091	2.65598e-17	ANXA2R	1.24315e-21	0.616524	0.142	0.091	2.65598e-17	ANXA2R	1.24315e-21	0.616524	0.142	0.091	2.65598e-17	ANXA2R	1.24315e-21	0.616524	0.142	0.091	2.65598e-17	ANXA2R	1.24315e-21	0.616524	0.142	0.091	2.65598e-17	ANXA2R	1.24315e-21	0.616524	0.142	0.091	2.65598e-17	ANXA2R	1.24315e-21
TPRKB	6.21507e-25	0.323489	0.261	0.194	1.32785e-20	NIPSNAP3A	6.61059e-11	0.497673	0.138	0.103	1.41235e-06	THSD1	1.803e-21	0.646583	0.12	0.073	3.8521e-17	THSD1	1.803e-21	0.646583	0.12	0.073	3.8521e-17	THSD1	1.803e-21	0.646583	0.12	0.073	3.8521e-17	THSD1	1.803e-21	0.646583	0.12	0.073	3.8521e-17	THSD1	1.803e-21	0.646583	0.12	0.073	3.8521e-17	THSD1	1.803e-21	0.646583	0.12	0.073	3.8521e-17	THSD1	1.803e-21
HNRNPA1P48	6.87924e-25	0.299204	0.156	0.101	1.46975e-20	DOCK6	6.86818e-11	0.299439	0.322	0.278	1.46739e-06	MRPL51	1.99347e-21	0.295879	0.54	0.468	4.25905e-17	MRPL51	1.99347e-21	0.295879	0.54	0.468	4.25905e-17	MRPL51	1.99347e-21	0.295879	0.54	0.468	4.25905e-17	MRPL51	1.99347e-21	0.295879	0.54	0.468	4.25905e-17	MRPL51	1.99347e-21	0.295879	0.54	0.468	4.25905e-17	MRPL51	1.99347e-21	0.295879	0.54	0.468	4.25905e-17	MRPL51	1.99347e-21
PLEKHO2	7.79585e-25	0.333818	0.253	0.188	1.66558e-20	ARRDC2	6.90422e-11	0.466406	0.159	0.123	1.47509e-06	MCTS1	2.82789e-21	0.450538	0.272	0.206	6.04178e-17	MCTS1	2.82789e-21	0.450538	0.272	0.206	6.04178e-17	MCTS1	2.82789e-21	0.450538	0.272	0.206	6.04178e-17	MCTS1	2.82789e-21	0.450538	0.272	0.206	6.04178e-17	MCTS1	2.82789e-21	0.450538	0.272	0.206	6.04178e-17	MCTS1	2.82789e-21	0.450538	0.272	0.206	6.04178e-17	MCTS1	2.82789e-21
ZNF90	9.13616e-25	1.08116	0.052	0.022	1.95194e-20	KCNN3	7.50521e-11	0.415995	0.214	0.172	1.60349e-06	AL662907.3	3.59998e-21	1.96682	0.022	0.004	7.69135e-17	AL662907.3	3.59998e-21	1.96682	0.022	0.004	7.69135e-17	AL662907.3	3.59998e-21	1.96682	0.022	0.004	7.69135e-17	AL662907.3	3.59998e-21	1.96682	0.022	0.004	7.69135e-17	AL662907.3	3.59998e-21	1.96682	0.022	0.004	7.69135e-17	AL662907.3	3.59998e-21	1.96682	0.022	0.004	7.69135e-17	AL662907.3	3.59998e-21
ITM2A	1.46266e-24	0.311468	0.306	0.235	3.12498e-20	DLGAP2	7.91489e-11	0.534759	0.162	0.125	1.69102e-06	DNAJC15	7.8273e-21	0.424864	0.36	0.294	1.6723e-16	DNAJC15	7.8273e-21	0.424864	0.36	0.294	1.6723e-16	DNAJC15	7.8273e-21	0.424864	0.36	0.294	1.6723e-16	DNAJC15	7.8273e-21	0.424864	0.36	0.294	1.6723e-16	DNAJC15	7.8273e-21	0.424864	0.36	0.294	1.6723e-16	DNAJC15	7.8273e-21	0.424864	0.36	0.294	1.6723e-16	DNAJC15	7.8273e-21
NBEAL1	1.93172e-24	0.311822	0.309	0.237	4.12712e-20	TTN	1.069e-10	0.588754	0.116	0.085	2.28391e-06	CEP68	8.01716e-21	0.499296	0.217	0.158	1.71287e-16	CEP68	8.01716e-21	0.499296	0.217	0.158	1.71287e-16	CEP68	8.01716e-21	0.499296	0.217	0.158	1.71287e-16	CEP68	8.01716e-21	0.499296	0.217	0.158	1.71287e-16	CEP68	8.01716e-21	0.499296	0.217	0.158	1.71287e-16	CEP68	8.01716e-21	0.499296	0.217	0.158	1.71287e-16	CEP68	8.01716e-21
DECR1	2.05853e-24	0.279362	0.379	0.302	4.39805e-20	CCDC151	1.70106e-10	2.29401	0.015	0.004	3.63432e-06	RIMS1	1.48089e-20	2.87161	0.021	0.004	3.16391e-16	RIMS1	1.48089e-20	2.87161	0.021	0.004	3.16391e-16	RIMS1	1.48089e-20	2.87161	0.021	0.004	3.16391e-16	RIMS1	1.48089e-20	2.87161	0.021	0.004	3.16391e-16	RIMS1	1.48089e-20	2.87161	0.021	0.004	3.16391e-16	RIMS1	1.48089e-20	2.87161	0.021	0.004	3.16391e-16	RIMS1	1.48089e-20
A2M	3.00585e-24	0.808125	0.095	0.055	6.42201e-20	PTPRG	1.74433e-10	0.404877	0.143	0.108	3.72677e-06	JMJD1C	1.53708e-20	0.299423	0.603	0.547	3.28398e-16	JMJD1C	1.53708e-20	0.299423	0.603	0.547	3.28398e-16	JMJD1C	1.53708e-20	0.299423	0.603	0.547	3.28398e-16	JMJD1C	1.53708e-20	0.299423	0.603	0.547	3.28398e-16	JMJD1C	1.53708e-20	0.299423	0.603	0.547	3.28398e-16	JMJD1C	1.53708e-20	0.299423	0.603	0.547	3.28398e-16	JMJD1C	1.53708e-20
RNF152	3.08674e-24	0.493838	0.172	0.118	6.59482e-20	POLR2J3.1	1.99924e-10	0.276375	0.308	0.263	4.27138e-06	MEF2A	2.12455e-20	0.387428	0.418	0.349	4.53911e-16	MEF2A	2.12455e-20	0.387428	0.418	0.349	4.53911e-16	MEF2A	2.12455e-20	0.387428	0.418	0.349	4.53911e-16	MEF2A	2.12455e-20	0.387428	0.418	0.349	4.53911e-16	MEF2A	2.12455e-20	0.387428	0.418	0.349	4.53911e-16	MEF2A	2.12455e-20	0.387428	0.418	0.349	4.53911e-16	MEF2A	2.12455e-20
ARHGEF3	3.17796e-24	0.683482	0.091	0.051	6.78972e-20	SMARCE1	2.00983e-10	0.520982	0.177	0.141	4.294e-06	SCGB2A2	2.37002e-20	3.27481	0.015	0.001	5.06355e-16	SCGB2A2	2.37002e-20	3.27481	0.015	0.001	5.06355e-16	SCGB2A2	2.37002e-20	3.27481	0.015	0.001	5.06355e-16	SCGB2A2	2.37002e-20	3.27481	0.015	0.001	5.06355e-16	SCGB2A2	2.37002e-20	3.27481	0.015	0.001	5.06355e-16	SCGB2A2	2.37002e-20	3.27481	0.015	0.001	5.06355e-16	SCGB2A2	2.37002e-20
NTHL1	4.27756e-24	0.350839	0.24	0.177	9.13901e-20	SLC26A4	2.12217e-10	0.772119	0.097	0.069	4.53402e-06	MT-ND4L	2.47272e-20	0.365491	0.547	0.482	5.28296e-16	MT-ND4L	2.47272e-20	0.365491	0.547	0.482	5.28296e-16	MT-ND4L	2.47272e-20	0.365491	0.547	0.482	5.28296e-16	MT-ND4L	2.47272e-20	0.365491	0.547	0.482	5.28296e-16	MT-ND4L	2.47272e-20	0.365491	0.547	0.482	5.28296e-16	MT-ND4L	2.47272e-20	0.365491	0.547	0.482	5.28296e-16	MT-ND4L	2.47272e-20
PRPF6	6.49725e-24	0.319119	0.288	0.219	1.38814e-19	SH2D3C	2.1856e-10	0.449372	0.175	0.138	4.66954e-06	PDCL	3.49943e-20	0.564362	0.211	0.154	7.47653e-16	PDCL	3.49943e-20	0.564362	0.211	0.154	7.47653e-16	PDCL	3.49943e-20	0.564362	0.211	0.154	7.47653e-16	PDCL	3.49943e-20	0.564362	0.211	0.154	7.47653e-16	PDCL	3.49943e-20	0.564362	0.211	0.154	7.47653e-16	PDCL	3.49943e-20	0.564362	0.211	0.154	7.47653e-16	PDCL	3.49943e-20
PCDH12	6.96606e-24	0.69867	0.099	0.058	1.4883e-19	CLEC14A	2.49259e-10	0.429482	0.234	0.195	5.32542e-06	GTSF1	3.59212e-20	3.48263	0.016	0.002	7.67456e-16	GTSF1	3.59212e-20	3.48263	0.016	0.002	7.67456e-16	GTSF1	3.59212e-20	3.48263	0.016	0.002	7.67456e-16	GTSF1	3.59212e-20	3.48263	0.016	0.002	7.67456e-16	GTSF1	3.59212e-20	3.48263	0.016	0.002	7.67456e-16	GTSF1	3.59212e-20	3.48263	0.016	0.002	7.67456e-16	GTSF1	3.59212e-20
MRPL13	1.3665e-23	0.321007	0.226	0.164	2.91953e-19	C1QB	3.13037e-10	3.37963	0.01	0.001	6.68803e-06	NDUFB6	3.90762e-20	0.348688	0.387	0.315	8.34863e-16	NDUFB6	3.90762e-20	0.348688	0.387	0.315	8.34863e-16	NDUFB6	3.90762e-20	0.348688	0.387	0.315	8.34863e-16	NDUFB6	3.90762e-20	0.348688	0.387	0.315	8.34863e-16	NDUFB6	3.90762e-20	0.348688	0.387	0.315	8.34863e-16	NDUFB6	3.90762e-20	0.348688	0.387	0.315	8.34863e-16	NDUFB6	3.90762e-20
GRAP	2.0608e-23	0.392736	0.251	0.189	4.4029e-19	ZBED5	3.44413e-10	0.532776	0.114	0.082	7.35837e-06	ARL15	5.245e-20	0.672614	0.14	0.092	1.12059e-15	ARL15	5.245e-20	0.672614	0.14	0.092	1.12059e-15	ARL15	5.245e-20	0.672614	0.14	0.092	1.12059e-15	ARL15	5.245e-20	0.672614	0.14	0.092	1.12059e-15	ARL15	5.245e-20	0.672614	0.14	0.092	1.12059e-15	ARL15	5.245e-20	0.672614	0.14	0.092	1.12059e-15	ARL15	5.245e-20
FKBP3	2.16831e-23	0.28705	0.311	0.241	4.6326e-19	FAM129A	4.12211e-10	2.20038	0.015	0.004	8.80688e-06	NR2F2	6.77342e-20	0.309248	0.512	0.442	1.44714e-15	NR2F2	6.77342e-20	0.309248	0.512	0.442	1.44714e-15	NR2F2	6.77342e-20	0.309248	0.512	0.442	1.44714e-15	NR2F2	6.77342e-20	0.309248	0.512	0.442	1.44714e-15	NR2F2	6.77342e-20	0.309248	0.512	0.442	1.44714e-15	NR2F2	6.77342e-20	0.309248	0.512	0.442	1.44714e-15	NR2F2	6.77342e-20
FRMD4B	2.86587e-23	0.36386	0.307	0.241	6.12293e-19	DNAJC15	4.21978e-10	0.282379	0.394	0.355	9.01555e-06	ICAM2	7.32002e-20	0.306138	0.429	0.358	1.56392e-15	ICAM2	7.32002e-20	0.306138	0.429	0.358	1.56392e-15	ICAM2	7.32002e-20	0.306138	0.429	0.358	1.56392e-15	ICAM2	7.32002e-20	0.306138	0.429	0.358	1.56392e-15	ICAM2	7.32002e-20	0.306138	0.429	0.358	1.56392e-15	ICAM2	7.32002e-20	0.306138	0.429	0.358	1.56392e-15	ICAM2	7.32002e-20
TMEM69	3.76677e-23	0.381406	0.134	0.086	8.04771e-19	FTX	4.27173e-10	0.375181	0.218	0.179	9.12655e-06	VAMP8	9.37631e-20	0.409468	0.284	0.219	2.00325e-15	VAMP8	9.37631e-20	0.409468	0.284	0.219	2.00325e-15	VAMP8	9.37631e-20	0.409468	0.284	0.219	2.00325e-15	VAMP8	9.37631e-20	0.409468	0.284	0.219	2.00325e-15	VAMP8	9.37631e-20	0.409468	0.284	0.219	2.00325e-15	VAMP8	9.37631e-20	0.409468	0.284	0.219	2.00325e-15	VAMP8	9.37631e-20
ARHGAP6	4.60115e-23	2.70815	0.022	0.004	9.83035e-19	SLC29A1	4.75343e-10	0.280759	0.365	0.324	1.01557e-05	LPAR6	1.20735e-19	0.445146	0.255	0.193	2.5795e-15	LPAR6	1.20735e-19	0.445146	0.255	0.193	2.5795e-15	LPAR6	1.20735e-19	0.445146	0.255	0.193	2.5795e-15	LPAR6	1.20735e-19	0.445146	0.255	0.193	2.5795e-15	LPAR6	1.20735e-19	0.445146	0.255	0.193	2.5795e-15	LPAR6	1.20735e-19	0.445146	0.255	0.193	2.5795e-15	LPAR6	1.20735e-19
MCTS1	5.20719e-23	0.265055	0.307	0.236	1.11252e-18	GIMAP7	5.40907e-10	0.327327	0.276	0.234	1.15565e-05	TMOD2	1.41123e-19	0.642467	0.158	0.108	3.01509e-15	TMOD2	1.41123e-19	0.642467	0.158	0.108	3.01509e-15	TMOD2	1.41123e-19	0.642467	0.158	0.108	3.01509e-15	TMOD2	1.41123e-19	0.642467	0.158	0.108	3.01509e-15	TMOD2	1.41123e-19	0.642467	0.158	0.108	3.01509e-15	TMOD2	1.41123e-19	0.642467	0.158	0.108	3.01509e-15	TMOD2	1.41123e-19
IGSF3	5.58198e-23	0.579917	0.128	0.082	1.19259e-18	MMP2	5.67851e-10	1.27399	0.035	0.018	1.21321e-05	NAXE	1.44319e-19	0.291939	0.488	0.42	3.08338e-15	NAXE	1.44319e-19	0.291939	0.488	0.42	3.08338e-15	NAXE	1.44319e-19	0.291939	0.488	0.42	3.08338e-15	NAXE	1.44319e-19	0.291939	0.488	0.42	3.08338e-15	NAXE	1.44319e-19	0.291939	0.488	0.42	3.08338e-15	NAXE	1.44319e-19	0.291939	0.488	0.42	3.08338e-15	NAXE	1.44319e-19
LINC01985	5.85279e-23	0.49946	0.155	0.105	1.25045e-18	NDUFV3	6.77486e-10	0.390817	0.156	0.12	1.44745e-05	SMAD9	1.91703e-19	0.848131	0.091	0.053	4.09573e-15	SMAD9	1.91703e-19	0.848131	0.091	0.053	4.09573e-15	SMAD9	1.91703e-19	0.848131	0.091	0.053	4.09573e-15	SMAD9	1.91703e-19	0.848131	0.091	0.053	4.09573e-15	SMAD9	1.91703e-19	0.848131	0.091	0.053	4.09573e-15	SMAD9	1.91703e-19	0.848131	0.091	0.053	4.09573e-15	SMAD9	1.91703e-19
SV2B	8.69763e-23	0.842842	0.081	0.045	1.85825e-18	TGFBI	8.05359e-10	1.95259	0.016	0.005	1.72065e-05	NDRG4	2.57975e-19	0.543595	0.2	0.145	5.51163e-15	NDRG4	2.57975e-19	0.543595	0.2	0.145	5.51163e-15	NDRG4	2.57975e-19	0.543595	0.2	0.145	5.51163e-15	NDRG4	2.57975e-19	0.543595	0.2	0.145	5.51163e-15	NDRG4	2.57975e-19	0.543595	0.2	0.145	5.51163e-15	NDRG4	2.57975e-19	0.543595	0.2	0.145	5.51163e-15	NDRG4	2.57975e-19
SCARA3	1.57395e-22	0.311968	0.294	0.228	3.36275e-18	ZNF83	8.20755e-10	0.366818	0.182	0.145	1.75354e-05	PMEPA1	2.82476e-19	0.31342	0.411	0.339	6.03509e-15	PMEPA1	2.82476e-19	0.31342	0.411	0.339	6.03509e-15	PMEPA1	2.82476e-19	0.31342	0.411	0.339	6.03509e-15	PMEPA1	2.82476e-19	0.31342	0.411	0.339	6.03509e-15	PMEPA1	2.82476e-19	0.31342	0.411	0.339	6.03509e-15	PMEPA1	2.82476e-19	0.31342	0.411	0.339	6.03509e-15	PMEPA1	2.82476e-19
IK	2.00967e-22	0.285701	0.32	0.25	4.29365e-18	SLC6A6	8.7965e-10	0.365128	0.264	0.224	1.87937e-05	ARL4A	3.41783e-19	0.28559	0.625	0.581	7.30219e-15	ARL4A	3.41783e-19	0.28559	0.625	0.581	7.30219e-15	ARL4A	3.41783e-19	0.28559	0.625	0.581	7.30219e-15	ARL4A	3.41783e-19	0.28559	0.625	0.581	7.30219e-15	ARL4A	3.41783e-19	0.28559	0.625	0.581	7.30219e-15	ARL4A	3.41783e-19	0.28559	0.625	0.581	7.30219e-15	ARL4A	3.41783e-19
MSMP	2.2975e-22	0.422839	0.206	0.149	4.90861e-18	ZNF880	8.90141e-10	0.787941	0.053	0.032	1.90179e-05	SERTAD3	4.54624e-19	0.3557	0.362	0.295	9.71303e-15	SERTAD3	4.54624e-19	0.3557	0.362	0.295	9.71303e-15	SERTAD3	4.54624e-19	0.3557	0.362	0.295	9.71303e-15	SERTAD3	4.54624e-19	0.3557	0.362	0.295	9.71303e-15	SERTAD3	4.54624e-19	0.3557	0.362	0.295	9.71303e-15	SERTAD3	4.54624e-19	0.3557	0.362	0.295	9.71303e-15	SERTAD3	4.54624e-19
RIMS1	3.87018e-22	2.09929	0.024	0.005	8.26864e-18	AQP1	9.2389e-10	0.338788	0.097	0.068	1.97389e-05	TSPAN2	5.33564e-19	1.00981	0.072	0.039	1.13996e-14	TSPAN2	5.33564e-19	1.00981	0.072	0.039	1.13996e-14	TSPAN2	5.33564e-19	1.00981	0.072	0.039	1.13996e-14	TSPAN2	5.33564e-19	1.00981	0.072	0.039	1.13996e-14	TSPAN2	5.33564e-19	1.00981	0.072	0.039	1.13996e-14	TSPAN2	5.33564e-19	1.00981	0.072	0.039	1.13996e-14	TSPAN2	5.33564e-19
DCAF7	3.92044e-22	0.252161	0.25	0.187	8.37601e-18	ACKR2	9.40267e-10	0.321649	0.205	0.167	2.00888e-05	ART4	5.9192e-19	0.379022	0.329	0.263	1.26464e-14	ART4	5.9192e-19	0.379022	0.329	0.263	1.26464e-14	ART4	5.9192e-19	0.379022	0.329	0.263	1.26464e-14	ART4	5.9192e-19	0.379022	0.329	0.263	1.26464e-14	ART4	5.9192e-19	0.379022	0.329	0.263	1.26464e-14	ART4	5.9192e-19	0.379022	0.329	0.263	1.26464e-14	ART4	5.9192e-19
IL7	4.32108e-22	0.401089	0.195	0.141	9.23199e-18	VPS13A	9.41757e-10	0.428353	0.212	0.176	2.01206e-05	NID1	6.10545e-19	0.483415	0.249	0.189	1.30443e-14	NID1	6.10545e-19	0.483415	0.249	0.189	1.30443e-14	NID1	6.10545e-19	0.483415	0.249	0.189	1.30443e-14	NID1	6.10545e-19	0.483415	0.249	0.189	1.30443e-14	NID1	6.10545e-19	0.483415	0.249	0.189	1.30443e-14	NID1	6.10545e-19	0.483415	0.249	0.189	1.30443e-14	NID1	6.10545e-19
ABCG1	6.09112e-22	0.300762	0.223	0.165	1.30137e-17	ZC3H6	1.43389e-09	0.519706	0.134	0.102	3.0635e-05	PCMTD1	6.94973e-19	0.386105	0.376	0.308	1.48481e-14	PCMTD1	6.94973e-19	0.386105	0.376	0.308	1.48481e-14	PCMTD1	6.94973e-19	0.386105	0.376	0.308	1.48481e-14	PCMTD1	6.94973e-19	0.386105	0.376	0.308	1.48481e-14	PCMTD1	6.94973e-19	0.386105	0.376	0.308	1.48481e-14	PCMTD1	6.94973e-19	0.386105	0.376	0.308	1.48481e-14	PCMTD1	6.94973e-19
TNS1	7.24178e-22	0.351092	0.227	0.168	1.54721e-17	RALA	1.64984e-09	0.261701	0.381	0.34	3.52488e-05	MMP28	7.15609e-19	1.52678	0.043	0.018	1.5289e-14	MMP28	7.15609e-19	1.52678	0.043	0.018	1.5289e-14	MMP28	7.15609e-19	1.52678	0.043	0.018	1.5289e-14	MMP28	7.15609e-19	1.52678	0.043	0.018	1.5289e-14	MMP28	7.15609e-19	1.52678	0.043	0.018	1.5289e-14	MMP28	7.15609e-19	1.52678	0.043	0.018	1.5289e-14	MMP28	7.15609e-19
MTRNR2L11	7.45067e-22	1.267	0.031	0.01	1.59183e-17	RGL3	1.68913e-09	0.976509	0.036	0.019	3.60882e-05	CHMP1B	1.09476e-18	0.30287	0.488	0.422	2.33895e-14	CHMP1B	1.09476e-18	0.30287	0.488	0.422	2.33895e-14	CHMP1B	1.09476e-18	0.30287	0.488	0.422	2.33895e-14	CHMP1B	1.09476e-18	0.30287	0.488	0.422	2.33895e-14	CHMP1B	1.09476e-18	0.30287	0.488	0.422	2.33895e-14	CHMP1B	1.09476e-18	0.30287	0.488	0.422	2.33895e-14	CHMP1B	1.09476e-18
SMS	9.32552e-22	0.332372	0.233	0.174	1.9924e-17	GCC2	1.77578e-09	0.385969	0.218	0.181	3.79396e-05	RAB11FIP1	1.13356e-18	0.338884	0.366	0.299	2.42185e-14	RAB11FIP1	1.13356e-18	0.338884	0.366	0.299	2.42185e-14	RAB11FIP1	1.13356e-18	0.338884	0.366	0.299	2.42185e-14	RAB11FIP1	1.13356e-18	0.338884	0.366	0.299	2.42185e-14	RAB11FIP1	1.13356e-18	0.338884	0.366	0.299	2.42185e-14	RAB11FIP1	1.13356e-18	0.338884	0.366	0.299	2.42185e-14	RAB11FIP1	1.13356e-18
SMAD9	1.09993e-21	0.650725	0.104	0.064	2.35e-17	ESF1	2.05692e-09	0.438922	0.198	0.163	4.39461e-05	RBX1	1.19067e-18	0.256498	0.561	0.499	2.54387e-14	RBX1	1.19067e-18	0.256498	0.561	0.499	2.54387e-14	RBX1	1.19067e-18	0.256498	0.561	0.499	2.54387e-14	RBX1	1.19067e-18	0.256498	0.561	0.499	2.54387e-14	RBX1	1.19067e-18	0.256498	0.561	0.499	2.54387e-14	RBX1	1.19067e-18	0.256498	0.561	0.499	2.54387e-14	RBX1	1.19067e-18
DOCK5	1.1261e-21	0.395873	0.209	0.153	2.40591e-17	GPR22	2.24457e-09	1.8512	0.016	0.005	4.79553e-05	BMPR2	1.50426e-18	0.359482	0.378	0.311	3.21385e-14	BMPR2	1.50426e-18	0.359482	0.378	0.311	3.21385e-14	BMPR2	1.50426e-18	0.359482	0.378	0.311	3.21385e-14	BMPR2	1.50426e-18	0.359482	0.378	0.311	3.21385e-14	BMPR2	1.50426e-18	0.359482	0.378	0.311	3.21385e-14	BMPR2	1.50426e-18	0.359482	0.378	0.311	3.21385e-14	BMPR2	1.50426e-18
LPAR6	1.14612e-21	0.267392	0.226	0.165	2.44869e-17	RASD1	2.29458e-09	0.655655	0.085	0.059	4.90237e-05	IFI16	2.12835e-18	0.300038	0.563	0.504	4.54722e-14	IFI16	2.12835e-18	0.300038	0.563	0.504	4.54722e-14	IFI16	2.12835e-18	0.300038	0.563	0.504	4.54722e-14	IFI16	2.12835e-18	0.300038	0.563	0.504	4.54722e-14	IFI16	2.12835e-18	0.300038	0.563	0.504	4.54722e-14	IFI16	2.12835e-18	0.300038	0.563	0.504	4.54722e-14	IFI16	2.12835e-18
LINC02147	1.35906e-21	0.629374	0.113	0.072	2.90364e-17	IGF1	2.69861e-09	0.327868	0.333	0.293	5.76558e-05	MRPL33	2.31208e-18	0.317914	0.61	0.556	4.93976e-14	MRPL33	2.31208e-18	0.317914	0.61	0.556	4.93976e-14	MRPL33	2.31208e-18	0.317914	0.61	0.556	4.93976e-14	MRPL33	2.31208e-18	0.317914	0.61	0.556	4.93976e-14	MRPL33	2.31208e-18	0.317914	0.61	0.556	4.93976e-14	MRPL33	2.31208e-18	0.317914	0.61	0.556	4.93976e-14	MRPL33	2.31208e-18
MMP28	1.36091e-21	1.17691	0.041	0.016	2.90758e-17	ITGA1	3.14202e-09	0.64816	0.095	0.069	6.71292e-05	NDUFA8	2.40672e-18	0.351664	0.347	0.279	5.14195e-14	NDUFA8	2.40672e-18	0.351664	0.347	0.279	5.14195e-14	NDUFA8	2.40672e-18	0.351664	0.347	0.279	5.14195e-14	NDUFA8	2.40672e-18	0.351664	0.347	0.279	5.14195e-14	NDUFA8	2.40672e-18	0.351664	0.347	0.279	5.14195e-14	NDUFA8	2.40672e-18	0.351664	0.347	0.279	5.14195e-14	NDUFA8	2.40672e-18
USP53	1.38917e-21	0.280436	0.267	0.203	2.96796e-17	ANO1	3.14863e-09	1.50406	0.019	0.007	6.72704e-05	ZC3H8	2.47481e-18	0.581278	0.175	0.124	5.28743e-14	ZC3H8	2.47481e-18	0.581278	0.175	0.124	5.28743e-14	ZC3H8	2.47481e-18	0.581278	0.175	0.124	5.28743e-14	ZC3H8	2.47481e-18	0.581278	0.175	0.124	5.28743e-14	ZC3H8	2.47481e-18	0.581278	0.175	0.124	5.28743e-14	ZC3H8	2.47481e-18	0.581278	0.175	0.124	5.28743e-14	ZC3H8	2.47481e-18
AL021453.1	1.42991e-21	0.760582	0.064	0.033	3.05499e-17	ANO6	3.37459e-09	0.469966	0.176	0.143	7.2098e-05	PKP1	2.53448e-18	0.663386	0.116	0.074	5.41491e-14	PKP1	2.53448e-18	0.663386	0.116	0.074	5.41491e-14	PKP1	2.53448e-18	0.663386	0.116	0.074	5.41491e-14	PKP1	2.53448e-18	0.663386	0.116	0.074	5.41491e-14	PKP1	2.53448e-18	0.663386	0.116	0.074	5.41491e-14	PKP1	2.53448e-18	0.663386	0.116	0.074	5.41491e-14	PKP1	2.53448e-18
PALMD	1.57147e-21	1.32986	0.037	0.014	3.35744e-17	SLC26A4-AS1	3.45681e-09	0.741002	0.051	0.031	7.38548e-05	AL359220.1	3.52318e-18	0.933246	0.061	0.031	7.52727e-14	AL359220.1	3.52318e-18	0.933246	0.061	0.031	7.52727e-14	AL359220.1	3.52318e-18	0.933246	0.061	0.031	7.52727e-14	AL359220.1	3.52318e-18	0.933246	0.061	0.031	7.52727e-14	AL359220.1	3.52318e-18	0.933246	0.061	0.031	7.52727e-14	AL359220.1	3.52318e-18	0.933246	0.061	0.031	7.52727e-14	AL359220.1	3.52318e-18
AC097534.2	1.76816e-21	0.275687	0.202	0.144	3.77768e-17	TRIM56	3.55344e-09	0.289085	0.311	0.27	7.59193e-05	MSRB3	4.25847e-18	0.396782	0.347	0.284	9.09822e-14	MSRB3	4.25847e-18	0.396782	0.347	0.284	9.09822e-14	MSRB3	4.25847e-18	0.396782	0.347	0.284	9.09822e-14	MSRB3	4.25847e-18	0.396782	0.347	0.284	9.09822e-14	MSRB3	4.25847e-18	0.396782	0.347	0.284	9.09822e-14	MSRB3	4.25847e-18	0.396782	0.347	0.284	9.09822e-14	MSRB3	4.25847e-18
CD2BP2	1.82969e-21	0.258112	0.257	0.195	3.90914e-17	MIR29B2CHG	3.55372e-09	0.722059	0.037	0.02	7.59253e-05	APBA2	5.36295e-18	0.850226	0.092	0.055	1.14579e-13	APBA2	5.36295e-18	0.850226	0.092	0.055	1.14579e-13	APBA2	5.36295e-18	0.850226	0.092	0.055	1.14579e-13	APBA2	5.36295e-18	0.850226	0.092	0.055	1.14579e-13	APBA2	5.36295e-18	0.850226	0.092	0.055	1.14579e-13	APBA2	5.36295e-18	0.850226	0.092	0.055	1.14579e-13	APBA2	5.36295e-18
ARRDC2	1.909e-21	0.393921	0.184	0.132	4.07857e-17	PCLO	4.3403e-09	0.822644	0.08	0.056	9.27305e-05	C2orf27B	5.87746e-18	1.0502	0.055	0.027	1.25572e-13	C2orf27B	5.87746e-18	1.0502	0.055	0.027	1.25572e-13	C2orf27B	5.87746e-18	1.0502	0.055	0.027	1.25572e-13	C2orf27B	5.87746e-18	1.0502	0.055	0.027	1.25572e-13	C2orf27B	5.87746e-18	1.0502	0.055	0.027	1.25572e-13	C2orf27B	5.87746e-18	1.0502	0.055	0.027	1.25572e-13	C2orf27B	5.87746e-18
ATXN3	2.84567e-21	0.276041	0.307	0.241	6.07978e-17	PDLIM3	4.7358e-09	0.255199	0.383	0.343	0.00010118	ELOVL1	6.53872e-18	0.387023	0.246	0.186	1.397e-13	ELOVL1	6.53872e-18	0.387023	0.246	0.186	1.397e-13	ELOVL1	6.53872e-18	0.387023	0.246	0.186	1.397e-13	ELOVL1	6.53872e-18	0.387023	0.246	0.186	1.397e-13	ELOVL1	6.53872e-18	0.387023	0.246	0.186	1.397e-13	ELOVL1	6.53872e-18	0.387023	0.246	0.186	1.397e-13	ELOVL1	6.53872e-18
DDX10	3.65474e-21	0.501869	0.149	0.102	7.80835e-17	AC097534.2	4.73958e-09	0.274614	0.211	0.173	0.000101261	CYYR1	6.95831e-18	0.396625	0.308	0.247	1.48664e-13	CYYR1	6.95831e-18	0.396625	0.308	0.247	1.48664e-13	CYYR1	6.95831e-18	0.396625	0.308	0.247	1.48664e-13	CYYR1	6.95831e-18	0.396625	0.308	0.247	1.48664e-13	CYYR1	6.95831e-18	0.396625	0.308	0.247	1.48664e-13	CYYR1	6.95831e-18	0.396625	0.308	0.247	1.48664e-13	CYYR1	6.95831e-18
PLPP2	3.76161e-21	0.614757	0.069	0.036	8.03668e-17	MEF2C	4.94778e-09	0.312999	0.321	0.282	0.000105709	PSMA4	7.99956e-18	0.263338	0.502	0.44	1.70911e-13	PSMA4	7.99956e-18	0.263338	0.502	0.44	1.70911e-13	PSMA4	7.99956e-18	0.263338	0.502	0.44	1.70911e-13	PSMA4	7.99956e-18	0.263338	0.502	0.44	1.70911e-13	PSMA4	7.99956e-18	0.263338	0.502	0.44	1.70911e-13	PSMA4	7.99956e-18	0.263338	0.502	0.44	1.70911e-13	PSMA4	7.99956e-18
PAPSS1	3.85365e-21	0.390008	0.156	0.108	8.23332e-17	FRMD6	5.42646e-09	0.47201	0.191	0.156	0.000115936	TMEM255B	1.1226e-17	0.332674	0.497	0.441	2.39844e-13	TMEM255B	1.1226e-17	0.332674	0.497	0.441	2.39844e-13	TMEM255B	1.1226e-17	0.332674	0.497	0.441	2.39844e-13	TMEM255B	1.1226e-17	0.332674	0.497	0.441	2.39844e-13	TMEM255B	1.1226e-17	0.332674	0.497	0.441	2.39844e-13	TMEM255B	1.1226e-17	0.332674	0.497	0.441	2.39844e-13	TMEM255B	1.1226e-17
GIMAP8	4.76734e-21	0.430318	0.205	0.152	1.01854e-16	MMP14	8.24845e-09	0.395426	0.163	0.13	0.000176228	GFI1B	1.3182e-17	1.48713	0.022	0.006	2.81633e-13	GFI1B	1.3182e-17	1.48713	0.022	0.006	2.81633e-13	GFI1B	1.3182e-17	1.48713	0.022	0.006	2.81633e-13	GFI1B	1.3182e-17	1.48713	0.022	0.006	2.81633e-13	GFI1B	1.3182e-17	1.48713	0.022	0.006	2.81633e-13	GFI1B	1.3182e-17	1.48713	0.022	0.006	2.81633e-13	GFI1B	1.3182e-17
MRFAP1L1	6.12012e-21	0.352763	0.129	0.084	1.30756e-16	MATK	8.81074e-09	1.1666	0.022	0.009	0.000188242	ZNF341-AS1	1.65238e-17	0.788536	0.085	0.05	3.53032e-13	ZNF341-AS1	1.65238e-17	0.788536	0.085	0.05	3.53032e-13	ZNF341-AS1	1.65238e-17	0.788536	0.085	0.05	3.53032e-13	ZNF341-AS1	1.65238e-17	0.788536	0.085	0.05	3.53032e-13	ZNF341-AS1	1.65238e-17	0.788536	0.085	0.05	3.53032e-13	ZNF341-AS1	1.65238e-17	0.788536	0.085	0.05	3.53032e-13	ZNF341-AS1	1.65238e-17
ZNF341-AS1	6.34772e-21	0.593319	0.086	0.05	1.35619e-16	OAT	9.08359e-09	0.357788	0.174	0.139	0.000194071	NSMCE1	1.72258e-17	0.431348	0.233	0.177	3.68029e-13	NSMCE1	1.72258e-17	0.431348	0.233	0.177	3.68029e-13	NSMCE1	1.72258e-17	0.431348	0.233	0.177	3.68029e-13	NSMCE1	1.72258e-17	0.431348	0.233	0.177	3.68029e-13	NSMCE1	1.72258e-17	0.431348	0.233	0.177	3.68029e-13	NSMCE1	1.72258e-17	0.431348	0.233	0.177	3.68029e-13	NSMCE1	1.72258e-17
NEIL1	7.24302e-21	0.475672	0.162	0.113	1.54747e-16	SLC25A37	9.36523e-09	0.387657	0.226	0.191	0.000200088	IRF2	2.09281e-17	0.495122	0.181	0.13	4.47128e-13	IRF2	2.09281e-17	0.495122	0.181	0.13	4.47128e-13	IRF2	2.09281e-17	0.495122	0.181	0.13	4.47128e-13	IRF2	2.09281e-17	0.495122	0.181	0.13	4.47128e-13	IRF2	2.09281e-17	0.495122	0.181	0.13	4.47128e-13	IRF2	2.09281e-17	0.495122	0.181	0.13	4.47128e-13	IRF2	2.09281e-17
NID1	7.28102e-21	0.301028	0.263	0.202	1.55559e-16	TSC2	1.02096e-08	0.390044	0.188	0.154	0.000218128	YIF1B	2.09543e-17	0.399509	0.229	0.172	4.47688e-13	YIF1B	2.09543e-17	0.399509	0.229	0.172	4.47688e-13	YIF1B	2.09543e-17	0.399509	0.229	0.172	4.47688e-13	YIF1B	2.09543e-17	0.399509	0.229	0.172	4.47688e-13	YIF1B	2.09543e-17	0.399509	0.229	0.172	4.47688e-13	YIF1B	2.09543e-17	0.399509	0.229	0.172	4.47688e-13	YIF1B	2.09543e-17
ENDOD1	7.32486e-21	0.486178	0.164	0.116	1.56496e-16	CMKLR1	1.08816e-08	0.420538	0.096	0.069	0.000232485	EMP3	5.47063e-17	1.22934	0.057	0.029	1.1688e-12	EMP3	5.47063e-17	1.22934	0.057	0.029	1.1688e-12	EMP3	5.47063e-17	1.22934	0.057	0.029	1.1688e-12	EMP3	5.47063e-17	1.22934	0.057	0.029	1.1688e-12	EMP3	5.47063e-17	1.22934	0.057	0.029	1.1688e-12	EMP3	5.47063e-17	1.22934	0.057	0.029	1.1688e-12	EMP3	5.47063e-17
ITGA9	7.9212e-21	0.29449	0.25	0.189	1.69237e-16	SNAI1	1.10952e-08	0.853387	0.04	0.023	0.000237049	GLA	6.46559e-17	0.462173	0.208	0.155	1.38137e-12	GLA	6.46559e-17	0.462173	0.208	0.155	1.38137e-12	GLA	6.46559e-17	0.462173	0.208	0.155	1.38137e-12	GLA	6.46559e-17	0.462173	0.208	0.155	1.38137e-12	GLA	6.46559e-17	0.462173	0.208	0.155	1.38137e-12	GLA	6.46559e-17	0.462173	0.208	0.155	1.38137e-12	GLA	6.46559e-17
FKBPL	8.32323e-21	0.607387	0.088	0.051	1.77826e-16	ACAP2	1.11623e-08	0.387672	0.202	0.169	0.000238483	A2M	7.01538e-17	0.944619	0.082	0.049	1.49883e-12	A2M	7.01538e-17	0.944619	0.082	0.049	1.49883e-12	A2M	7.01538e-17	0.944619	0.082	0.049	1.49883e-12	A2M	7.01538e-17	0.944619	0.082	0.049	1.49883e-12	A2M	7.01538e-17	0.944619	0.082	0.049	1.49883e-12	A2M	7.01538e-17	0.944619	0.082	0.049	1.49883e-12	A2M	7.01538e-17
FGFR1	1.00881e-20	0.254862	0.415	0.342	2.15532e-16	ARHGEF15	1.22052e-08	0.42001	0.112	0.084	0.000260764	PPP1R10	7.75101e-17	0.385839	0.394	0.335	1.656e-12	PPP1R10	7.75101e-17	0.385839	0.394	0.335	1.656e-12	PPP1R10	7.75101e-17	0.385839	0.394	0.335	1.656e-12	PPP1R10	7.75101e-17	0.385839	0.394	0.335	1.656e-12	PPP1R10	7.75101e-17	0.385839	0.394	0.335	1.656e-12	PPP1R10	7.75101e-17	0.385839	0.394	0.335	1.656e-12	PPP1R10	7.75101e-17
SERPINE1	1.17515e-20	0.347494	0.256	0.195	2.5107e-16	HIF3A	1.45258e-08	0.308932	0.317	0.283	0.000310344	UBA6	9.26743e-17	0.393416	0.266	0.208	1.97999e-12	UBA6	9.26743e-17	0.393416	0.266	0.208	1.97999e-12	UBA6	9.26743e-17	0.393416	0.266	0.208	1.97999e-12	UBA6	9.26743e-17	0.393416	0.266	0.208	1.97999e-12	UBA6	9.26743e-17	0.393416	0.266	0.208	1.97999e-12	UBA6	9.26743e-17	0.393416	0.266	0.208	1.97999e-12	UBA6	9.26743e-17
SDCCAG8	1.3e-20	0.28157	0.206	0.151	2.77746e-16	GPR1	1.63355e-08	0.505182	0.097	0.071	0.000349008	DOCK6	9.50298e-17	0.409634	0.271	0.214	2.03031e-12	DOCK6	9.50298e-17	0.409634	0.271	0.214	2.03031e-12	DOCK6	9.50298e-17	0.409634	0.271	0.214	2.03031e-12	DOCK6	9.50298e-17	0.409634	0.271	0.214	2.03031e-12	DOCK6	9.50298e-17	0.409634	0.271	0.214	2.03031e-12	DOCK6	9.50298e-17	0.409634	0.271	0.214	2.03031e-12	DOCK6	9.50298e-17
EXOC3L1	1.3209e-20	0.328627	0.2	0.146	2.82209e-16	WDR61	1.65032e-08	0.293477	0.219	0.183	0.000352591	GTF2H5	9.84901e-17	0.319555	0.351	0.287	2.10424e-12	GTF2H5	9.84901e-17	0.319555	0.351	0.287	2.10424e-12	GTF2H5	9.84901e-17	0.319555	0.351	0.287	2.10424e-12	GTF2H5	9.84901e-17	0.319555	0.351	0.287	2.10424e-12	GTF2H5	9.84901e-17	0.319555	0.351	0.287	2.10424e-12	GTF2H5	9.84901e-17	0.319555	0.351	0.287	2.10424e-12	GTF2H5	9.84901e-17
GCC2	1.63735e-20	0.307762	0.25	0.191	3.49819e-16	AC099792.1	1.99578e-08	2.03864	0.012	0.003	0.000426399	AL022323.4	1.06486e-16	0.934107	0.054	0.027	2.27508e-12	AL022323.4	1.06486e-16	0.934107	0.054	0.027	2.27508e-12	AL022323.4	1.06486e-16	0.934107	0.054	0.027	2.27508e-12	AL022323.4	1.06486e-16	0.934107	0.054	0.027	2.27508e-12	AL022323.4	1.06486e-16	0.934107	0.054	0.027	2.27508e-12	AL022323.4	1.06486e-16	0.934107	0.054	0.027	2.27508e-12	AL022323.4	1.06486e-16
PMPCB	2.21327e-20	0.269043	0.197	0.142	4.72866e-16	GREM1	2.14053e-08	1.5846	0.013	0.004	0.000457324	STAG3	1.39775e-16	1.1253	0.038	0.016	2.98629e-12	STAG3	1.39775e-16	1.1253	0.038	0.016	2.98629e-12	STAG3	1.39775e-16	1.1253	0.038	0.016	2.98629e-12	STAG3	1.39775e-16	1.1253	0.038	0.016	2.98629e-12	STAG3	1.39775e-16	1.1253	0.038	0.016	2.98629e-12	STAG3	1.39775e-16	1.1253	0.038	0.016	2.98629e-12	STAG3	1.39775e-16
LXN	2.27772e-20	0.886343	0.058	0.029	4.86634e-16	ACAA2	2.55211e-08	0.472895	0.121	0.092	0.000545258	MRAS	1.58206e-16	0.594599	0.165	0.119	3.38006e-12	MRAS	1.58206e-16	0.594599	0.165	0.119	3.38006e-12	MRAS	1.58206e-16	0.594599	0.165	0.119	3.38006e-12	MRAS	1.58206e-16	0.594599	0.165	0.119	3.38006e-12	MRAS	1.58206e-16	0.594599	0.165	0.119	3.38006e-12	MRAS	1.58206e-16	0.594599	0.165	0.119	3.38006e-12	MRAS	1.58206e-16
ZBED5	3.18008e-20	0.426982	0.134	0.089	6.79423e-16	MAF	2.59334e-08	0.278061	0.468	0.442	0.000554067	NDUFC1	1.58439e-16	0.25035	0.578	0.52	3.38505e-12	NDUFC1	1.58439e-16	0.25035	0.578	0.52	3.38505e-12	NDUFC1	1.58439e-16	0.25035	0.578	0.52	3.38505e-12	NDUFC1	1.58439e-16	0.25035	0.578	0.52	3.38505e-12	NDUFC1	1.58439e-16	0.25035	0.578	0.52	3.38505e-12	NDUFC1	1.58439e-16	0.25035	0.578	0.52	3.38505e-12	NDUFC1	1.58439e-16
AC004556.1	3.52827e-20	0.895002	0.055	0.027	7.53815e-16	ARL17A	3.04592e-08	0.7911	0.052	0.033	0.000650762	TRAPPC6A	1.5966e-16	0.340947	0.349	0.288	3.41114e-12	TRAPPC6A	1.5966e-16	0.340947	0.349	0.288	3.41114e-12	TRAPPC6A	1.5966e-16	0.340947	0.349	0.288	3.41114e-12	TRAPPC6A	1.5966e-16	0.340947	0.349	0.288	3.41114e-12	TRAPPC6A	1.5966e-16	0.340947	0.349	0.288	3.41114e-12	TRAPPC6A	1.5966e-16	0.340947	0.349	0.288	3.41114e-12	TRAPPC6A	1.5966e-16
ARL3	5.95799e-20	0.332389	0.219	0.164	1.27292e-15	GSTT2B	3.07247e-08	0.534321	0.084	0.06	0.000656433	CCDC141	3.17156e-16	0.616599	0.113	0.074	6.77603e-12	CCDC141	3.17156e-16	0.616599	0.113	0.074	6.77603e-12	CCDC141	3.17156e-16	0.616599	0.113	0.074	6.77603e-12	CCDC141	3.17156e-16	0.616599	0.113	0.074	6.77603e-12	CCDC141	3.17156e-16	0.616599	0.113	0.074	6.77603e-12	CCDC141	3.17156e-16	0.616599	0.113	0.074	6.77603e-12	CCDC141	3.17156e-16
LINC01564	6.58119e-20	0.513129	0.088	0.052	1.40607e-15	PLPP2	3.07506e-08	0.478329	0.065	0.043	0.000656987	CPNE3	3.42591e-16	0.467919	0.263	0.21	7.31945e-12	CPNE3	3.42591e-16	0.467919	0.263	0.21	7.31945e-12	CPNE3	3.42591e-16	0.467919	0.263	0.21	7.31945e-12	CPNE3	3.42591e-16	0.467919	0.263	0.21	7.31945e-12	CPNE3	3.42591e-16	0.467919	0.263	0.21	7.31945e-12	CPNE3	3.42591e-16	0.467919	0.263	0.21	7.31945e-12	CPNE3	3.42591e-16
CHST15	9.80405e-20	0.362801	0.212	0.159	2.09463e-15	MAGEH1	3.17158e-08	0.40548	0.124	0.096	0.000677607	TCTEX1D1	5.36585e-16	1.06154	0.048	0.023	1.14641e-11	TCTEX1D1	5.36585e-16	1.06154	0.048	0.023	1.14641e-11	TCTEX1D1	5.36585e-16	1.06154	0.048	0.023	1.14641e-11	TCTEX1D1	5.36585e-16	1.06154	0.048	0.023	1.14641e-11	TCTEX1D1	5.36585e-16	1.06154	0.048	0.023	1.14641e-11	TCTEX1D1	5.36585e-16	1.06154	0.048	0.023	1.14641e-11	TCTEX1D1	5.36585e-16
SCGB2A2	1.02506e-19	3.31378	0.016	0.002	2.19005e-15	CCDC88C	3.52398e-08	0.716089	0.058	0.038	0.000752898	ZNF880	5.58388e-16	0.842042	0.053	0.027	1.193e-11	ZNF880	5.58388e-16	0.842042	0.053	0.027	1.193e-11	ZNF880	5.58388e-16	0.842042	0.053	0.027	1.193e-11	ZNF880	5.58388e-16	0.842042	0.053	0.027	1.193e-11	ZNF880	5.58388e-16	0.842042	0.053	0.027	1.193e-11	ZNF880	5.58388e-16	0.842042	0.053	0.027	1.193e-11	ZNF880	5.58388e-16
HSPBP1	1.14456e-19	0.342385	0.148	0.102	2.44535e-15	TIMM9	3.57471e-08	0.353087	0.17	0.138	0.000763737	UNC5B-AS1	5.65214e-16	0.916727	0.099	0.063	1.20758e-11	UNC5B-AS1	5.65214e-16	0.916727	0.099	0.063	1.20758e-11	UNC5B-AS1	5.65214e-16	0.916727	0.099	0.063	1.20758e-11	UNC5B-AS1	5.65214e-16	0.916727	0.099	0.063	1.20758e-11	UNC5B-AS1	5.65214e-16	0.916727	0.099	0.063	1.20758e-11	UNC5B-AS1	5.65214e-16	0.916727	0.099	0.063	1.20758e-11	UNC5B-AS1	5.65214e-16
F11R	1.43252e-19	0.260587	0.201	0.147	3.06058e-15	LARP7	3.71888e-08	0.329499	0.244	0.211	0.000794538	RTL8C	6.87907e-16	0.37714	0.294	0.237	1.46971e-11	RTL8C	6.87907e-16	0.37714	0.294	0.237	1.46971e-11	RTL8C	6.87907e-16	0.37714	0.294	0.237	1.46971e-11	RTL8C	6.87907e-16	0.37714	0.294	0.237	1.46971e-11	RTL8C	6.87907e-16	0.37714	0.294	0.237	1.46971e-11	RTL8C	6.87907e-16	0.37714	0.294	0.237	1.46971e-11	RTL8C	6.87907e-16
HSD17B12	1.45331e-19	0.252149	0.387	0.318	3.105e-15	ITGA3	4.09091e-08	0.272933	0.373	0.336	0.000874022	MT1X	7.00788e-16	0.340951	0.638	0.61	1.49723e-11	MT1X	7.00788e-16	0.340951	0.638	0.61	1.49723e-11	MT1X	7.00788e-16	0.340951	0.638	0.61	1.49723e-11	MT1X	7.00788e-16	0.340951	0.638	0.61	1.49723e-11	MT1X	7.00788e-16	0.340951	0.638	0.61	1.49723e-11	MT1X	7.00788e-16	0.340951	0.638	0.61	1.49723e-11	MT1X	7.00788e-16
TMEM45A	1.85905e-19	0.334798	0.173	0.124	3.97187e-15	TLE4	4.15198e-08	0.360506	0.301	0.268	0.00088707	DMTN	8.00175e-16	0.39266	0.239	0.185	1.70957e-11	DMTN	8.00175e-16	0.39266	0.239	0.185	1.70957e-11	DMTN	8.00175e-16	0.39266	0.239	0.185	1.70957e-11	DMTN	8.00175e-16	0.39266	0.239	0.185	1.70957e-11	DMTN	8.00175e-16	0.39266	0.239	0.185	1.70957e-11	DMTN	8.00175e-16	0.39266	0.239	0.185	1.70957e-11	DMTN	8.00175e-16
GBP3	2.52313e-19	0.759583	0.081	0.047	5.39066e-15	BMPR2	4.30396e-08	0.254225	0.341	0.307	0.000919541	ATP5F1C	1.13088e-15	0.252243	0.531	0.47	2.41613e-11	ATP5F1C	1.13088e-15	0.252243	0.531	0.47	2.41613e-11	ATP5F1C	1.13088e-15	0.252243	0.531	0.47	2.41613e-11	ATP5F1C	1.13088e-15	0.252243	0.531	0.47	2.41613e-11	ATP5F1C	1.13088e-15	0.252243	0.531	0.47	2.41613e-11	ATP5F1C	1.13088e-15	0.252243	0.531	0.47	2.41613e-11	ATP5F1C	1.13088e-15
KIAA1671	2.55799e-19	0.359587	0.151	0.105	5.46515e-15	NACA2	4.53206e-08	1.65739	0.015	0.005	0.000968275	PRAF2	1.1464e-15	0.412503	0.216	0.164	2.44929e-11	PRAF2	1.1464e-15	0.412503	0.216	0.164	2.44929e-11	PRAF2	1.1464e-15	0.412503	0.216	0.164	2.44929e-11	PRAF2	1.1464e-15	0.412503	0.216	0.164	2.44929e-11	PRAF2	1.1464e-15	0.412503	0.216	0.164	2.44929e-11	PRAF2	1.1464e-15	0.412503	0.216	0.164	2.44929e-11	PRAF2	1.1464e-15
MTRNR2L10	3.00838e-19	0.925968	0.055	0.028	6.42741e-15	SYNE2	4.71192e-08	0.256173	0.395	0.36	0.0010067	TRIM38	1.45014e-15	0.571726	0.149	0.106	3.09822e-11	TRIM38	1.45014e-15	0.571726	0.149	0.106	3.09822e-11	TRIM38	1.45014e-15	0.571726	0.149	0.106	3.09822e-11	TRIM38	1.45014e-15	0.571726	0.149	0.106	3.09822e-11	TRIM38	1.45014e-15	0.571726	0.149	0.106	3.09822e-11	TRIM38	1.45014e-15	0.571726	0.149	0.106	3.09822e-11	TRIM38	1.45014e-15
MAGEH1	3.03828e-19	0.351478	0.149	0.103	6.49129e-15	SCGN	5.07977e-08	1.76281	0.013	0.004	0.00108529	NDUFA12	1.57063e-15	0.276026	0.453	0.392	3.35566e-11	NDUFA12	1.57063e-15	0.276026	0.453	0.392	3.35566e-11	NDUFA12	1.57063e-15	0.276026	0.453	0.392	3.35566e-11	NDUFA12	1.57063e-15	0.276026	0.453	0.392	3.35566e-11	NDUFA12	1.57063e-15	0.276026	0.453	0.392	3.35566e-11	NDUFA12	1.57063e-15	0.276026	0.453	0.392	3.35566e-11	NDUFA12	1.57063e-15
KIZ	3.26284e-19	0.364493	0.161	0.114	6.97106e-15	CCL4L2	5.09424e-08	1.00049	0.037	0.021	0.00108838	ALPK3	1.7069e-15	0.60792	0.137	0.096	3.64679e-11	ALPK3	1.7069e-15	0.60792	0.137	0.096	3.64679e-11	ALPK3	1.7069e-15	0.60792	0.137	0.096	3.64679e-11	ALPK3	1.7069e-15	0.60792	0.137	0.096	3.64679e-11	ALPK3	1.7069e-15	0.60792	0.137	0.096	3.64679e-11	ALPK3	1.7069e-15	0.60792	0.137	0.096	3.64679e-11	ALPK3	1.7069e-15
NOL4L	3.53857e-19	0.323234	0.151	0.105	7.56016e-15	CPNE3	5.64982e-08	0.323629	0.274	0.241	0.00120708	ENTPD1	1.80859e-15	0.612343	0.12	0.081	3.86405e-11	ENTPD1	1.80859e-15	0.612343	0.12	0.081	3.86405e-11	ENTPD1	1.80859e-15	0.612343	0.12	0.081	3.86405e-11	ENTPD1	1.80859e-15	0.612343	0.12	0.081	3.86405e-11	ENTPD1	1.80859e-15	0.612343	0.12	0.081	3.86405e-11	ENTPD1	1.80859e-15	0.612343	0.12	0.081	3.86405e-11	ENTPD1	1.80859e-15
TCTN3	3.64011e-19	0.297413	0.3	0.239	7.77709e-15	NPNT	5.90902e-08	0.697035	0.08	0.057	0.00126246	PHF3	2.32983e-15	0.544982	0.174	0.129	4.97768e-11	PHF3	2.32983e-15	0.544982	0.174	0.129	4.97768e-11	PHF3	2.32983e-15	0.544982	0.174	0.129	4.97768e-11	PHF3	2.32983e-15	0.544982	0.174	0.129	4.97768e-11	PHF3	2.32983e-15	0.544982	0.174	0.129	4.97768e-11	PHF3	2.32983e-15	0.544982	0.174	0.129	4.97768e-11	PHF3	2.32983e-15
MRPS18A	4.37235e-19	0.370913	0.163	0.116	9.34153e-15	NR2F2-AS1	6.43042e-08	0.384595	0.127	0.099	0.00137386	TMEM45A	2.55156e-15	0.501064	0.145	0.103	5.45141e-11	TMEM45A	2.55156e-15	0.501064	0.145	0.103	5.45141e-11	TMEM45A	2.55156e-15	0.501064	0.145	0.103	5.45141e-11	TMEM45A	2.55156e-15	0.501064	0.145	0.103	5.45141e-11	TMEM45A	2.55156e-15	0.501064	0.145	0.103	5.45141e-11	TMEM45A	2.55156e-15	0.501064	0.145	0.103	5.45141e-11	TMEM45A	2.55156e-15
EXOSC1	4.96809e-19	0.298601	0.19	0.138	1.06143e-14	ZC3H13	7.37239e-08	0.310491	0.233	0.199	0.00157511	AL021453.1	2.82651e-15	0.951949	0.062	0.034	6.03884e-11	AL021453.1	2.82651e-15	0.951949	0.062	0.034	6.03884e-11	AL021453.1	2.82651e-15	0.951949	0.062	0.034	6.03884e-11	AL021453.1	2.82651e-15	0.951949	0.062	0.034	6.03884e-11	AL021453.1	2.82651e-15	0.951949	0.062	0.034	6.03884e-11	AL021453.1	2.82651e-15	0.951949	0.062	0.034	6.03884e-11	AL021453.1	2.82651e-15
NIPSNAP3A	5.23706e-19	0.338984	0.146	0.101	1.1189e-14	DELE1	8.73142e-08	0.277602	0.25	0.215	0.00186547	ZNHIT1	3.06998e-15	0.260609	0.557	0.503	6.55902e-11	ZNHIT1	3.06998e-15	0.260609	0.557	0.503	6.55902e-11	ZNHIT1	3.06998e-15	0.260609	0.557	0.503	6.55902e-11	ZNHIT1	3.06998e-15	0.260609	0.557	0.503	6.55902e-11	ZNHIT1	3.06998e-15	0.260609	0.557	0.503	6.55902e-11	ZNHIT1	3.06998e-15	0.260609	0.557	0.503	6.55902e-11	ZNHIT1	3.06998e-15
PPA2	5.61359e-19	0.277295	0.208	0.154	1.19934e-14	LINC01915	9.3035e-08	1.28528	0.017	0.007	0.00198769	GIMAP6	3.18405e-15	0.401106	0.226	0.173	6.80272e-11	GIMAP6	3.18405e-15	0.401106	0.226	0.173	6.80272e-11	GIMAP6	3.18405e-15	0.401106	0.226	0.173	6.80272e-11	GIMAP6	3.18405e-15	0.401106	0.226	0.173	6.80272e-11	GIMAP6	3.18405e-15	0.401106	0.226	0.173	6.80272e-11	GIMAP6	3.18405e-15	0.401106	0.226	0.173	6.80272e-11	GIMAP6	3.18405e-15
ARMC7	8.60308e-19	0.655324	0.074	0.042	1.83805e-14	BCL6B	9.57151e-08	0.356873	0.182	0.151	0.00204495	ABI3	3.61352e-15	0.436408	0.158	0.113	7.72028e-11	ABI3	3.61352e-15	0.436408	0.158	0.113	7.72028e-11	ABI3	3.61352e-15	0.436408	0.158	0.113	7.72028e-11	ABI3	3.61352e-15	0.436408	0.158	0.113	7.72028e-11	ABI3	3.61352e-15	0.436408	0.158	0.113	7.72028e-11	ABI3	3.61352e-15	0.436408	0.158	0.113	7.72028e-11	ABI3	3.61352e-15
ILF3-DT	1.08238e-18	0.314252	0.154	0.108	2.31251e-14	ERV3-1	9.6061e-08	0.400536	0.11	0.084	0.00205234	SAMD9	4.27031e-15	0.855864	0.071	0.041	9.12353e-11	SAMD9	4.27031e-15	0.855864	0.071	0.041	9.12353e-11	SAMD9	4.27031e-15	0.855864	0.071	0.041	9.12353e-11	SAMD9	4.27031e-15	0.855864	0.071	0.041	9.12353e-11	SAMD9	4.27031e-15	0.855864	0.071	0.041	9.12353e-11	SAMD9	4.27031e-15	0.855864	0.071	0.041	9.12353e-11	SAMD9	4.27031e-15
NRP2	1.08724e-18	0.283759	0.314	0.251	2.3229e-14	ZNF883	1.05402e-07	1.07515	0.039	0.024	0.00225192	MMP14	4.50931e-15	0.52493	0.122	0.082	9.63414e-11	MMP14	4.50931e-15	0.52493	0.122	0.082	9.63414e-11	MMP14	4.50931e-15	0.52493	0.122	0.082	9.63414e-11	MMP14	4.50931e-15	0.52493	0.122	0.082	9.63414e-11	MMP14	4.50931e-15	0.52493	0.122	0.082	9.63414e-11	MMP14	4.50931e-15	0.52493	0.122	0.082	9.63414e-11	MMP14	4.50931e-15
RPA1	1.30989e-18	0.372945	0.133	0.09	2.79858e-14	NCAM1	1.20139e-07	1.57412	0.016	0.006	0.00256678	MXRA8	4.94222e-15	0.865101	0.066	0.037	1.0559e-10	MXRA8	4.94222e-15	0.865101	0.066	0.037	1.0559e-10	MXRA8	4.94222e-15	0.865101	0.066	0.037	1.0559e-10	MXRA8	4.94222e-15	0.865101	0.066	0.037	1.0559e-10	MXRA8	4.94222e-15	0.865101	0.066	0.037	1.0559e-10	MXRA8	4.94222e-15	0.865101	0.066	0.037	1.0559e-10	MXRA8	4.94222e-15
AC022706.1	1.38457e-18	0.878417	0.056	0.029	2.95812e-14	SMAD5	1.27376e-07	0.416779	0.213	0.183	0.00272139	AC090204.1	5.17142e-15	0.904964	0.047	0.023	1.10487e-10	AC090204.1	5.17142e-15	0.904964	0.047	0.023	1.10487e-10	AC090204.1	5.17142e-15	0.904964	0.047	0.023	1.10487e-10	AC090204.1	5.17142e-15	0.904964	0.047	0.023	1.10487e-10	AC090204.1	5.17142e-15	0.904964	0.047	0.023	1.10487e-10	AC090204.1	5.17142e-15	0.904964	0.047	0.023	1.10487e-10	AC090204.1	5.17142e-15
PLVAP	1.5775e-18	0.279031	0.285	0.227	3.37033e-14	AL672277.1	1.30414e-07	1.39027	0.014	0.005	0.00278629	ESD	5.78993e-15	0.297592	0.432	0.372	1.23702e-10	ESD	5.78993e-15	0.297592	0.432	0.372	1.23702e-10	ESD	5.78993e-15	0.297592	0.432	0.372	1.23702e-10	ESD	5.78993e-15	0.297592	0.432	0.372	1.23702e-10	ESD	5.78993e-15	0.297592	0.432	0.372	1.23702e-10	ESD	5.78993e-15	0.297592	0.432	0.372	1.23702e-10	ESD	5.78993e-15
LARP7	1.67391e-18	0.250267	0.269	0.209	3.57632e-14	P4HA3	1.87454e-07	0.557542	0.072	0.051	0.00400496	CALHM2	6.72153e-15	0.504832	0.129	0.088	1.43605e-10	CALHM2	6.72153e-15	0.504832	0.129	0.088	1.43605e-10	CALHM2	6.72153e-15	0.504832	0.129	0.088	1.43605e-10	CALHM2	6.72153e-15	0.504832	0.129	0.088	1.43605e-10	CALHM2	6.72153e-15	0.504832	0.129	0.088	1.43605e-10	CALHM2	6.72153e-15	0.504832	0.129	0.088	1.43605e-10	CALHM2	6.72153e-15
IDH2	1.85354e-18	0.27554	0.287	0.227	3.96009e-14	MMP28	1.98287e-07	0.656153	0.075	0.054	0.0042364	RFC1	6.85821e-15	0.445528	0.25	0.199	1.46526e-10	RFC1	6.85821e-15	0.445528	0.25	0.199	1.46526e-10	RFC1	6.85821e-15	0.445528	0.25	0.199	1.46526e-10	RFC1	6.85821e-15	0.445528	0.25	0.199	1.46526e-10	RFC1	6.85821e-15	0.445528	0.25	0.199	1.46526e-10	RFC1	6.85821e-15	0.445528	0.25	0.199	1.46526e-10	RFC1	6.85821e-15
SULT1C2	1.86391e-18	2.8012	0.017	0.003	3.98225e-14	CCL4	2.10381e-07	1.70063	0.012	0.004	0.0044948	F11R	6.89328e-15	0.475332	0.182	0.136	1.47275e-10	F11R	6.89328e-15	0.475332	0.182	0.136	1.47275e-10	F11R	6.89328e-15	0.475332	0.182	0.136	1.47275e-10	F11R	6.89328e-15	0.475332	0.182	0.136	1.47275e-10	F11R	6.89328e-15	0.475332	0.182	0.136	1.47275e-10	F11R	6.89328e-15	0.475332	0.182	0.136	1.47275e-10	F11R	6.89328e-15
ARL15	3.89112e-18	0.380633	0.135	0.092	8.31337e-14	AASDH	2.13072e-07	0.58148	0.076	0.055	0.00455229	SEC11C	7.20816e-15	0.335157	0.368	0.312	1.54002e-10	SEC11C	7.20816e-15	0.335157	0.368	0.312	1.54002e-10	SEC11C	7.20816e-15	0.335157	0.368	0.312	1.54002e-10	SEC11C	7.20816e-15	0.335157	0.368	0.312	1.54002e-10	SEC11C	7.20816e-15	0.335157	0.368	0.312	1.54002e-10	SEC11C	7.20816e-15	0.335157	0.368	0.312	1.54002e-10	SEC11C	7.20816e-15
CPAMD8	4.45466e-18	0.395477	0.117	0.078	9.51739e-14	DNAJA3	2.14792e-07	0.687416	0.074	0.053	0.00458903	DMAC1	7.61432e-15	0.349036	0.262	0.207	1.6268e-10	DMAC1	7.61432e-15	0.349036	0.262	0.207	1.6268e-10	DMAC1	7.61432e-15	0.349036	0.262	0.207	1.6268e-10	DMAC1	7.61432e-15	0.349036	0.262	0.207	1.6268e-10	DMAC1	7.61432e-15	0.349036	0.262	0.207	1.6268e-10	DMAC1	7.61432e-15	0.349036	0.262	0.207	1.6268e-10	DMAC1	7.61432e-15
TNFRSF21	5.14399e-18	0.27436	0.23	0.176	1.09901e-13	NFIA-AS2	2.63455e-07	1.47143	0.016	0.006	0.00562872	DOCK5	8.55154e-15	0.496117	0.19	0.144	1.82704e-10	DOCK5	8.55154e-15	0.496117	0.19	0.144	1.82704e-10	DOCK5	8.55154e-15	0.496117	0.19	0.144	1.82704e-10	DOCK5	8.55154e-15	0.496117	0.19	0.144	1.82704e-10	DOCK5	8.55154e-15	0.496117	0.19	0.144	1.82704e-10	DOCK5	8.55154e-15	0.496117	0.19	0.144	1.82704e-10	DOCK5	8.55154e-15
MEDAG	5.67478e-18	0.290625	0.243	0.188	1.21242e-13	OSBPL8	2.68747e-07	0.315531	0.274	0.243	0.00574178	GLO1	8.67423e-15	0.36328	0.296	0.241	1.85325e-10	GLO1	8.67423e-15	0.36328	0.296	0.241	1.85325e-10	GLO1	8.67423e-15	0.36328	0.296	0.241	1.85325e-10	GLO1	8.67423e-15	0.36328	0.296	0.241	1.85325e-10	GLO1	8.67423e-15	0.36328	0.296	0.241	1.85325e-10	GLO1	8.67423e-15	0.36328	0.296	0.241	1.85325e-10	GLO1	8.67423e-15
CYP39A1	6.0423e-18	0.619974	0.063	0.035	1.29094e-13	ATP2A3	2.8218e-07	0.760265	0.061	0.042	0.00602878	ZNF608	8.81398e-15	0.824623	0.075	0.045	1.88311e-10	ZNF608	8.81398e-15	0.824623	0.075	0.045	1.88311e-10	ZNF608	8.81398e-15	0.824623	0.075	0.045	1.88311e-10	ZNF608	8.81398e-15	0.824623	0.075	0.045	1.88311e-10	ZNF608	8.81398e-15	0.824623	0.075	0.045	1.88311e-10	ZNF608	8.81398e-15	0.824623	0.075	0.045	1.88311e-10	ZNF608	8.81398e-15
PDCL	6.54114e-18	0.261116	0.266	0.209	1.39751e-13	SFR1	3.15873e-07	0.492564	0.086	0.064	0.00674862	RUNX1T1	9.05539e-15	0.48439	0.176	0.131	1.93468e-10	RUNX1T1	9.05539e-15	0.48439	0.176	0.131	1.93468e-10	RUNX1T1	9.05539e-15	0.48439	0.176	0.131	1.93468e-10	RUNX1T1	9.05539e-15	0.48439	0.176	0.131	1.93468e-10	RUNX1T1	9.05539e-15	0.48439	0.176	0.131	1.93468e-10	RUNX1T1	9.05539e-15	0.48439	0.176	0.131	1.93468e-10	RUNX1T1	9.05539e-15
ST8SIA6	8.93162e-18	1.33205	0.036	0.015	1.90824e-13	DNASE1L1	3.53668e-07	0.301966	0.266	0.234	0.00755611	CLDN11	9.29243e-15	0.4776	0.121	0.082	1.98533e-10	CLDN11	9.29243e-15	0.4776	0.121	0.082	1.98533e-10	CLDN11	9.29243e-15	0.4776	0.121	0.082	1.98533e-10	CLDN11	9.29243e-15	0.4776	0.121	0.082	1.98533e-10	CLDN11	9.29243e-15	0.4776	0.121	0.082	1.98533e-10	CLDN11	9.29243e-15	0.4776	0.121	0.082	1.98533e-10	CLDN11	9.29243e-15
KRT19	1.02433e-17	3.58444	0.012	0.001	2.18848e-13	A2M	3.79145e-07	0.512029	0.111	0.086	0.00810043	HLA-DRA	1.02351e-14	0.706091	0.301	0.255	2.18674e-10	HLA-DRA	1.02351e-14	0.706091	0.301	0.255	2.18674e-10	HLA-DRA	1.02351e-14	0.706091	0.301	0.255	2.18674e-10	HLA-DRA	1.02351e-14	0.706091	0.301	0.255	2.18674e-10	HLA-DRA	1.02351e-14	0.706091	0.301	0.255	2.18674e-10	HLA-DRA	1.02351e-14	0.706091	0.301	0.255	2.18674e-10	HLA-DRA	1.02351e-14
MANSC1	1.19061e-17	0.273633	0.217	0.164	2.54373e-13	ASXL3	3.93475e-07	1.3214	0.02	0.009	0.00840659	AC007228.2	1.05452e-14	1.62038	0.026	0.009	2.25298e-10	AC007228.2	1.05452e-14	1.62038	0.026	0.009	2.25298e-10	AC007228.2	1.05452e-14	1.62038	0.026	0.009	2.25298e-10	AC007228.2	1.05452e-14	1.62038	0.026	0.009	2.25298e-10	AC007228.2	1.05452e-14	1.62038	0.026	0.009	2.25298e-10	AC007228.2	1.05452e-14	1.62038	0.026	0.009	2.25298e-10	AC007228.2	1.05452e-14
FBXO3	1.4534e-17	0.351085	0.155	0.111	3.1052e-13	TTLL7	4.49209e-07	0.755035	0.033	0.019	0.00959735	ATP5MC3	1.09555e-14	0.386362	0.303	0.248	2.34063e-10	ATP5MC3	1.09555e-14	0.386362	0.303	0.248	2.34063e-10	ATP5MC3	1.09555e-14	0.386362	0.303	0.248	2.34063e-10	ATP5MC3	1.09555e-14	0.386362	0.303	0.248	2.34063e-10	ATP5MC3	1.09555e-14	0.386362	0.303	0.248	2.34063e-10	ATP5MC3	1.09555e-14	0.386362	0.303	0.248	2.34063e-10	ATP5MC3	1.09555e-14
N4BP3	1.55398e-17	0.67016	0.086	0.054	3.32007e-13	PLS3	4.63076e-07	0.310855	0.249	0.218	0.00989362	DECR1	1.26063e-14	0.341973	0.345	0.29	2.69334e-10	DECR1	1.26063e-14	0.341973	0.345	0.29	2.69334e-10	DECR1	1.26063e-14	0.341973	0.345	0.29	2.69334e-10	DECR1	1.26063e-14	0.341973	0.345	0.29	2.69334e-10	DECR1	1.26063e-14	0.341973	0.345	0.29	2.69334e-10	DECR1	1.26063e-14	0.341973	0.345	0.29	2.69334e-10	DECR1	1.26063e-14
XXYLT1-AS2	1.95418e-17	0.420207	0.113	0.075	4.1751e-13	LYST	4.808e-07	0.331341	0.198	0.168	0.0102723	HTR2B	1.42312e-14	0.540448	0.118	0.08	3.04049e-10	HTR2B	1.42312e-14	0.540448	0.118	0.08	3.04049e-10	HTR2B	1.42312e-14	0.540448	0.118	0.08	3.04049e-10	HTR2B	1.42312e-14	0.540448	0.118	0.08	3.04049e-10	HTR2B	1.42312e-14	0.540448	0.118	0.08	3.04049e-10	HTR2B	1.42312e-14	0.540448	0.118	0.08	3.04049e-10	HTR2B	1.42312e-14
AL359220.1	2.09581e-17	0.455875	0.078	0.046	4.4777e-13	AP001528.2	5.47864e-07	0.606298	0.062	0.043	0.0117051	LINC01943	1.59594e-14	1.50702	0.035	0.015	3.40973e-10	LINC01943	1.59594e-14	1.50702	0.035	0.015	3.40973e-10	LINC01943	1.59594e-14	1.50702	0.035	0.015	3.40973e-10	LINC01943	1.59594e-14	1.50702	0.035	0.015	3.40973e-10	LINC01943	1.59594e-14	1.50702	0.035	0.015	3.40973e-10	LINC01943	1.59594e-14	1.50702	0.035	0.015	3.40973e-10	LINC01943	1.59594e-14
VPS25	2.83314e-17	0.25596	0.252	0.197	6.05301e-13	RBM43	5.73807e-07	0.703936	0.059	0.04	0.0122594	PIN4	1.72829e-14	0.377795	0.302	0.246	3.69248e-10	PIN4	1.72829e-14	0.377795	0.302	0.246	3.69248e-10	PIN4	1.72829e-14	0.377795	0.302	0.246	3.69248e-10	PIN4	1.72829e-14	0.377795	0.302	0.246	3.69248e-10	PIN4	1.72829e-14	0.377795	0.302	0.246	3.69248e-10	PIN4	1.72829e-14	0.377795	0.302	0.246	3.69248e-10	PIN4	1.72829e-14
IRF2	4.56252e-17	0.325521	0.202	0.153	9.74782e-13	ZNF573	5.8713e-07	0.967272	0.029	0.016	0.012544	SLCO2A1	1.80295e-14	0.386842	0.286	0.232	3.85201e-10	SLCO2A1	1.80295e-14	0.386842	0.286	0.232	3.85201e-10	SLCO2A1	1.80295e-14	0.386842	0.286	0.232	3.85201e-10	SLCO2A1	1.80295e-14	0.386842	0.286	0.232	3.85201e-10	SLCO2A1	1.80295e-14	0.386842	0.286	0.232	3.85201e-10	SLCO2A1	1.80295e-14	0.386842	0.286	0.232	3.85201e-10	SLCO2A1	1.80295e-14
AL136454.1	5.06366e-17	0.885381	0.04	0.018	1.08185e-12	FAM124B	5.97612e-07	1.13265	0.03	0.017	0.012768	FBLN7	2.1087e-14	0.380552	0.221	0.17	4.50523e-10	FBLN7	2.1087e-14	0.380552	0.221	0.17	4.50523e-10	FBLN7	2.1087e-14	0.380552	0.221	0.17	4.50523e-10	FBLN7	2.1087e-14	0.380552	0.221	0.17	4.50523e-10	FBLN7	2.1087e-14	0.380552	0.221	0.17	4.50523e-10	FBLN7	2.1087e-14	0.380552	0.221	0.17	4.50523e-10	FBLN7	2.1087e-14
FAM110A	5.29514e-17	0.785521	0.044	0.021	1.13131e-12	DENND2C	6.00866e-07	0.502608	0.086	0.064	0.0128375	MAF	2.49225e-14	0.351014	0.354	0.301	5.32469e-10	MAF	2.49225e-14	0.351014	0.354	0.301	5.32469e-10	MAF	2.49225e-14	0.351014	0.354	0.301	5.32469e-10	MAF	2.49225e-14	0.351014	0.354	0.301	5.32469e-10	MAF	2.49225e-14	0.351014	0.354	0.301	5.32469e-10	MAF	2.49225e-14	0.351014	0.354	0.301	5.32469e-10	MAF	2.49225e-14
GSG1L	7.21962e-17	1.65514	0.032	0.013	1.54247e-12	SV2B	7.22823e-07	0.686444	0.037	0.023	0.0154431	HOXA5	2.54007e-14	0.721034	0.08	0.049	5.42686e-10	HOXA5	2.54007e-14	0.721034	0.08	0.049	5.42686e-10	HOXA5	2.54007e-14	0.721034	0.08	0.049	5.42686e-10	HOXA5	2.54007e-14	0.721034	0.08	0.049	5.42686e-10	HOXA5	2.54007e-14	0.721034	0.08	0.049	5.42686e-10	HOXA5	2.54007e-14	0.721034	0.08	0.049	5.42686e-10	HOXA5	2.54007e-14
LEPR	7.86346e-17	0.303371	0.279	0.223	1.68003e-12	GPR182	7.8329e-07	0.278526	0.326	0.294	0.016735	RNASEH2C	2.60642e-14	0.290629	0.473	0.422	5.56862e-10	RNASEH2C	2.60642e-14	0.290629	0.473	0.422	5.56862e-10	RNASEH2C	2.60642e-14	0.290629	0.473	0.422	5.56862e-10	RNASEH2C	2.60642e-14	0.290629	0.473	0.422	5.56862e-10	RNASEH2C	2.60642e-14	0.290629	0.473	0.422	5.56862e-10	RNASEH2C	2.60642e-14	0.290629	0.473	0.422	5.56862e-10	RNASEH2C	2.60642e-14
ASF1A	8.22319e-17	0.27064	0.167	0.121	1.75688e-12	PSPH	7.9276e-07	0.85219	0.04	0.025	0.0169373	GRAP	2.65291e-14	0.55167	0.151	0.11	5.66795e-10	GRAP	2.65291e-14	0.55167	0.151	0.11	5.66795e-10	GRAP	2.65291e-14	0.55167	0.151	0.11	5.66795e-10	GRAP	2.65291e-14	0.55167	0.151	0.11	5.66795e-10	GRAP	2.65291e-14	0.55167	0.151	0.11	5.66795e-10	GRAP	2.65291e-14	0.55167	0.151	0.11	5.66795e-10	GRAP	2.65291e-14
IFT122	8.37631e-17	0.427379	0.106	0.07	1.7896e-12	Z97192.1	8.65752e-07	1.91632	0.01	0.003	0.0184968	C8orf59	3.15068e-14	0.311246	0.388	0.33	6.73143e-10	C8orf59	3.15068e-14	0.311246	0.388	0.33	6.73143e-10	C8orf59	3.15068e-14	0.311246	0.388	0.33	6.73143e-10	C8orf59	3.15068e-14	0.311246	0.388	0.33	6.73143e-10	C8orf59	3.15068e-14	0.311246	0.388	0.33	6.73143e-10	C8orf59	3.15068e-14	0.311246	0.388	0.33	6.73143e-10	C8orf59	3.15068e-14
TSPAN2	9.05088e-17	0.622072	0.074	0.044	1.93372e-12	MAPK7	9.63138e-07	0.263102	0.244	0.211	0.0205774	SERPING1	3.62193e-14	0.317412	0.385	0.327	7.73825e-10	SERPING1	3.62193e-14	0.317412	0.385	0.327	7.73825e-10	SERPING1	3.62193e-14	0.317412	0.385	0.327	7.73825e-10	SERPING1	3.62193e-14	0.317412	0.385	0.327	7.73825e-10	SERPING1	3.62193e-14	0.317412	0.385	0.327	7.73825e-10	SERPING1	3.62193e-14	0.317412	0.385	0.327	7.73825e-10	SERPING1	3.62193e-14
ADRB2	9.27526e-17	0.289671	0.153	0.11	1.98166e-12	ARHGAP6	1.23712e-06	1.02277	0.021	0.011	0.0264311	AC022706.1	3.82116e-14	0.839887	0.052	0.028	8.16391e-10	AC022706.1	3.82116e-14	0.839887	0.052	0.028	8.16391e-10	AC022706.1	3.82116e-14	0.839887	0.052	0.028	8.16391e-10	AC022706.1	3.82116e-14	0.839887	0.052	0.028	8.16391e-10	AC022706.1	3.82116e-14	0.839887	0.052	0.028	8.16391e-10	AC022706.1	3.82116e-14	0.839887	0.052	0.028	8.16391e-10	AC022706.1	3.82116e-14
EMP3	9.91866e-17	0.943729	0.055	0.03	2.11912e-12	JAM3	1.23941e-06	0.95864	0.019	0.009	0.0264799	MIR99AHG	4.09396e-14	0.431874	0.245	0.195	8.74674e-10	MIR99AHG	4.09396e-14	0.431874	0.245	0.195	8.74674e-10	MIR99AHG	4.09396e-14	0.431874	0.245	0.195	8.74674e-10	MIR99AHG	4.09396e-14	0.431874	0.245	0.195	8.74674e-10	MIR99AHG	4.09396e-14	0.431874	0.245	0.195	8.74674e-10	MIR99AHG	4.09396e-14	0.431874	0.245	0.195	8.74674e-10	MIR99AHG	4.09396e-14
TMSB15B.1	1.20297e-16	1.46355	0.027	0.01	2.57014e-12	GFI1B	1.33811e-06	1.05282	0.017	0.008	0.0285887	KCNN3	4.54338e-14	0.498757	0.126	0.087	9.70693e-10	KCNN3	4.54338e-14	0.498757	0.126	0.087	9.70693e-10	KCNN3	4.54338e-14	0.498757	0.126	0.087	9.70693e-10	KCNN3	4.54338e-14	0.498757	0.126	0.087	9.70693e-10	KCNN3	4.54338e-14	0.498757	0.126	0.087	9.70693e-10	KCNN3	4.54338e-14	0.498757	0.126	0.087	9.70693e-10	KCNN3	4.54338e-14
LIMD2	1.38224e-16	0.303203	0.234	0.184	2.95317e-12	METTL7A	1.45175e-06	0.260028	0.32	0.289	0.0310167	BAZ2B	5.0036e-14	0.322361	0.31	0.256	1.06902e-09	BAZ2B	5.0036e-14	0.322361	0.31	0.256	1.06902e-09	BAZ2B	5.0036e-14	0.322361	0.31	0.256	1.06902e-09	BAZ2B	5.0036e-14	0.322361	0.31	0.256	1.06902e-09	BAZ2B	5.0036e-14	0.322361	0.31	0.256	1.06902e-09	BAZ2B	5.0036e-14	0.322361	0.31	0.256	1.06902e-09	BAZ2B	5.0036e-14
C1GALT1C1	1.44626e-16	0.449922	0.162	0.12	3.08994e-12	SDAD1	1.46445e-06	0.389385	0.122	0.098	0.031288	RALA	5.12087e-14	0.311803	0.348	0.291	1.09407e-09	RALA	5.12087e-14	0.311803	0.348	0.291	1.09407e-09	RALA	5.12087e-14	0.311803	0.348	0.291	1.09407e-09	RALA	5.12087e-14	0.311803	0.348	0.291	1.09407e-09	RALA	5.12087e-14	0.311803	0.348	0.291	1.09407e-09	RALA	5.12087e-14	0.311803	0.348	0.291	1.09407e-09	RALA	5.12087e-14
GFOD1	1.78597e-16	0.320876	0.164	0.119	3.81573e-12	CALY	1.55167e-06	1.07941	0.016	0.007	0.0331515	PAQR8	7.35339e-14	0.701733	0.064	0.037	1.57105e-09	PAQR8	7.35339e-14	0.701733	0.064	0.037	1.57105e-09	PAQR8	7.35339e-14	0.701733	0.064	0.037	1.57105e-09	PAQR8	7.35339e-14	0.701733	0.064	0.037	1.57105e-09	PAQR8	7.35339e-14	0.701733	0.064	0.037	1.57105e-09	PAQR8	7.35339e-14	0.701733	0.064	0.037	1.57105e-09	PAQR8	7.35339e-14
NOTCH1	2.01842e-16	0.395041	0.144	0.103	4.31235e-12	PDE7B	1.55657e-06	0.416594	0.107	0.083	0.0332562	NIPSNAP3A	8.81281e-14	0.458498	0.119	0.082	1.88286e-09	NIPSNAP3A	8.81281e-14	0.458498	0.119	0.082	1.88286e-09	NIPSNAP3A	8.81281e-14	0.458498	0.119	0.082	1.88286e-09	NIPSNAP3A	8.81281e-14	0.458498	0.119	0.082	1.88286e-09	NIPSNAP3A	8.81281e-14	0.458498	0.119	0.082	1.88286e-09	NIPSNAP3A	8.81281e-14	0.458498	0.119	0.082	1.88286e-09	NIPSNAP3A	8.81281e-14
VCAN	2.40592e-16	1.46401	0.032	0.013	5.14025e-12	PKHD1L1	1.68454e-06	0.321615	0.262	0.233	0.0359903	FAM192A	8.94802e-14	0.343097	0.259	0.208	1.91174e-09	FAM192A	8.94802e-14	0.343097	0.259	0.208	1.91174e-09	FAM192A	8.94802e-14	0.343097	0.259	0.208	1.91174e-09	FAM192A	8.94802e-14	0.343097	0.259	0.208	1.91174e-09	FAM192A	8.94802e-14	0.343097	0.259	0.208	1.91174e-09	FAM192A	8.94802e-14	0.343097	0.259	0.208	1.91174e-09	FAM192A	8.94802e-14
RUNX1T1	2.48359e-16	0.278713	0.283	0.226	5.3062e-12	VPS25	1.79044e-06	0.291523	0.216	0.187	0.0382527	RBM43	9.16609e-14	1.02578	0.045	0.023	1.95834e-09	RBM43	9.16609e-14	1.02578	0.045	0.023	1.95834e-09	RBM43	9.16609e-14	1.02578	0.045	0.023	1.95834e-09	RBM43	9.16609e-14	1.02578	0.045	0.023	1.95834e-09	RBM43	9.16609e-14	1.02578	0.045	0.023	1.95834e-09	RBM43	9.16609e-14	1.02578	0.045	0.023	1.95834e-09	RBM43	9.16609e-14
RARS	2.51258e-16	0.313841	0.149	0.107	5.36812e-12	LYPLAL1	1.83175e-06	0.385139	0.108	0.084	0.0391354	MRPL42	9.25345e-14	0.319345	0.319	0.264	1.977e-09	MRPL42	9.25345e-14	0.319345	0.319	0.264	1.977e-09	MRPL42	9.25345e-14	0.319345	0.319	0.264	1.977e-09	MRPL42	9.25345e-14	0.319345	0.319	0.264	1.977e-09	MRPL42	9.25345e-14	0.319345	0.319	0.264	1.977e-09	MRPL42	9.25345e-14	0.319345	0.319	0.264	1.977e-09	MRPL42	9.25345e-14
C20orf204	2.84715e-16	0.636025	0.088	0.056	6.08293e-12	EXOC3L1	1.92345e-06	0.292018	0.179	0.151	0.0410945	KIAA1671	9.94542e-14	0.53509	0.125	0.088	2.12484e-09	KIAA1671	9.94542e-14	0.53509	0.125	0.088	2.12484e-09	KIAA1671	9.94542e-14	0.53509	0.125	0.088	2.12484e-09	KIAA1671	9.94542e-14	0.53509	0.125	0.088	2.12484e-09	KIAA1671	9.94542e-14	0.53509	0.125	0.088	2.12484e-09	KIAA1671	9.94542e-14	0.53509	0.125	0.088	2.12484e-09	KIAA1671	9.94542e-14
DPEP2	2.89642e-16	0.7108	0.062	0.035	6.18819e-12	TRIM38	2.08655e-06	0.364972	0.149	0.123	0.0445791	IFI27	1.1933e-13	0.368016	0.207	0.162	2.54949e-09	IFI27	1.1933e-13	0.368016	0.207	0.162	2.54949e-09	IFI27	1.1933e-13	0.368016	0.207	0.162	2.54949e-09	IFI27	1.1933e-13	0.368016	0.207	0.162	2.54949e-09	IFI27	1.1933e-13	0.368016	0.207	0.162	2.54949e-09	IFI27	1.1933e-13	0.368016	0.207	0.162	2.54949e-09	IFI27	1.1933e-13
CHRDL1	3.32049e-16	0.352126	0.164	0.121	7.09424e-12	MOB3B	2.0873e-06	0.540232	0.087	0.066	0.0445952	CHMP4C	1.27045e-13	1.02512	0.041	0.02	2.71431e-09	CHMP4C	1.27045e-13	1.02512	0.041	0.02	2.71431e-09	CHMP4C	1.27045e-13	1.02512	0.041	0.02	2.71431e-09	CHMP4C	1.27045e-13	1.02512	0.041	0.02	2.71431e-09	CHMP4C	1.27045e-13	1.02512	0.041	0.02	2.71431e-09	CHMP4C	1.27045e-13	1.02512	0.041	0.02	2.71431e-09	CHMP4C	1.27045e-13
CBX1	5.06718e-16	0.282431	0.242	0.191	1.0826e-11	CPAMD8	2.15793e-06	0.484615	0.095	0.074	0.0461041	AKR1C3	1.34754e-13	0.321096	0.367	0.312	2.87903e-09	AKR1C3	1.34754e-13	0.321096	0.367	0.312	2.87903e-09	AKR1C3	1.34754e-13	0.321096	0.367	0.312	2.87903e-09	AKR1C3	1.34754e-13	0.321096	0.367	0.312	2.87903e-09	AKR1C3	1.34754e-13	0.321096	0.367	0.312	2.87903e-09	AKR1C3	1.34754e-13	0.321096	0.367	0.312	2.87903e-09	AKR1C3	1.34754e-13
FAR2	5.81354e-16	0.406014	0.126	0.089	1.24206e-11	CCDC68	2.25009e-06	0.574606	0.072	0.053	0.0480731	ZBED5	1.72901e-13	0.449881	0.123	0.085	3.69404e-09	ZBED5	1.72901e-13	0.449881	0.123	0.085	3.69404e-09	ZBED5	1.72901e-13	0.449881	0.123	0.085	3.69404e-09	ZBED5	1.72901e-13	0.449881	0.123	0.085	3.69404e-09	ZBED5	1.72901e-13	0.449881	0.123	0.085	3.69404e-09	ZBED5	1.72901e-13	0.449881	0.123	0.085	3.69404e-09	ZBED5	1.72901e-13
DNAJA3	5.86346e-16	0.588149	0.086	0.055	1.25273e-11	CCDC141	2.37236e-06	0.475242	0.109	0.086	0.0506855	AL136454.1	1.81415e-13	0.761192	0.047	0.025	3.87593e-09	AL136454.1	1.81415e-13	0.761192	0.047	0.025	3.87593e-09	AL136454.1	1.81415e-13	0.761192	0.047	0.025	3.87593e-09	AL136454.1	1.81415e-13	0.761192	0.047	0.025	3.87593e-09	AL136454.1	1.81415e-13	0.761192	0.047	0.025	3.87593e-09	AL136454.1	1.81415e-13	0.761192	0.047	0.025	3.87593e-09	AL136454.1	1.81415e-13
GAS6-DT	6.78638e-16	0.876925	0.043	0.021	1.44991e-11	TMEM18	2.46559e-06	0.297794	0.227	0.197	0.0526772	LAMTOR2	2.04015e-13	0.25317	0.454	0.397	4.35878e-09	LAMTOR2	2.04015e-13	0.25317	0.454	0.397	4.35878e-09	LAMTOR2	2.04015e-13	0.25317	0.454	0.397	4.35878e-09	LAMTOR2	2.04015e-13	0.25317	0.454	0.397	4.35878e-09	LAMTOR2	2.04015e-13	0.25317	0.454	0.397	4.35878e-09	LAMTOR2	2.04015e-13	0.25317	0.454	0.397	4.35878e-09	LAMTOR2	2.04015e-13
CIR1	6.89862e-16	0.286855	0.26	0.208	1.47389e-11	MED11	2.61199e-06	0.525159	0.08	0.06	0.0558051	MRPL20	2.2368e-13	0.253503	0.42	0.359	4.77892e-09	MRPL20	2.2368e-13	0.253503	0.42	0.359	4.77892e-09	MRPL20	2.2368e-13	0.253503	0.42	0.359	4.77892e-09	MRPL20	2.2368e-13	0.253503	0.42	0.359	4.77892e-09	MRPL20	2.2368e-13	0.253503	0.42	0.359	4.77892e-09	MRPL20	2.2368e-13	0.253503	0.42	0.359	4.77892e-09	MRPL20	2.2368e-13
INPP5D	7.21365e-16	0.410911	0.09	0.058	1.5412e-11	CDKN2C	2.7187e-06	0.357048	0.18	0.153	0.0580851	TMEM140	2.27767e-13	0.458655	0.176	0.133	4.86624e-09	TMEM140	2.27767e-13	0.458655	0.176	0.133	4.86624e-09	TMEM140	2.27767e-13	0.458655	0.176	0.133	4.86624e-09	TMEM140	2.27767e-13	0.458655	0.176	0.133	4.86624e-09	TMEM140	2.27767e-13	0.458655	0.176	0.133	4.86624e-09	TMEM140	2.27767e-13	0.458655	0.176	0.133	4.86624e-09	TMEM140	2.27767e-13
CRADD	8.11942e-16	0.424723	0.084	0.052	1.73471e-11	AC007228.2	3.00436e-06	1.29275	0.017	0.008	0.0641882	TECR	2.52863e-13	0.300576	0.365	0.313	5.40241e-09	TECR	2.52863e-13	0.300576	0.365	0.313	5.40241e-09	TECR	2.52863e-13	0.300576	0.365	0.313	5.40241e-09	TECR	2.52863e-13	0.300576	0.365	0.313	5.40241e-09	TECR	2.52863e-13	0.300576	0.365	0.313	5.40241e-09	TECR	2.52863e-13	0.300576	0.365	0.313	5.40241e-09	TECR	2.52863e-13
PSMC2	9.52931e-16	0.250211	0.22	0.17	2.03594e-11	MRPS18A	3.04972e-06	0.356192	0.133	0.108	0.0651574	FBN1	2.6755e-13	0.486016	0.202	0.158	5.71621e-09	FBN1	2.6755e-13	0.486016	0.202	0.158	5.71621e-09	FBN1	2.6755e-13	0.486016	0.202	0.158	5.71621e-09	FBN1	2.6755e-13	0.486016	0.202	0.158	5.71621e-09	FBN1	2.6755e-13	0.486016	0.202	0.158	5.71621e-09	FBN1	2.6755e-13	0.486016	0.202	0.158	5.71621e-09	FBN1	2.6755e-13
DIRAS3	9.62483e-16	0.672837	0.051	0.027	2.05635e-11	ST3GAL6	3.15086e-06	0.90794	0.03	0.018	0.0673181	TMEM179B	2.76921e-13	0.263997	0.449	0.392	5.91641e-09	TMEM179B	2.76921e-13	0.263997	0.449	0.392	5.91641e-09	TMEM179B	2.76921e-13	0.263997	0.449	0.392	5.91641e-09	TMEM179B	2.76921e-13	0.263997	0.449	0.392	5.91641e-09	TMEM179B	2.76921e-13	0.263997	0.449	0.392	5.91641e-09	TMEM179B	2.76921e-13	0.263997	0.449	0.392	5.91641e-09	TMEM179B	2.76921e-13
CCL3	1.31004e-15	3.27401	0.012	0.002	2.7989e-11	SYNE3	3.44845e-06	0.340111	0.132	0.107	0.0736761	MTIF3	2.80255e-13	0.328347	0.327	0.271	5.98766e-09	MTIF3	2.80255e-13	0.328347	0.327	0.271	5.98766e-09	MTIF3	2.80255e-13	0.328347	0.327	0.271	5.98766e-09	MTIF3	2.80255e-13	0.328347	0.327	0.271	5.98766e-09	MTIF3	2.80255e-13	0.328347	0.327	0.271	5.98766e-09	MTIF3	2.80255e-13	0.328347	0.327	0.271	5.98766e-09	MTIF3	2.80255e-13
KCNN3	1.41731e-15	0.347048	0.147	0.107	3.02808e-11	FMNL3	3.90675e-06	0.518282	0.111	0.09	0.0834678	TTN	2.9291e-13	0.541596	0.128	0.091	6.25803e-09	TTN	2.9291e-13	0.541596	0.128	0.091	6.25803e-09	TTN	2.9291e-13	0.541596	0.128	0.091	6.25803e-09	TTN	2.9291e-13	0.541596	0.128	0.091	6.25803e-09	TTN	2.9291e-13	0.541596	0.128	0.091	6.25803e-09	TTN	2.9291e-13	0.541596	0.128	0.091	6.25803e-09	TTN	2.9291e-13
COPS4	1.49377e-15	0.284358	0.163	0.12	3.19145e-11	APPL1	4.06765e-06	0.30219	0.231	0.204	0.0869053	LEF1	2.93924e-13	0.84602	0.039	0.019	6.27968e-09	LEF1	2.93924e-13	0.84602	0.039	0.019	6.27968e-09	LEF1	2.93924e-13	0.84602	0.039	0.019	6.27968e-09	LEF1	2.93924e-13	0.84602	0.039	0.019	6.27968e-09	LEF1	2.93924e-13	0.84602	0.039	0.019	6.27968e-09	LEF1	2.93924e-13	0.84602	0.039	0.019	6.27968e-09	LEF1	2.93924e-13
LMBR1L	1.50212e-15	0.296844	0.136	0.097	3.20928e-11	COL4A3BP	4.0806e-06	0.4527	0.172	0.148	0.0871821	AIDA	3.10274e-13	0.307846	0.29	0.235	6.62899e-09	AIDA	3.10274e-13	0.307846	0.29	0.235	6.62899e-09	AIDA	3.10274e-13	0.307846	0.29	0.235	6.62899e-09	AIDA	3.10274e-13	0.307846	0.29	0.235	6.62899e-09	AIDA	3.10274e-13	0.307846	0.29	0.235	6.62899e-09	AIDA	3.10274e-13	0.307846	0.29	0.235	6.62899e-09	AIDA	3.10274e-13
ZNF880	1.61452e-15	0.604515	0.057	0.032	3.44943e-11	KRT27	4.12266e-06	0.774369	0.026	0.015	0.0880806	SMARCE1	3.46944e-13	0.521519	0.14	0.101	7.41246e-09	SMARCE1	3.46944e-13	0.521519	0.14	0.101	7.41246e-09	SMARCE1	3.46944e-13	0.521519	0.14	0.101	7.41246e-09	SMARCE1	3.46944e-13	0.521519	0.14	0.101	7.41246e-09	SMARCE1	3.46944e-13	0.521519	0.14	0.101	7.41246e-09	SMARCE1	3.46944e-13	0.521519	0.14	0.101	7.41246e-09	SMARCE1	3.46944e-13
HTR2B	1.65389e-15	0.267978	0.169	0.125	3.53353e-11	FGF13	4.39113e-06	0.916738	0.019	0.01	0.0938165	VPS25	4.09736e-13	0.445166	0.158	0.117	8.754e-09	VPS25	4.09736e-13	0.445166	0.158	0.117	8.754e-09	VPS25	4.09736e-13	0.445166	0.158	0.117	8.754e-09	VPS25	4.09736e-13	0.445166	0.158	0.117	8.754e-09	VPS25	4.09736e-13	0.445166	0.158	0.117	8.754e-09	VPS25	4.09736e-13	0.445166	0.158	0.117	8.754e-09	VPS25	4.09736e-13
TNK2	1.68186e-15	0.726742	0.059	0.033	3.59328e-11	MPZL3	4.429e-06	0.7483	0.027	0.016	0.0946255	TRMT9B	4.21926e-13	0.652035	0.127	0.091	9.01445e-09	TRMT9B	4.21926e-13	0.652035	0.127	0.091	9.01445e-09	TRMT9B	4.21926e-13	0.652035	0.127	0.091	9.01445e-09	TRMT9B	4.21926e-13	0.652035	0.127	0.091	9.01445e-09	TRMT9B	4.21926e-13	0.652035	0.127	0.091	9.01445e-09	TRMT9B	4.21926e-13	0.652035	0.127	0.091	9.01445e-09	TRMT9B	4.21926e-13
SPRYD3	1.82496e-15	0.532482	0.085	0.054	3.89903e-11	MYLK4	4.94325e-06	1.40419	0.016	0.007	0.105612	CNTNAP3B	4.22049e-13	0.40096	0.187	0.143	9.01709e-09	CNTNAP3B	4.22049e-13	0.40096	0.187	0.143	9.01709e-09	CNTNAP3B	4.22049e-13	0.40096	0.187	0.143	9.01709e-09	CNTNAP3B	4.22049e-13	0.40096	0.187	0.143	9.01709e-09	CNTNAP3B	4.22049e-13	0.40096	0.187	0.143	9.01709e-09	CNTNAP3B	4.22049e-13	0.40096	0.187	0.143	9.01709e-09	CNTNAP3B	4.22049e-13
GFM1	1.9672e-15	0.272966	0.166	0.123	4.20292e-11	TMEM106B	5.09123e-06	0.288401	0.223	0.196	0.108774	TNXB	8.16867e-13	0.383271	0.356	0.308	1.74524e-08	TNXB	8.16867e-13	0.383271	0.356	0.308	1.74524e-08	TNXB	8.16867e-13	0.383271	0.356	0.308	1.74524e-08	TNXB	8.16867e-13	0.383271	0.356	0.308	1.74524e-08	TNXB	8.16867e-13	0.383271	0.356	0.308	1.74524e-08	TNXB	8.16867e-13	0.383271	0.356	0.308	1.74524e-08	TNXB	8.16867e-13
MED27	2.45729e-15	0.744432	0.049	0.026	5.25e-11	FGR	5.32154e-06	0.294429	0.086	0.066	0.113695	CBX1	8.32894e-13	0.424778	0.171	0.13	1.77948e-08	CBX1	8.32894e-13	0.424778	0.171	0.13	1.77948e-08	CBX1	8.32894e-13	0.424778	0.171	0.13	1.77948e-08	CBX1	8.32894e-13	0.424778	0.171	0.13	1.77948e-08	CBX1	8.32894e-13	0.424778	0.171	0.13	1.77948e-08	CBX1	8.32894e-13	0.424778	0.171	0.13	1.77948e-08	CBX1	8.32894e-13
RBMX2	3.07741e-15	0.276741	0.155	0.114	6.57489e-11	AC005520.2	5.44692e-06	1.37655	0.017	0.008	0.116374	TMEM106B	9.02839e-13	0.380616	0.205	0.16	1.92892e-08	TMEM106B	9.02839e-13	0.380616	0.205	0.16	1.92892e-08	TMEM106B	9.02839e-13	0.380616	0.205	0.16	1.92892e-08	TMEM106B	9.02839e-13	0.380616	0.205	0.16	1.92892e-08	TMEM106B	9.02839e-13	0.380616	0.205	0.16	1.92892e-08	TMEM106B	9.02839e-13	0.380616	0.205	0.16	1.92892e-08	TMEM106B	9.02839e-13
KCNN2	5.40426e-15	1.56209	0.022	0.007	1.15462e-10	PART1	5.56598e-06	0.942701	0.02	0.01	0.118917	ARHGEF12	9.77593e-13	0.348351	0.35	0.298	2.08863e-08	ARHGEF12	9.77593e-13	0.348351	0.35	0.298	2.08863e-08	ARHGEF12	9.77593e-13	0.348351	0.35	0.298	2.08863e-08	ARHGEF12	9.77593e-13	0.348351	0.35	0.298	2.08863e-08	ARHGEF12	9.77593e-13	0.348351	0.35	0.298	2.08863e-08	ARHGEF12	9.77593e-13	0.348351	0.35	0.298	2.08863e-08	ARHGEF12	9.77593e-13
OLFML1	6.08875e-15	0.294127	0.105	0.071	1.30086e-10	TCTEX1D1	5.9005e-06	0.682056	0.04	0.026	0.126064	G6PC3	1.00351e-12	0.294747	0.264	0.213	2.144e-08	G6PC3	1.00351e-12	0.294747	0.264	0.213	2.144e-08	G6PC3	1.00351e-12	0.294747	0.264	0.213	2.144e-08	G6PC3	1.00351e-12	0.294747	0.264	0.213	2.144e-08	G6PC3	1.00351e-12	0.294747	0.264	0.213	2.144e-08	G6PC3	1.00351e-12	0.294747	0.264	0.213	2.144e-08	G6PC3	1.00351e-12
NHSL2	9.29581e-15	0.398096	0.121	0.085	1.98605e-10	AL136454.1	5.94912e-06	0.68023	0.034	0.021	0.127103	RABGGTB	1.09721e-12	0.349824	0.283	0.231	2.34418e-08	RABGGTB	1.09721e-12	0.349824	0.283	0.231	2.34418e-08	RABGGTB	1.09721e-12	0.349824	0.283	0.231	2.34418e-08	RABGGTB	1.09721e-12	0.349824	0.283	0.231	2.34418e-08	RABGGTB	1.09721e-12	0.349824	0.283	0.231	2.34418e-08	RABGGTB	1.09721e-12	0.349824	0.283	0.231	2.34418e-08	RABGGTB	1.09721e-12
DLGAP2	9.50244e-15	0.295657	0.16	0.118	2.0302e-10	SNX16	6.04601e-06	0.427592	0.121	0.098	0.129173	ACAP2	1.25326e-12	0.546142	0.169	0.129	2.6776e-08	ACAP2	1.25326e-12	0.546142	0.169	0.129	2.6776e-08	ACAP2	1.25326e-12	0.546142	0.169	0.129	2.6776e-08	ACAP2	1.25326e-12	0.546142	0.169	0.129	2.6776e-08	ACAP2	1.25326e-12	0.546142	0.169	0.129	2.6776e-08	ACAP2	1.25326e-12	0.546142	0.169	0.129	2.6776e-08	ACAP2	1.25326e-12
NR2F2-AS1	1.19345e-14	0.324537	0.161	0.12	2.5498e-10	STN1	6.04994e-06	0.323312	0.142	0.117	0.129257	PPP1R14A	1.37295e-12	0.323993	0.235	0.188	2.93331e-08	PPP1R14A	1.37295e-12	0.323993	0.235	0.188	2.93331e-08	PPP1R14A	1.37295e-12	0.323993	0.235	0.188	2.93331e-08	PPP1R14A	1.37295e-12	0.323993	0.235	0.188	2.93331e-08	PPP1R14A	1.37295e-12	0.323993	0.235	0.188	2.93331e-08	PPP1R14A	1.37295e-12	0.323993	0.235	0.188	2.93331e-08	PPP1R14A	1.37295e-12
MT-ND6	1.77236e-14	0.487643	0.086	0.056	3.78666e-10	ZBTB38	6.10159e-06	0.258731	0.274	0.248	0.130361	AL672277.1	1.69041e-12	1.21478	0.024	0.009	3.61157e-08	AL672277.1	1.69041e-12	1.21478	0.024	0.009	3.61157e-08	AL672277.1	1.69041e-12	1.21478	0.024	0.009	3.61157e-08	AL672277.1	1.69041e-12	1.21478	0.024	0.009	3.61157e-08	AL672277.1	1.69041e-12	1.21478	0.024	0.009	3.61157e-08	AL672277.1	1.69041e-12	1.21478	0.024	0.009	3.61157e-08	AL672277.1	1.69041e-12
BCL6B	1.85933e-14	0.253502	0.194	0.149	3.97245e-10	RADIL	6.23205e-06	0.296382	0.103	0.08	0.133148	SECISBP2L	1.80385e-12	0.455985	0.146	0.107	3.85392e-08	SECISBP2L	1.80385e-12	0.455985	0.146	0.107	3.85392e-08	SECISBP2L	1.80385e-12	0.455985	0.146	0.107	3.85392e-08	SECISBP2L	1.80385e-12	0.455985	0.146	0.107	3.85392e-08	SECISBP2L	1.80385e-12	0.455985	0.146	0.107	3.85392e-08	SECISBP2L	1.80385e-12	0.455985	0.146	0.107	3.85392e-08	SECISBP2L	1.80385e-12
EMCN	1.99452e-14	0.911673	0.064	0.039	4.26128e-10	AC147067.1	6.2972e-06	0.409063	0.056	0.039	0.13454	GSTA4	1.81526e-12	0.491746	0.157	0.118	3.8783e-08	GSTA4	1.81526e-12	0.491746	0.157	0.118	3.8783e-08	GSTA4	1.81526e-12	0.491746	0.157	0.118	3.8783e-08	GSTA4	1.81526e-12	0.491746	0.157	0.118	3.8783e-08	GSTA4	1.81526e-12	0.491746	0.157	0.118	3.8783e-08	GSTA4	1.81526e-12	0.491746	0.157	0.118	3.8783e-08	GSTA4	1.81526e-12
ARL4D	2.18226e-14	0.413189	0.078	0.049	4.6624e-10	HLA-DPA1	6.41276e-06	0.344608	0.254	0.226	0.137009	CARD16	1.89393e-12	0.338242	0.332	0.281	4.04639e-08	CARD16	1.89393e-12	0.338242	0.332	0.281	4.04639e-08	CARD16	1.89393e-12	0.338242	0.332	0.281	4.04639e-08	CARD16	1.89393e-12	0.338242	0.332	0.281	4.04639e-08	CARD16	1.89393e-12	0.338242	0.332	0.281	4.04639e-08	CARD16	1.89393e-12	0.338242	0.332	0.281	4.04639e-08	CARD16	1.89393e-12
ADGRA1	2.3789e-14	1.205	0.026	0.01	5.08252e-10	KIZ	6.63204e-06	0.281915	0.113	0.09	0.141693	PSMB4	1.96062e-12	0.328468	0.33	0.279	4.18887e-08	PSMB4	1.96062e-12	0.328468	0.33	0.279	4.18887e-08	PSMB4	1.96062e-12	0.328468	0.33	0.279	4.18887e-08	PSMB4	1.96062e-12	0.328468	0.33	0.279	4.18887e-08	PSMB4	1.96062e-12	0.328468	0.33	0.279	4.18887e-08	PSMB4	1.96062e-12	0.328468	0.33	0.279	4.18887e-08	PSMB4	1.96062e-12
NDUFAF4	2.79033e-14	0.320228	0.101	0.068	5.96154e-10	SLC35A5	6.72722e-06	0.356496	0.139	0.115	0.143727	NR4A2	1.97048e-12	0.387306	0.332	0.285	4.20993e-08	NR4A2	1.97048e-12	0.387306	0.332	0.285	4.20993e-08	NR4A2	1.97048e-12	0.387306	0.332	0.285	4.20993e-08	NR4A2	1.97048e-12	0.387306	0.332	0.285	4.20993e-08	NR4A2	1.97048e-12	0.387306	0.332	0.285	4.20993e-08	NR4A2	1.97048e-12	0.387306	0.332	0.285	4.20993e-08	NR4A2	1.97048e-12
PROS1	3.52666e-14	0.278522	0.192	0.148	7.53471e-10	CBR4	9.54822e-06	0.293052	0.143	0.119	0.203998	ITM2A	2.01726e-12	0.358671	0.268	0.22	4.30987e-08	ITM2A	2.01726e-12	0.358671	0.268	0.22	4.30987e-08	ITM2A	2.01726e-12	0.358671	0.268	0.22	4.30987e-08	ITM2A	2.01726e-12	0.358671	0.268	0.22	4.30987e-08	ITM2A	2.01726e-12	0.358671	0.268	0.22	4.30987e-08	ITM2A	2.01726e-12	0.358671	0.268	0.22	4.30987e-08	ITM2A	2.01726e-12
GRPEL2	5.23624e-14	0.6986	0.056	0.032	1.11872e-09	CCDC186	9.73041e-06	0.419882	0.145	0.122	0.20789	SHLD1	2.05182e-12	0.846409	0.049	0.027	4.38371e-08	SHLD1	2.05182e-12	0.846409	0.049	0.027	4.38371e-08	SHLD1	2.05182e-12	0.846409	0.049	0.027	4.38371e-08	SHLD1	2.05182e-12	0.846409	0.049	0.027	4.38371e-08	SHLD1	2.05182e-12	0.846409	0.049	0.027	4.38371e-08	SHLD1	2.05182e-12	0.846409	0.049	0.027	4.38371e-08	SHLD1	2.05182e-12
WIPI1	5.34146e-14	0.520614	0.082	0.054	1.1412e-09	KLF12	1.04191e-05	0.56963	0.064	0.047	0.222605	NFU1	2.07406e-12	0.310407	0.212	0.165	4.43123e-08	NFU1	2.07406e-12	0.310407	0.212	0.165	4.43123e-08	NFU1	2.07406e-12	0.310407	0.212	0.165	4.43123e-08	NFU1	2.07406e-12	0.310407	0.212	0.165	4.43123e-08	NFU1	2.07406e-12	0.310407	0.212	0.165	4.43123e-08	NFU1	2.07406e-12	0.310407	0.212	0.165	4.43123e-08	NFU1	2.07406e-12
SND1	5.92634e-14	0.281975	0.166	0.126	1.26616e-09	RECK	1.05877e-05	0.290619	0.209	0.183	0.226206	ZNF292	2.35928e-12	0.427874	0.164	0.123	5.04061e-08	ZNF292	2.35928e-12	0.427874	0.164	0.123	5.04061e-08	ZNF292	2.35928e-12	0.427874	0.164	0.123	5.04061e-08	ZNF292	2.35928e-12	0.427874	0.164	0.123	5.04061e-08	ZNF292	2.35928e-12	0.427874	0.164	0.123	5.04061e-08	ZNF292	2.35928e-12	0.427874	0.164	0.123	5.04061e-08	ZNF292	2.35928e-12
PDXDC1	7.2995e-14	0.310206	0.164	0.124	1.55954e-09	IRF2	1.07889e-05	0.338056	0.182	0.158	0.230505	KCNN2	2.56457e-12	1.07693	0.032	0.015	5.47921e-08	KCNN2	2.56457e-12	1.07693	0.032	0.015	5.47921e-08	KCNN2	2.56457e-12	1.07693	0.032	0.015	5.47921e-08	KCNN2	2.56457e-12	1.07693	0.032	0.015	5.47921e-08	KCNN2	2.56457e-12	1.07693	0.032	0.015	5.47921e-08	KCNN2	2.56457e-12	1.07693	0.032	0.015	5.47921e-08	KCNN2	2.56457e-12
FMNL3	8.24554e-14	0.377469	0.106	0.074	1.76166e-09	AC008264.2	1.13668e-05	1.00731	0.024	0.014	0.242851	GCC2	2.80869e-12	0.400621	0.192	0.149	6.00077e-08	GCC2	2.80869e-12	0.400621	0.192	0.149	6.00077e-08	GCC2	2.80869e-12	0.400621	0.192	0.149	6.00077e-08	GCC2	2.80869e-12	0.400621	0.192	0.149	6.00077e-08	GCC2	2.80869e-12	0.400621	0.192	0.149	6.00077e-08	GCC2	2.80869e-12	0.400621	0.192	0.149	6.00077e-08	GCC2	2.80869e-12
SNAI1	8.65685e-14	0.623103	0.057	0.034	1.84954e-09	MAP3K1	1.15604e-05	0.304213	0.215	0.188	0.246988	NAA10	3.19641e-12	0.262613	0.437	0.386	6.82912e-08	NAA10	3.19641e-12	0.262613	0.437	0.386	6.82912e-08	NAA10	3.19641e-12	0.262613	0.437	0.386	6.82912e-08	NAA10	3.19641e-12	0.262613	0.437	0.386	6.82912e-08	NAA10	3.19641e-12	0.262613	0.437	0.386	6.82912e-08	NAA10	3.19641e-12	0.262613	0.437	0.386	6.82912e-08	NAA10	3.19641e-12
KLHL20	1.0613e-13	0.285491	0.138	0.101	2.26747e-09	AL445686.2	1.15866e-05	1.04556	0.017	0.008	0.247547	GRHPR	3.36525e-12	0.301194	0.264	0.213	7.18987e-08	GRHPR	3.36525e-12	0.301194	0.264	0.213	7.18987e-08	GRHPR	3.36525e-12	0.301194	0.264	0.213	7.18987e-08	GRHPR	3.36525e-12	0.301194	0.264	0.213	7.18987e-08	GRHPR	3.36525e-12	0.301194	0.264	0.213	7.18987e-08	GRHPR	3.36525e-12	0.301194	0.264	0.213	7.18987e-08	GRHPR	3.36525e-12
ZNF480	1.18136e-13	0.352408	0.109	0.076	2.52397e-09	KRT222	1.16545e-05	0.260675	0.125	0.102	0.248999	BICD1	3.61604e-12	0.45921	0.162	0.122	7.72568e-08	BICD1	3.61604e-12	0.45921	0.162	0.122	7.72568e-08	BICD1	3.61604e-12	0.45921	0.162	0.122	7.72568e-08	BICD1	3.61604e-12	0.45921	0.162	0.122	7.72568e-08	BICD1	3.61604e-12	0.45921	0.162	0.122	7.72568e-08	BICD1	3.61604e-12	0.45921	0.162	0.122	7.72568e-08	BICD1	3.61604e-12
AAR2	1.52872e-13	0.41739	0.082	0.054	3.26611e-09	PIK3AP1	1.18192e-05	0.984716	0.018	0.009	0.252518	ZDHHC12	3.6536e-12	0.393664	0.161	0.12	7.80591e-08	ZDHHC12	3.6536e-12	0.393664	0.161	0.12	7.80591e-08	ZDHHC12	3.6536e-12	0.393664	0.161	0.12	7.80591e-08	ZDHHC12	3.6536e-12	0.393664	0.161	0.12	7.80591e-08	ZDHHC12	3.6536e-12	0.393664	0.161	0.12	7.80591e-08	ZDHHC12	3.6536e-12	0.393664	0.161	0.12	7.80591e-08	ZDHHC12	3.6536e-12
TRIM38	1.61993e-13	0.261685	0.156	0.117	3.46099e-09	ZNF341-AS1	1.20008e-05	0.402072	0.093	0.073	0.256396	PLS3	3.68273e-12	0.37556	0.209	0.164	7.86814e-08	PLS3	3.68273e-12	0.37556	0.209	0.164	7.86814e-08	PLS3	3.68273e-12	0.37556	0.209	0.164	7.86814e-08	PLS3	3.68273e-12	0.37556	0.209	0.164	7.86814e-08	PLS3	3.68273e-12	0.37556	0.209	0.164	7.86814e-08	PLS3	3.68273e-12	0.37556	0.209	0.164	7.86814e-08	PLS3	3.68273e-12
HLA-DMA	2.00602e-13	0.416133	0.138	0.102	4.28586e-09	PUS7L	1.21098e-05	0.333986	0.146	0.122	0.258725	HMOX2	4.08108e-12	0.268995	0.371	0.318	8.71922e-08	HMOX2	4.08108e-12	0.268995	0.371	0.318	8.71922e-08	HMOX2	4.08108e-12	0.268995	0.371	0.318	8.71922e-08	HMOX2	4.08108e-12	0.268995	0.371	0.318	8.71922e-08	HMOX2	4.08108e-12	0.268995	0.371	0.318	8.71922e-08	HMOX2	4.08108e-12	0.268995	0.371	0.318	8.71922e-08	HMOX2	4.08108e-12
FAM118A	2.22588e-13	0.457448	0.075	0.048	4.7556e-09	OLFML1	1.23571e-05	0.315986	0.106	0.085	0.26401	SGIP1	4.23159e-12	0.410612	0.194	0.151	9.04079e-08	SGIP1	4.23159e-12	0.410612	0.194	0.151	9.04079e-08	SGIP1	4.23159e-12	0.410612	0.194	0.151	9.04079e-08	SGIP1	4.23159e-12	0.410612	0.194	0.151	9.04079e-08	SGIP1	4.23159e-12	0.410612	0.194	0.151	9.04079e-08	SGIP1	4.23159e-12	0.410612	0.194	0.151	9.04079e-08	SGIP1	4.23159e-12
KNOP1	2.5022e-13	0.278403	0.178	0.137	5.34594e-09	RNF115	1.29099e-05	0.331007	0.26	0.234	0.275821	C1orf143	4.38646e-12	1.1554	0.043	0.023	9.37167e-08	C1orf143	4.38646e-12	1.1554	0.043	0.023	9.37167e-08	C1orf143	4.38646e-12	1.1554	0.043	0.023	9.37167e-08	C1orf143	4.38646e-12	1.1554	0.043	0.023	9.37167e-08	C1orf143	4.38646e-12	1.1554	0.043	0.023	9.37167e-08	C1orf143	4.38646e-12	1.1554	0.043	0.023	9.37167e-08	C1orf143	4.38646e-12
Z97192.1	2.87568e-13	1.51688	0.015	0.004	6.14389e-09	MRVI1	1.38265e-05	0.524893	0.044	0.03	0.295403	OLFML1	5.14019e-12	0.578894	0.07	0.044	1.0982e-07	OLFML1	5.14019e-12	0.578894	0.07	0.044	1.0982e-07	OLFML1	5.14019e-12	0.578894	0.07	0.044	1.0982e-07	OLFML1	5.14019e-12	0.578894	0.07	0.044	1.0982e-07	OLFML1	5.14019e-12	0.578894	0.07	0.044	1.0982e-07	OLFML1	5.14019e-12	0.578894	0.07	0.044	1.0982e-07	OLFML1	5.14019e-12
CD58	3.0959e-13	0.336549	0.13	0.095	6.6144e-09	HOXA6	1.38514e-05	0.772145	0.038	0.025	0.295934	ARHGAP4	5.14509e-12	0.775728	0.052	0.03	1.09925e-07	ARHGAP4	5.14509e-12	0.775728	0.052	0.03	1.09925e-07	ARHGAP4	5.14509e-12	0.775728	0.052	0.03	1.09925e-07	ARHGAP4	5.14509e-12	0.775728	0.052	0.03	1.09925e-07	ARHGAP4	5.14509e-12	0.775728	0.052	0.03	1.09925e-07	ARHGAP4	5.14509e-12	0.775728	0.052	0.03	1.09925e-07	ARHGAP4	5.14509e-12
AL512625.3	3.14621e-13	1.39677	0.023	0.009	6.72188e-09	LEF1	1.44705e-05	0.541886	0.032	0.02	0.309163	CHRNE	5.69794e-12	1.16627	0.026	0.011	1.21737e-07	CHRNE	5.69794e-12	1.16627	0.026	0.011	1.21737e-07	CHRNE	5.69794e-12	1.16627	0.026	0.011	1.21737e-07	CHRNE	5.69794e-12	1.16627	0.026	0.011	1.21737e-07	CHRNE	5.69794e-12	1.16627	0.026	0.011	1.21737e-07	CHRNE	5.69794e-12	1.16627	0.026	0.011	1.21737e-07	CHRNE	5.69794e-12
MIR181A2HG	3.16942e-13	1.60813	0.019	0.006	6.77147e-09	ZNF33A	1.46608e-05	0.34788	0.174	0.15	0.313228	ZNF883	6.49048e-12	1.0397	0.039	0.02	1.38669e-07	ZNF883	6.49048e-12	1.0397	0.039	0.02	1.38669e-07	ZNF883	6.49048e-12	1.0397	0.039	0.02	1.38669e-07	ZNF883	6.49048e-12	1.0397	0.039	0.02	1.38669e-07	ZNF883	6.49048e-12	1.0397	0.039	0.02	1.38669e-07	ZNF883	6.49048e-12	1.0397	0.039	0.02	1.38669e-07	ZNF883	6.49048e-12
SLC16A3	3.2501e-13	0.490344	0.055	0.032	6.94385e-09	MAP2K6	1.54113e-05	0.514587	0.047	0.033	0.329262	APOL3	6.54492e-12	0.284013	0.276	0.225	1.39832e-07	APOL3	6.54492e-12	0.284013	0.276	0.225	1.39832e-07	APOL3	6.54492e-12	0.284013	0.276	0.225	1.39832e-07	APOL3	6.54492e-12	0.284013	0.276	0.225	1.39832e-07	APOL3	6.54492e-12	0.284013	0.276	0.225	1.39832e-07	APOL3	6.54492e-12	0.284013	0.276	0.225	1.39832e-07	APOL3	6.54492e-12
CHMP4C	3.54042e-13	0.627472	0.055	0.033	7.5641e-09	FER	1.61385e-05	0.480204	0.105	0.085	0.3448	FTX	7.00641e-12	0.328402	0.191	0.147	1.49692e-07	FTX	7.00641e-12	0.328402	0.191	0.147	1.49692e-07	FTX	7.00641e-12	0.328402	0.191	0.147	1.49692e-07	FTX	7.00641e-12	0.328402	0.191	0.147	1.49692e-07	FTX	7.00641e-12	0.328402	0.191	0.147	1.49692e-07	FTX	7.00641e-12	0.328402	0.191	0.147	1.49692e-07	FTX	7.00641e-12
APCDD1	3.72572e-13	1.46764	0.021	0.008	7.96001e-09	STPG1	1.66608e-05	0.41711	0.082	0.063	0.355958	MIR181A2HG	8.70656e-12	1.909	0.015	0.004	1.86016e-07	MIR181A2HG	8.70656e-12	1.909	0.015	0.004	1.86016e-07	MIR181A2HG	8.70656e-12	1.909	0.015	0.004	1.86016e-07	MIR181A2HG	8.70656e-12	1.909	0.015	0.004	1.86016e-07	MIR181A2HG	8.70656e-12	1.909	0.015	0.004	1.86016e-07	MIR181A2HG	8.70656e-12	1.909	0.015	0.004	1.86016e-07	MIR181A2HG	8.70656e-12
MFSD1	4.45489e-13	0.310762	0.155	0.117	9.51788e-09	AC027277.1	1.6831e-05	0.552017	0.056	0.041	0.359594	OLFML2A	9.20162e-12	0.493219	0.137	0.102	1.96593e-07	OLFML2A	9.20162e-12	0.493219	0.137	0.102	1.96593e-07	OLFML2A	9.20162e-12	0.493219	0.137	0.102	1.96593e-07	OLFML2A	9.20162e-12	0.493219	0.137	0.102	1.96593e-07	OLFML2A	9.20162e-12	0.493219	0.137	0.102	1.96593e-07	OLFML2A	9.20162e-12	0.493219	0.137	0.102	1.96593e-07	OLFML2A	9.20162e-12
PAQR8	5.5251e-13	0.35168	0.085	0.057	1.18044e-08	EPM2AIP1	1.73945e-05	0.367677	0.122	0.101	0.371634	HS3ST1	9.4735e-12	0.518708	0.085	0.056	2.02401e-07	HS3ST1	9.4735e-12	0.518708	0.085	0.056	2.02401e-07	HS3ST1	9.4735e-12	0.518708	0.085	0.056	2.02401e-07	HS3ST1	9.4735e-12	0.518708	0.085	0.056	2.02401e-07	HS3ST1	9.4735e-12	0.518708	0.085	0.056	2.02401e-07	HS3ST1	9.4735e-12	0.518708	0.085	0.056	2.02401e-07	HS3ST1	9.4735e-12
PRKD2	5.67375e-13	0.266911	0.139	0.103	1.2122e-08	RBM26-AS1	1.74953e-05	1.14047	0.017	0.009	0.373787	LMBR1	9.56421e-12	0.455257	0.115	0.081	2.04339e-07	LMBR1	9.56421e-12	0.455257	0.115	0.081	2.04339e-07	LMBR1	9.56421e-12	0.455257	0.115	0.081	2.04339e-07	LMBR1	9.56421e-12	0.455257	0.115	0.081	2.04339e-07	LMBR1	9.56421e-12	0.455257	0.115	0.081	2.04339e-07	LMBR1	9.56421e-12	0.455257	0.115	0.081	2.04339e-07	LMBR1	9.56421e-12
HMGB3	5.92636e-13	0.400062	0.122	0.089	1.26617e-08	P2RY2	1.75169e-05	0.680091	0.03	0.018	0.374248	OOEP	9.82709e-12	2.10123	0.013	0.003	2.09956e-07	OOEP	9.82709e-12	2.10123	0.013	0.003	2.09956e-07	OOEP	9.82709e-12	2.10123	0.013	0.003	2.09956e-07	OOEP	9.82709e-12	2.10123	0.013	0.003	2.09956e-07	OOEP	9.82709e-12	2.10123	0.013	0.003	2.09956e-07	OOEP	9.82709e-12	2.10123	0.013	0.003	2.09956e-07	OOEP	9.82709e-12
DEGS2	5.94551e-13	0.647518	0.032	0.015	1.27026e-08	RCAN2	1.75364e-05	1.28449	0.013	0.005	0.374665	CHST12	1.12499e-11	0.270014	0.285	0.235	2.40354e-07	CHST12	1.12499e-11	0.270014	0.285	0.235	2.40354e-07	CHST12	1.12499e-11	0.270014	0.285	0.235	2.40354e-07	CHST12	1.12499e-11	0.270014	0.285	0.235	2.40354e-07	CHST12	1.12499e-11	0.270014	0.285	0.235	2.40354e-07	CHST12	1.12499e-11	0.270014	0.285	0.235	2.40354e-07	CHST12	1.12499e-11
ARL17A	6.66022e-13	0.635198	0.053	0.031	1.42296e-08	POLK	1.78546e-05	0.362953	0.173	0.15	0.381463	SNRPC	1.30129e-11	0.255643	0.296	0.243	2.7802e-07	SNRPC	1.30129e-11	0.255643	0.296	0.243	2.7802e-07	SNRPC	1.30129e-11	0.255643	0.296	0.243	2.7802e-07	SNRPC	1.30129e-11	0.255643	0.296	0.243	2.7802e-07	SNRPC	1.30129e-11	0.255643	0.296	0.243	2.7802e-07	SNRPC	1.30129e-11	0.255643	0.296	0.243	2.7802e-07	SNRPC	1.30129e-11
ADAMTS7	6.77656e-13	0.486353	0.082	0.054	1.44781e-08	ATM	1.81559e-05	0.46235	0.092	0.073	0.387901	POF1B	1.39873e-11	0.609268	0.099	0.069	2.98838e-07	POF1B	1.39873e-11	0.609268	0.099	0.069	2.98838e-07	POF1B	1.39873e-11	0.609268	0.099	0.069	2.98838e-07	POF1B	1.39873e-11	0.609268	0.099	0.069	2.98838e-07	POF1B	1.39873e-11	0.609268	0.099	0.069	2.98838e-07	POF1B	1.39873e-11	0.609268	0.099	0.069	2.98838e-07	POF1B	1.39873e-11
TTN	7.27062e-13	0.524412	0.128	0.095	1.55337e-08	NUDT6	1.82677e-05	0.650939	0.038	0.025	0.39029	LTBP4	1.49285e-11	0.28151	0.393	0.342	3.18948e-07	LTBP4	1.49285e-11	0.28151	0.393	0.342	3.18948e-07	LTBP4	1.49285e-11	0.28151	0.393	0.342	3.18948e-07	LTBP4	1.49285e-11	0.28151	0.393	0.342	3.18948e-07	LTBP4	1.49285e-11	0.28151	0.393	0.342	3.18948e-07	LTBP4	1.49285e-11	0.28151	0.393	0.342	3.18948e-07	LTBP4	1.49285e-11
POF1B	7.70863e-13	0.385826	0.102	0.071	1.64695e-08	FSIP1	1.82936e-05	0.619884	0.055	0.04	0.390842	CHD9	1.73213e-11	0.303188	0.404	0.357	3.7007e-07	CHD9	1.73213e-11	0.303188	0.404	0.357	3.7007e-07	CHD9	1.73213e-11	0.303188	0.404	0.357	3.7007e-07	CHD9	1.73213e-11	0.303188	0.404	0.357	3.7007e-07	CHD9	1.73213e-11	0.303188	0.404	0.357	3.7007e-07	CHD9	1.73213e-11	0.303188	0.404	0.357	3.7007e-07	CHD9	1.73213e-11
CSTF2T	1.07561e-12	0.314158	0.105	0.074	2.29805e-08	SMC3	1.83412e-05	0.294562	0.228	0.204	0.391859	CCSER2	1.79144e-11	0.295685	0.307	0.258	3.82741e-07	CCSER2	1.79144e-11	0.295685	0.307	0.258	3.82741e-07	CCSER2	1.79144e-11	0.295685	0.307	0.258	3.82741e-07	CCSER2	1.79144e-11	0.295685	0.307	0.258	3.82741e-07	CCSER2	1.79144e-11	0.295685	0.307	0.258	3.82741e-07	CCSER2	1.79144e-11	0.295685	0.307	0.258	3.82741e-07	CCSER2	1.79144e-11
RAB3C	1.11556e-12	2.06861	0.013	0.003	2.38339e-08	CEP162	1.85901e-05	0.599432	0.062	0.046	0.397176	GIMAP8	1.79573e-11	0.525517	0.114	0.081	3.83657e-07	GIMAP8	1.79573e-11	0.525517	0.114	0.081	3.83657e-07	GIMAP8	1.79573e-11	0.525517	0.114	0.081	3.83657e-07	GIMAP8	1.79573e-11	0.525517	0.114	0.081	3.83657e-07	GIMAP8	1.79573e-11	0.525517	0.114	0.081	3.83657e-07	GIMAP8	1.79573e-11	0.525517	0.114	0.081	3.83657e-07	GIMAP8	1.79573e-11
PDPR	1.22211e-12	0.380425	0.13	0.096	2.61105e-08	ZNF638	1.98626e-05	0.368511	0.213	0.189	0.424365	NACA2	1.87798e-11	1.12029	0.019	0.007	4.01231e-07	NACA2	1.87798e-11	1.12029	0.019	0.007	4.01231e-07	NACA2	1.87798e-11	1.12029	0.019	0.007	4.01231e-07	NACA2	1.87798e-11	1.12029	0.019	0.007	4.01231e-07	NACA2	1.87798e-11	1.12029	0.019	0.007	4.01231e-07	NACA2	1.87798e-11	1.12029	0.019	0.007	4.01231e-07	NACA2	1.87798e-11
TFF1	1.27493e-12	2.35691	0.01	0.001	2.72388e-08	NDUFS1	2.08003e-05	0.429343	0.111	0.09	0.444399	ABI3BP	1.91923e-11	0.345261	0.221	0.177	4.10043e-07	ABI3BP	1.91923e-11	0.345261	0.221	0.177	4.10043e-07	ABI3BP	1.91923e-11	0.345261	0.221	0.177	4.10043e-07	ABI3BP	1.91923e-11	0.345261	0.221	0.177	4.10043e-07	ABI3BP	1.91923e-11	0.345261	0.221	0.177	4.10043e-07	ABI3BP	1.91923e-11	0.345261	0.221	0.177	4.10043e-07	ABI3BP	1.91923e-11
RTKN	1.71377e-12	0.287776	0.152	0.116	3.66146e-08	DDX11	2.08647e-05	0.552379	0.043	0.029	0.445774	FAM162A	1.97239e-11	0.37813	0.18	0.139	4.21402e-07	FAM162A	1.97239e-11	0.37813	0.18	0.139	4.21402e-07	FAM162A	1.97239e-11	0.37813	0.18	0.139	4.21402e-07	FAM162A	1.97239e-11	0.37813	0.18	0.139	4.21402e-07	FAM162A	1.97239e-11	0.37813	0.18	0.139	4.21402e-07	FAM162A	1.97239e-11	0.37813	0.18	0.139	4.21402e-07	FAM162A	1.97239e-11
ACAA2	1.95771e-12	0.267635	0.138	0.103	4.18264e-08	GBP3	2.21959e-05	0.538653	0.094	0.076	0.474216	ZNF480	2.07577e-11	0.532313	0.085	0.057	4.43488e-07	ZNF480	2.07577e-11	0.532313	0.085	0.057	4.43488e-07	ZNF480	2.07577e-11	0.532313	0.085	0.057	4.43488e-07	ZNF480	2.07577e-11	0.532313	0.085	0.057	4.43488e-07	ZNF480	2.07577e-11	0.532313	0.085	0.057	4.43488e-07	ZNF480	2.07577e-11	0.532313	0.085	0.057	4.43488e-07	ZNF480	2.07577e-11
TRAF3IP2	1.95985e-12	0.411201	0.098	0.069	4.18722e-08	ZFP14	2.27499e-05	0.490375	0.07	0.053	0.486052	TMEM160	2.21687e-11	0.292261	0.332	0.283	4.73633e-07	TMEM160	2.21687e-11	0.292261	0.332	0.283	4.73633e-07	TMEM160	2.21687e-11	0.292261	0.332	0.283	4.73633e-07	TMEM160	2.21687e-11	0.292261	0.332	0.283	4.73633e-07	TMEM160	2.21687e-11	0.292261	0.332	0.283	4.73633e-07	TMEM160	2.21687e-11	0.292261	0.332	0.283	4.73633e-07	TMEM160	2.21687e-11
EPHB1	2.05312e-12	0.446576	0.078	0.052	4.3865e-08	GUCA2A	2.40573e-05	1.13422	0.011	0.004	0.513985	COL6A3	2.34777e-11	1.54936	0.015	0.005	5.016e-07	COL6A3	2.34777e-11	1.54936	0.015	0.005	5.016e-07	COL6A3	2.34777e-11	1.54936	0.015	0.005	5.016e-07	COL6A3	2.34777e-11	1.54936	0.015	0.005	5.016e-07	COL6A3	2.34777e-11	1.54936	0.015	0.005	5.016e-07	COL6A3	2.34777e-11	1.54936	0.015	0.005	5.016e-07	COL6A3	2.34777e-11
AC097478.1	2.09636e-12	1.561	0.025	0.011	4.47887e-08	AL138828.1	2.42633e-05	0.686008	0.037	0.025	0.518385	SV2B	2.38834e-11	0.653565	0.067	0.042	5.10269e-07	SV2B	2.38834e-11	0.653565	0.067	0.042	5.10269e-07	SV2B	2.38834e-11	0.653565	0.067	0.042	5.10269e-07	SV2B	2.38834e-11	0.653565	0.067	0.042	5.10269e-07	SV2B	2.38834e-11	0.653565	0.067	0.042	5.10269e-07	SV2B	2.38834e-11	0.653565	0.067	0.042	5.10269e-07	SV2B	2.38834e-11
LMBR1	2.32554e-12	0.260128	0.144	0.108	4.96851e-08	FBXO25	2.42751e-05	0.253485	0.149	0.125	0.518638	MIS18BP1	2.45282e-11	0.409872	0.198	0.157	5.24045e-07	MIS18BP1	2.45282e-11	0.409872	0.198	0.157	5.24045e-07	MIS18BP1	2.45282e-11	0.409872	0.198	0.157	5.24045e-07	MIS18BP1	2.45282e-11	0.409872	0.198	0.157	5.24045e-07	MIS18BP1	2.45282e-11	0.409872	0.198	0.157	5.24045e-07	MIS18BP1	2.45282e-11	0.409872	0.198	0.157	5.24045e-07	MIS18BP1	2.45282e-11
A1BG	2.4253e-12	0.812735	0.041	0.022	5.18165e-08	LINC01117	2.4449e-05	0.413645	0.095	0.076	0.522353	PRKG1	2.77196e-11	0.541748	0.121	0.088	5.9223e-07	PRKG1	2.77196e-11	0.541748	0.121	0.088	5.9223e-07	PRKG1	2.77196e-11	0.541748	0.121	0.088	5.9223e-07	PRKG1	2.77196e-11	0.541748	0.121	0.088	5.9223e-07	PRKG1	2.77196e-11	0.541748	0.121	0.088	5.9223e-07	PRKG1	2.77196e-11	0.541748	0.121	0.088	5.9223e-07	PRKG1	2.77196e-11
ST3GAL6	2.86894e-12	1.08237	0.037	0.02	6.12949e-08	CCDC144A	2.52165e-05	1.23347	0.016	0.008	0.53875	CMKLR1	2.93242e-11	1.4032	0.016	0.005	6.26512e-07	CMKLR1	2.93242e-11	1.4032	0.016	0.005	6.26512e-07	CMKLR1	2.93242e-11	1.4032	0.016	0.005	6.26512e-07	CMKLR1	2.93242e-11	1.4032	0.016	0.005	6.26512e-07	CMKLR1	2.93242e-11	1.4032	0.016	0.005	6.26512e-07	CMKLR1	2.93242e-11	1.4032	0.016	0.005	6.26512e-07	CMKLR1	2.93242e-11
THBS4	3.19311e-12	0.59284	0.066	0.042	6.82209e-08	BTBD8	2.52661e-05	0.591615	0.022	0.012	0.53981	PUS7L	3.06827e-11	0.524242	0.114	0.082	6.55535e-07	PUS7L	3.06827e-11	0.524242	0.114	0.082	6.55535e-07	PUS7L	3.06827e-11	0.524242	0.114	0.082	6.55535e-07	PUS7L	3.06827e-11	0.524242	0.114	0.082	6.55535e-07	PUS7L	3.06827e-11	0.524242	0.114	0.082	6.55535e-07	PUS7L	3.06827e-11	0.524242	0.114	0.082	6.55535e-07	PUS7L	3.06827e-11
PRKG1	3.27932e-12	0.47613	0.136	0.104	7.00627e-08	FKBPL	2.54586e-05	0.451229	0.066	0.049	0.543923	FRY	3.60578e-11	0.37818	0.143	0.106	7.70374e-07	FRY	3.60578e-11	0.37818	0.143	0.106	7.70374e-07	FRY	3.60578e-11	0.37818	0.143	0.106	7.70374e-07	FRY	3.60578e-11	0.37818	0.143	0.106	7.70374e-07	FRY	3.60578e-11	0.37818	0.143	0.106	7.70374e-07	FRY	3.60578e-11	0.37818	0.143	0.106	7.70374e-07	FRY	3.60578e-11
GHDC	4.45227e-12	0.261577	0.152	0.116	9.51227e-08	IK	2.82955e-05	0.272306	0.272	0.247	0.604533	FAM200B	3.6088e-11	0.270386	0.317	0.268	7.71021e-07	FAM200B	3.6088e-11	0.270386	0.317	0.268	7.71021e-07	FAM200B	3.6088e-11	0.270386	0.317	0.268	7.71021e-07	FAM200B	3.6088e-11	0.270386	0.317	0.268	7.71021e-07	FAM200B	3.6088e-11	0.270386	0.317	0.268	7.71021e-07	FAM200B	3.6088e-11	0.270386	0.317	0.268	7.71021e-07	FAM200B	3.6088e-11
PKP1	4.81106e-12	0.363876	0.134	0.101	1.02788e-07	MRFAP1L1	2.83663e-05	0.305308	0.096	0.076	0.606046	SKA2	3.85952e-11	0.4401	0.146	0.11	8.24587e-07	SKA2	3.85952e-11	0.4401	0.146	0.11	8.24587e-07	SKA2	3.85952e-11	0.4401	0.146	0.11	8.24587e-07	SKA2	3.85952e-11	0.4401	0.146	0.11	8.24587e-07	SKA2	3.85952e-11	0.4401	0.146	0.11	8.24587e-07	SKA2	3.85952e-11	0.4401	0.146	0.11	8.24587e-07	SKA2	3.85952e-11
FHL3	5.76806e-12	0.349006	0.155	0.12	1.23235e-07	METTL17	2.93085e-05	0.476352	0.049	0.035	0.626176	SMC6	4.14766e-11	0.780434	0.074	0.048	8.86147e-07	SMC6	4.14766e-11	0.780434	0.074	0.048	8.86147e-07	SMC6	4.14766e-11	0.780434	0.074	0.048	8.86147e-07	SMC6	4.14766e-11	0.780434	0.074	0.048	8.86147e-07	SMC6	4.14766e-11	0.780434	0.074	0.048	8.86147e-07	SMC6	4.14766e-11	0.780434	0.074	0.048	8.86147e-07	SMC6	4.14766e-11
SLC16A5	6.45585e-12	0.902205	0.032	0.016	1.37929e-07	MLLT3	3.09389e-05	0.378743	0.123	0.101	0.66101	AC023157.3	4.18718e-11	1.03366	0.033	0.016	8.9459e-07	AC023157.3	4.18718e-11	1.03366	0.033	0.016	8.9459e-07	AC023157.3	4.18718e-11	1.03366	0.033	0.016	8.9459e-07	AC023157.3	4.18718e-11	1.03366	0.033	0.016	8.9459e-07	AC023157.3	4.18718e-11	1.03366	0.033	0.016	8.9459e-07	AC023157.3	4.18718e-11	1.03366	0.033	0.016	8.9459e-07	AC023157.3	4.18718e-11
AC004951.1	6.60196e-12	0.273248	0.074	0.049	1.41051e-07	PWAR6	3.1891e-05	0.666293	0.027	0.017	0.681352	ISG15	4.19287e-11	0.426837	0.422	0.374	8.95807e-07	ISG15	4.19287e-11	0.426837	0.422	0.374	8.95807e-07	ISG15	4.19287e-11	0.426837	0.422	0.374	8.95807e-07	ISG15	4.19287e-11	0.426837	0.422	0.374	8.95807e-07	ISG15	4.19287e-11	0.426837	0.422	0.374	8.95807e-07	ISG15	4.19287e-11	0.426837	0.422	0.374	8.95807e-07	ISG15	4.19287e-11
POLR2B	6.71284e-12	0.293524	0.174	0.136	1.4342e-07	MAP4K5	3.25388e-05	0.296352	0.201	0.177	0.695191	ADAM15	4.20792e-11	0.338606	0.271	0.226	8.99022e-07	ADAM15	4.20792e-11	0.338606	0.271	0.226	8.99022e-07	ADAM15	4.20792e-11	0.338606	0.271	0.226	8.99022e-07	ADAM15	4.20792e-11	0.338606	0.271	0.226	8.99022e-07	ADAM15	4.20792e-11	0.338606	0.271	0.226	8.99022e-07	ADAM15	4.20792e-11	0.338606	0.271	0.226	8.99022e-07	ADAM15	4.20792e-11
DDR2	7.82566e-12	0.278254	0.089	0.061	1.67195e-07	SMCO3	3.56605e-05	1.02434	0.021	0.012	0.761886	BIK	4.25025e-11	0.468609	0.085	0.057	9.08066e-07	BIK	4.25025e-11	0.468609	0.085	0.057	9.08066e-07	BIK	4.25025e-11	0.468609	0.085	0.057	9.08066e-07	BIK	4.25025e-11	0.468609	0.085	0.057	9.08066e-07	BIK	4.25025e-11	0.468609	0.085	0.057	9.08066e-07	BIK	4.25025e-11	0.468609	0.085	0.057	9.08066e-07	BIK	4.25025e-11
LRIG1	9.96156e-12	0.380076	0.058	0.036	2.12829e-07	UBR1	3.64231e-05	0.38198	0.12	0.099	0.77818	PYCR2	4.4881e-11	0.347627	0.165	0.126	9.58882e-07	PYCR2	4.4881e-11	0.347627	0.165	0.126	9.58882e-07	PYCR2	4.4881e-11	0.347627	0.165	0.126	9.58882e-07	PYCR2	4.4881e-11	0.347627	0.165	0.126	9.58882e-07	PYCR2	4.4881e-11	0.347627	0.165	0.126	9.58882e-07	PYCR2	4.4881e-11	0.347627	0.165	0.126	9.58882e-07	PYCR2	4.4881e-11
CDCA4	1.06698e-11	0.453328	0.065	0.042	2.27961e-07	LNX1	3.68514e-05	0.329765	0.082	0.064	0.787331	WLS	5.21649e-11	0.310465	0.188	0.146	1.1145e-06	WLS	5.21649e-11	0.310465	0.188	0.146	1.1145e-06	WLS	5.21649e-11	0.310465	0.188	0.146	1.1145e-06	WLS	5.21649e-11	0.310465	0.188	0.146	1.1145e-06	WLS	5.21649e-11	0.310465	0.188	0.146	1.1145e-06	WLS	5.21649e-11	0.310465	0.188	0.146	1.1145e-06	WLS	5.21649e-11
NUBP1	1.13227e-11	0.280523	0.113	0.083	2.4191e-07	PREPL	3.99646e-05	0.542189	0.096	0.078	0.853844	LXN	5.36972e-11	0.802959	0.043	0.024	1.14724e-06	LXN	5.36972e-11	0.802959	0.043	0.024	1.14724e-06	LXN	5.36972e-11	0.802959	0.043	0.024	1.14724e-06	LXN	5.36972e-11	0.802959	0.043	0.024	1.14724e-06	LXN	5.36972e-11	0.802959	0.043	0.024	1.14724e-06	LXN	5.36972e-11	0.802959	0.043	0.024	1.14724e-06	LXN	5.36972e-11
MAP2K7	1.17554e-11	0.265132	0.12	0.088	2.51154e-07	MRPL21	4.06202e-05	0.313277	0.206	0.183	0.867851	RAB3C	5.62799e-11	1.96661	0.012	0.003	1.20242e-06	RAB3C	5.62799e-11	1.96661	0.012	0.003	1.20242e-06	RAB3C	5.62799e-11	1.96661	0.012	0.003	1.20242e-06	RAB3C	5.62799e-11	1.96661	0.012	0.003	1.20242e-06	RAB3C	5.62799e-11	1.96661	0.012	0.003	1.20242e-06	RAB3C	5.62799e-11	1.96661	0.012	0.003	1.20242e-06	RAB3C	5.62799e-11
ESF1	1.24129e-11	0.262139	0.202	0.162	2.65202e-07	TENM3	4.07319e-05	0.844826	0.018	0.01	0.870238	ST8SIA6	6.19543e-11	1.2343	0.039	0.021	1.32365e-06	ST8SIA6	6.19543e-11	1.2343	0.039	0.021	1.32365e-06	ST8SIA6	6.19543e-11	1.2343	0.039	0.021	1.32365e-06	ST8SIA6	6.19543e-11	1.2343	0.039	0.021	1.32365e-06	ST8SIA6	6.19543e-11	1.2343	0.039	0.021	1.32365e-06	ST8SIA6	6.19543e-11	1.2343	0.039	0.021	1.32365e-06	ST8SIA6	6.19543e-11
EPB41	1.42146e-11	0.507941	0.078	0.053	3.03696e-07	RIMS1	4.10261e-05	0.796179	0.03	0.019	0.876522	TRIP11	6.96565e-11	0.413354	0.187	0.148	1.48821e-06	TRIP11	6.96565e-11	0.413354	0.187	0.148	1.48821e-06	TRIP11	6.96565e-11	0.413354	0.187	0.148	1.48821e-06	TRIP11	6.96565e-11	0.413354	0.187	0.148	1.48821e-06	TRIP11	6.96565e-11	0.413354	0.187	0.148	1.48821e-06	TRIP11	6.96565e-11	0.413354	0.187	0.148	1.48821e-06	TRIP11	6.96565e-11
ALDH16A1	1.48321e-11	0.294256	0.115	0.085	3.16888e-07	ZNF292	4.10463e-05	0.330374	0.181	0.159	0.876953	AL845472.1	7.0289e-11	0.980122	0.041	0.022	1.50172e-06	AL845472.1	7.0289e-11	0.980122	0.041	0.022	1.50172e-06	AL845472.1	7.0289e-11	0.980122	0.041	0.022	1.50172e-06	AL845472.1	7.0289e-11	0.980122	0.041	0.022	1.50172e-06	AL845472.1	7.0289e-11	0.980122	0.041	0.022	1.50172e-06	AL845472.1	7.0289e-11	0.980122	0.041	0.022	1.50172e-06	AL845472.1	7.0289e-11
SULT1C4	1.50407e-11	0.320117	0.13	0.098	3.21345e-07	PHF3	4.19372e-05	0.335303	0.182	0.16	0.895988	CGNL1	7.5832e-11	0.460939	0.089	0.06	1.62015e-06	CGNL1	7.5832e-11	0.460939	0.089	0.06	1.62015e-06	CGNL1	7.5832e-11	0.460939	0.089	0.06	1.62015e-06	CGNL1	7.5832e-11	0.460939	0.089	0.06	1.62015e-06	CGNL1	7.5832e-11	0.460939	0.089	0.06	1.62015e-06	CGNL1	7.5832e-11	0.460939	0.089	0.06	1.62015e-06	CGNL1	7.5832e-11
FLRT3	1.81853e-11	0.297838	0.145	0.111	3.88529e-07	SLC25A27	4.58097e-05	0.952879	0.021	0.012	0.978723	FAM110D	7.80697e-11	1.15588	0.035	0.018	1.66796e-06	FAM110D	7.80697e-11	1.15588	0.035	0.018	1.66796e-06	FAM110D	7.80697e-11	1.15588	0.035	0.018	1.66796e-06	FAM110D	7.80697e-11	1.15588	0.035	0.018	1.66796e-06	FAM110D	7.80697e-11	1.15588	0.035	0.018	1.66796e-06	FAM110D	7.80697e-11	1.15588	0.035	0.018	1.66796e-06	FAM110D	7.80697e-11
NDUFS1	1.93271e-11	0.342707	0.123	0.092	4.12924e-07	MRPL13	4.71609e-05	0.270555	0.188	0.165	1	LSM4	8.37057e-11	0.257012	0.391	0.343	1.78837e-06	LSM4	8.37057e-11	0.257012	0.391	0.343	1.78837e-06	LSM4	8.37057e-11	0.257012	0.391	0.343	1.78837e-06	LSM4	8.37057e-11	0.257012	0.391	0.343	1.78837e-06	LSM4	8.37057e-11	0.257012	0.391	0.343	1.78837e-06	LSM4	8.37057e-11	0.257012	0.391	0.343	1.78837e-06	LSM4	8.37057e-11
RNF112	2.21678e-11	0.548967	0.055	0.034	4.73614e-07	AC104031.1	4.84987e-05	0.351739	0.084	0.066	1	NAIF1	8.50406e-11	0.499851	0.057	0.035	1.81689e-06	NAIF1	8.50406e-11	0.499851	0.057	0.035	1.81689e-06	NAIF1	8.50406e-11	0.499851	0.057	0.035	1.81689e-06	NAIF1	8.50406e-11	0.499851	0.057	0.035	1.81689e-06	NAIF1	8.50406e-11	0.499851	0.057	0.035	1.81689e-06	NAIF1	8.50406e-11	0.499851	0.057	0.035	1.81689e-06	NAIF1	8.50406e-11
TCTEX1D1	2.32216e-11	0.667556	0.046	0.027	4.9613e-07	GPR146	5.10622e-05	0.259822	0.241	0.217	1	C2orf74	8.98539e-11	0.529456	0.136	0.102	1.91973e-06	C2orf74	8.98539e-11	0.529456	0.136	0.102	1.91973e-06	C2orf74	8.98539e-11	0.529456	0.136	0.102	1.91973e-06	C2orf74	8.98539e-11	0.529456	0.136	0.102	1.91973e-06	C2orf74	8.98539e-11	0.529456	0.136	0.102	1.91973e-06	C2orf74	8.98539e-11	0.529456	0.136	0.102	1.91973e-06	C2orf74	8.98539e-11
AQP1	2.61605e-11	1.10126	0.033	0.017	5.58918e-07	STAG3	5.36459e-05	0.592935	0.031	0.02	1	RPL22L1	1.00161e-10	0.316929	0.417	0.371	2.13993e-06	RPL22L1	1.00161e-10	0.316929	0.417	0.371	2.13993e-06	RPL22L1	1.00161e-10	0.316929	0.417	0.371	2.13993e-06	RPL22L1	1.00161e-10	0.316929	0.417	0.371	2.13993e-06	RPL22L1	1.00161e-10	0.316929	0.417	0.371	2.13993e-06	RPL22L1	1.00161e-10	0.316929	0.417	0.371	2.13993e-06	RPL22L1	1.00161e-10
HS3ST1	2.7556e-11	0.38045	0.131	0.099	5.88735e-07	LINC00960	5.39431e-05	0.485204	0.068	0.052	1	PARVB	1.06894e-10	0.250714	0.332	0.283	2.28378e-06	PARVB	1.06894e-10	0.250714	0.332	0.283	2.28378e-06	PARVB	1.06894e-10	0.250714	0.332	0.283	2.28378e-06	PARVB	1.06894e-10	0.250714	0.332	0.283	2.28378e-06	PARVB	1.06894e-10	0.250714	0.332	0.283	2.28378e-06	PARVB	1.06894e-10	0.250714	0.332	0.283	2.28378e-06	PARVB	1.06894e-10
NCAM1	2.7637e-11	0.899606	0.035	0.019	5.90464e-07	AL662907.3	5.53776e-05	0.723855	0.012	0.005	1	MSMO1	1.22978e-10	0.533373	0.092	0.063	2.62741e-06	MSMO1	1.22978e-10	0.533373	0.092	0.063	2.62741e-06	MSMO1	1.22978e-10	0.533373	0.092	0.063	2.62741e-06	MSMO1	1.22978e-10	0.533373	0.092	0.063	2.62741e-06	MSMO1	1.22978e-10	0.533373	0.092	0.063	2.62741e-06	MSMO1	1.22978e-10	0.533373	0.092	0.063	2.62741e-06	MSMO1	1.22978e-10
METAP1	3.1988e-11	0.252946	0.122	0.09	6.83424e-07	HOXB2	5.75654e-05	0.594158	0.027	0.017	1	GSG1L	1.27981e-10	2.1126	0.02	0.007	2.7343e-06	GSG1L	1.27981e-10	2.1126	0.02	0.007	2.7343e-06	GSG1L	1.27981e-10	2.1126	0.02	0.007	2.7343e-06	GSG1L	1.27981e-10	2.1126	0.02	0.007	2.7343e-06	GSG1L	1.27981e-10	2.1126	0.02	0.007	2.7343e-06	GSG1L	1.27981e-10	2.1126	0.02	0.007	2.7343e-06	GSG1L	1.27981e-10
DUSP18	3.26373e-11	0.304762	0.085	0.059	6.97296e-07	TBXA2R	6.14438e-05	0.283439	0.056	0.041	1	SPOCK2	1.28314e-10	0.729778	0.062	0.039	2.74142e-06	SPOCK2	1.28314e-10	0.729778	0.062	0.039	2.74142e-06	SPOCK2	1.28314e-10	0.729778	0.062	0.039	2.74142e-06	SPOCK2	1.28314e-10	0.729778	0.062	0.039	2.74142e-06	SPOCK2	1.28314e-10	0.729778	0.062	0.039	2.74142e-06	SPOCK2	1.28314e-10	0.729778	0.062	0.039	2.74142e-06	SPOCK2	1.28314e-10
GTF2F2	3.3005e-11	0.284038	0.16	0.125	7.05152e-07	CAMK1D	6.19916e-05	0.40756	0.066	0.051	1	TPRKB	1.36151e-10	0.284184	0.227	0.183	2.90888e-06	TPRKB	1.36151e-10	0.284184	0.227	0.183	2.90888e-06	TPRKB	1.36151e-10	0.284184	0.227	0.183	2.90888e-06	TPRKB	1.36151e-10	0.284184	0.227	0.183	2.90888e-06	TPRKB	1.36151e-10	0.284184	0.227	0.183	2.90888e-06	TPRKB	1.36151e-10	0.284184	0.227	0.183	2.90888e-06	TPRKB	1.36151e-10
XAB2	3.4692e-11	0.396243	0.089	0.063	7.41195e-07	ADAMTSL2	6.2032e-05	0.859844	0.017	0.009	1	CD109	1.38381e-10	0.83835	0.045	0.025	2.95651e-06	CD109	1.38381e-10	0.83835	0.045	0.025	2.95651e-06	CD109	1.38381e-10	0.83835	0.045	0.025	2.95651e-06	CD109	1.38381e-10	0.83835	0.045	0.025	2.95651e-06	CD109	1.38381e-10	0.83835	0.045	0.025	2.95651e-06	CD109	1.38381e-10	0.83835	0.045	0.025	2.95651e-06	CD109	1.38381e-10
APOC1	3.52103e-11	1.44699	0.017	0.006	7.52268e-07	FIBIN	6.29627e-05	0.273825	0.073	0.056	1	PIGC	1.50792e-10	0.305546	0.166	0.127	3.22167e-06	PIGC	1.50792e-10	0.305546	0.166	0.127	3.22167e-06	PIGC	1.50792e-10	0.305546	0.166	0.127	3.22167e-06	PIGC	1.50792e-10	0.305546	0.166	0.127	3.22167e-06	PIGC	1.50792e-10	0.305546	0.166	0.127	3.22167e-06	PIGC	1.50792e-10	0.305546	0.166	0.127	3.22167e-06	PIGC	1.50792e-10
PPIH	3.65605e-11	0.260429	0.152	0.117	7.81116e-07	GAS6-DT	6.43305e-05	0.749616	0.028	0.017	1	HYAL1	1.53608e-10	0.335937	0.167	0.129	3.28184e-06	HYAL1	1.53608e-10	0.335937	0.167	0.129	3.28184e-06	HYAL1	1.53608e-10	0.335937	0.167	0.129	3.28184e-06	HYAL1	1.53608e-10	0.335937	0.167	0.129	3.28184e-06	HYAL1	1.53608e-10	0.335937	0.167	0.129	3.28184e-06	HYAL1	1.53608e-10	0.335937	0.167	0.129	3.28184e-06	HYAL1	1.53608e-10
CASC15	3.69249e-11	0.431228	0.09	0.064	7.88901e-07	C1orf162	6.47872e-05	0.896854	0.011	0.005	1	ODF2L	1.59543e-10	0.270143	0.453	0.41	3.40863e-06	ODF2L	1.59543e-10	0.270143	0.453	0.41	3.40863e-06	ODF2L	1.59543e-10	0.270143	0.453	0.41	3.40863e-06	ODF2L	1.59543e-10	0.270143	0.453	0.41	3.40863e-06	ODF2L	1.59543e-10	0.270143	0.453	0.41	3.40863e-06	ODF2L	1.59543e-10	0.270143	0.453	0.41	3.40863e-06	ODF2L	1.59543e-10
AL592183.1	4.54609e-11	0.919795	0.034	0.018	9.71271e-07	FAM217B	6.82467e-05	0.581281	0.039	0.027	1	AL021368.2	1.69999e-10	0.856371	0.035	0.018	3.63203e-06	AL021368.2	1.69999e-10	0.856371	0.035	0.018	3.63203e-06	AL021368.2	1.69999e-10	0.856371	0.035	0.018	3.63203e-06	AL021368.2	1.69999e-10	0.856371	0.035	0.018	3.63203e-06	AL021368.2	1.69999e-10	0.856371	0.035	0.018	3.63203e-06	AL021368.2	1.69999e-10	0.856371	0.035	0.018	3.63203e-06	AL021368.2	1.69999e-10
ADAMTSL2	5.3219e-11	1.79512	0.012	0.003	1.13702e-06	GIMAP2	6.85579e-05	0.308908	0.106	0.086	1	TRAPPC2L	1.72448e-10	0.339781	0.281	0.238	3.68436e-06	TRAPPC2L	1.72448e-10	0.339781	0.281	0.238	3.68436e-06	TRAPPC2L	1.72448e-10	0.339781	0.281	0.238	3.68436e-06	TRAPPC2L	1.72448e-10	0.339781	0.281	0.238	3.68436e-06	TRAPPC2L	1.72448e-10	0.339781	0.281	0.238	3.68436e-06	TRAPPC2L	1.72448e-10	0.339781	0.281	0.238	3.68436e-06	TRAPPC2L	1.72448e-10
HTRA1	5.42396e-11	0.403922	0.144	0.112	1.15883e-06	LEPR	6.85623e-05	0.308566	0.19	0.167	1	HIP1	1.73103e-10	0.371545	0.185	0.146	3.69834e-06	HIP1	1.73103e-10	0.371545	0.185	0.146	3.69834e-06	HIP1	1.73103e-10	0.371545	0.185	0.146	3.69834e-06	HIP1	1.73103e-10	0.371545	0.185	0.146	3.69834e-06	HIP1	1.73103e-10	0.371545	0.185	0.146	3.69834e-06	HIP1	1.73103e-10	0.371545	0.185	0.146	3.69834e-06	HIP1	1.73103e-10
CD14	5.46897e-11	0.291696	0.107	0.078	1.16845e-06	SHPRH	6.98199e-05	0.559497	0.101	0.084	1	NUDT14	1.74027e-10	0.326167	0.308	0.263	3.71809e-06	NUDT14	1.74027e-10	0.326167	0.308	0.263	3.71809e-06	NUDT14	1.74027e-10	0.326167	0.308	0.263	3.71809e-06	NUDT14	1.74027e-10	0.326167	0.308	0.263	3.71809e-06	NUDT14	1.74027e-10	0.326167	0.308	0.263	3.71809e-06	NUDT14	1.74027e-10	0.326167	0.308	0.263	3.71809e-06	NUDT14	1.74027e-10
C2orf27B	5.51239e-11	0.464661	0.077	0.053	1.17772e-06	ALPK3	7.40613e-05	0.427052	0.095	0.077	1	ZNF638	1.74155e-10	0.367682	0.22	0.179	3.72081e-06	ZNF638	1.74155e-10	0.367682	0.22	0.179	3.72081e-06	ZNF638	1.74155e-10	0.367682	0.22	0.179	3.72081e-06	ZNF638	1.74155e-10	0.367682	0.22	0.179	3.72081e-06	ZNF638	1.74155e-10	0.367682	0.22	0.179	3.72081e-06	ZNF638	1.74155e-10	0.367682	0.22	0.179	3.72081e-06	ZNF638	1.74155e-10
SAMD9	5.63292e-11	0.412004	0.105	0.077	1.20347e-06	MYO6	7.63837e-05	0.346119	0.167	0.146	1	HSD17B10	1.91876e-10	0.264021	0.303	0.254	4.09943e-06	HSD17B10	1.91876e-10	0.264021	0.303	0.254	4.09943e-06	HSD17B10	1.91876e-10	0.264021	0.303	0.254	4.09943e-06	HSD17B10	1.91876e-10	0.264021	0.303	0.254	4.09943e-06	HSD17B10	1.91876e-10	0.264021	0.303	0.254	4.09943e-06	HSD17B10	1.91876e-10	0.264021	0.303	0.254	4.09943e-06	HSD17B10	1.91876e-10
TPD52L1	5.82613e-11	0.526031	0.05	0.03	1.24475e-06	UFSP2	8.11606e-05	0.284053	0.171	0.148	1	PIGP	1.95096e-10	0.297722	0.213	0.171	4.16822e-06	PIGP	1.95096e-10	0.297722	0.213	0.171	4.16822e-06	PIGP	1.95096e-10	0.297722	0.213	0.171	4.16822e-06	PIGP	1.95096e-10	0.297722	0.213	0.171	4.16822e-06	PIGP	1.95096e-10	0.297722	0.213	0.171	4.16822e-06	PIGP	1.95096e-10	0.297722	0.213	0.171	4.16822e-06	PIGP	1.95096e-10
PACS1	6.02915e-11	0.312221	0.1	0.072	1.28813e-06	PPP1R8	8.75783e-05	0.278293	0.081	0.064	1	TMSB15B.1	2.05264e-10	1.43565	0.02	0.008	4.38547e-06	TMSB15B.1	2.05264e-10	1.43565	0.02	0.008	4.38547e-06	TMSB15B.1	2.05264e-10	1.43565	0.02	0.008	4.38547e-06	TMSB15B.1	2.05264e-10	1.43565	0.02	0.008	4.38547e-06	TMSB15B.1	2.05264e-10	1.43565	0.02	0.008	4.38547e-06	TMSB15B.1	2.05264e-10	1.43565	0.02	0.008	4.38547e-06	TMSB15B.1	2.05264e-10
COL4A3BP	6.0328e-11	0.308123	0.176	0.141	1.28891e-06	TTF1	9.04851e-05	0.355027	0.179	0.158	1	RADIL	2.12694e-10	0.380871	0.131	0.097	4.54422e-06	RADIL	2.12694e-10	0.380871	0.131	0.097	4.54422e-06	RADIL	2.12694e-10	0.380871	0.131	0.097	4.54422e-06	RADIL	2.12694e-10	0.380871	0.131	0.097	4.54422e-06	RADIL	2.12694e-10	0.380871	0.131	0.097	4.54422e-06	RADIL	2.12694e-10	0.380871	0.131	0.097	4.54422e-06	RADIL	2.12694e-10
RIDA	6.19257e-11	0.256648	0.087	0.06	1.32304e-06	MIGA1	9.26983e-05	0.365204	0.161	0.141	1	PHIP	2.15671e-10	0.294237	0.341	0.295	4.60781e-06	PHIP	2.15671e-10	0.294237	0.341	0.295	4.60781e-06	PHIP	2.15671e-10	0.294237	0.341	0.295	4.60781e-06	PHIP	2.15671e-10	0.294237	0.341	0.295	4.60781e-06	PHIP	2.15671e-10	0.294237	0.341	0.295	4.60781e-06	PHIP	2.15671e-10	0.294237	0.341	0.295	4.60781e-06	PHIP	2.15671e-10
FIP1L1	7.86964e-11	0.275241	0.161	0.127	1.68135e-06	DIS3	9.38121e-05	0.33391	0.177	0.155	1	AC026979.2	2.39009e-10	0.484566	0.131	0.098	5.10642e-06	AC026979.2	2.39009e-10	0.484566	0.131	0.098	5.10642e-06	AC026979.2	2.39009e-10	0.484566	0.131	0.098	5.10642e-06	AC026979.2	2.39009e-10	0.484566	0.131	0.098	5.10642e-06	AC026979.2	2.39009e-10	0.484566	0.131	0.098	5.10642e-06	AC026979.2	2.39009e-10	0.484566	0.131	0.098	5.10642e-06	AC026979.2	2.39009e-10
MCAT	7.8902e-11	0.37163	0.085	0.06	1.68574e-06	AIMP1	0.000100705	0.251729	0.259	0.237	1	MOCS2	2.46454e-10	0.277585	0.266	0.221	5.26548e-06	MOCS2	2.46454e-10	0.277585	0.266	0.221	5.26548e-06	MOCS2	2.46454e-10	0.277585	0.266	0.221	5.26548e-06	MOCS2	2.46454e-10	0.277585	0.266	0.221	5.26548e-06	MOCS2	2.46454e-10	0.277585	0.266	0.221	5.26548e-06	MOCS2	2.46454e-10	0.277585	0.266	0.221	5.26548e-06	MOCS2	2.46454e-10
CARD11	8.5237e-11	2.00537	0.011	0.002	1.82109e-06	SGIP1	0.000100998	0.360907	0.118	0.098	1	POP7	2.78392e-10	0.455402	0.1	0.071	5.94784e-06	POP7	2.78392e-10	0.455402	0.1	0.071	5.94784e-06	POP7	2.78392e-10	0.455402	0.1	0.071	5.94784e-06	POP7	2.78392e-10	0.455402	0.1	0.071	5.94784e-06	POP7	2.78392e-10	0.455402	0.1	0.071	5.94784e-06	POP7	2.78392e-10	0.455402	0.1	0.071	5.94784e-06	POP7	2.78392e-10
ALCAM	8.98379e-11	0.491443	0.094	0.068	1.91939e-06	TSKU	0.000101537	0.411733	0.093	0.076	1	MRPL2	2.88958e-10	0.391049	0.159	0.123	6.17359e-06	MRPL2	2.88958e-10	0.391049	0.159	0.123	6.17359e-06	MRPL2	2.88958e-10	0.391049	0.159	0.123	6.17359e-06	MRPL2	2.88958e-10	0.391049	0.159	0.123	6.17359e-06	MRPL2	2.88958e-10	0.391049	0.159	0.123	6.17359e-06	MRPL2	2.88958e-10	0.391049	0.159	0.123	6.17359e-06	MRPL2	2.88958e-10
LACTB2	9.07596e-11	0.330554	0.107	0.078	1.93908e-06	DHH	0.000105684	0.605648	0.055	0.041	1	ACP2	2.96994e-10	0.396665	0.131	0.098	6.34527e-06	ACP2	2.96994e-10	0.396665	0.131	0.098	6.34527e-06	ACP2	2.96994e-10	0.396665	0.131	0.098	6.34527e-06	ACP2	2.96994e-10	0.396665	0.131	0.098	6.34527e-06	ACP2	2.96994e-10	0.396665	0.131	0.098	6.34527e-06	ACP2	2.96994e-10	0.396665	0.131	0.098	6.34527e-06	ACP2	2.96994e-10
XRCC1	9.17794e-11	0.250497	0.097	0.07	1.96087e-06	YAE1D1	0.000107627	0.464078	0.034	0.023	1	CHURC1	3.56677e-10	0.285396	0.381	0.336	7.6204e-06	CHURC1	3.56677e-10	0.285396	0.381	0.336	7.6204e-06	CHURC1	3.56677e-10	0.285396	0.381	0.336	7.6204e-06	CHURC1	3.56677e-10	0.285396	0.381	0.336	7.6204e-06	CHURC1	3.56677e-10	0.285396	0.381	0.336	7.6204e-06	CHURC1	3.56677e-10	0.285396	0.381	0.336	7.6204e-06	CHURC1	3.56677e-10
TMEM246	1.08293e-10	0.327281	0.09	0.064	2.31367e-06	L1CAM	0.000111528	0.820488	0.02	0.012	1	PCDH12	3.90059e-10	0.572777	0.082	0.056	8.33361e-06	PCDH12	3.90059e-10	0.572777	0.082	0.056	8.33361e-06	PCDH12	3.90059e-10	0.572777	0.082	0.056	8.33361e-06	PCDH12	3.90059e-10	0.572777	0.082	0.056	8.33361e-06	PCDH12	3.90059e-10	0.572777	0.082	0.056	8.33361e-06	PCDH12	3.90059e-10	0.572777	0.082	0.056	8.33361e-06	PCDH12	3.90059e-10
HMGN5	1.09306e-10	0.3654	0.08	0.055	2.33533e-06	CYREN	0.000111887	0.380194	0.089	0.072	1	PTPN3	3.93609e-10	0.443844	0.108	0.078	8.40947e-06	PTPN3	3.93609e-10	0.443844	0.108	0.078	8.40947e-06	PTPN3	3.93609e-10	0.443844	0.108	0.078	8.40947e-06	PTPN3	3.93609e-10	0.443844	0.108	0.078	8.40947e-06	PTPN3	3.93609e-10	0.443844	0.108	0.078	8.40947e-06	PTPN3	3.93609e-10	0.443844	0.108	0.078	8.40947e-06	PTPN3	3.93609e-10
TULP3	1.10078e-10	0.308959	0.116	0.086	2.35182e-06	AC023157.3	0.000113138	0.558865	0.033	0.022	1	MMP2	4.81449e-10	1.04052	0.046	0.027	1.02862e-05	MMP2	4.81449e-10	1.04052	0.046	0.027	1.02862e-05	MMP2	4.81449e-10	1.04052	0.046	0.027	1.02862e-05	MMP2	4.81449e-10	1.04052	0.046	0.027	1.02862e-05	MMP2	4.81449e-10	1.04052	0.046	0.027	1.02862e-05	MMP2	4.81449e-10	1.04052	0.046	0.027	1.02862e-05	MMP2	4.81449e-10
METTL17	1.11494e-10	0.375303	0.062	0.04	2.38206e-06	NSDHL	0.000121988	0.573812	0.042	0.03	1	MAP4K2	4.905e-10	0.264404	0.212	0.17	1.04795e-05	MAP4K2	4.905e-10	0.264404	0.212	0.17	1.04795e-05	MAP4K2	4.905e-10	0.264404	0.212	0.17	1.04795e-05	MAP4K2	4.905e-10	0.264404	0.212	0.17	1.04795e-05	MAP4K2	4.905e-10	0.264404	0.212	0.17	1.04795e-05	MAP4K2	4.905e-10	0.264404	0.212	0.17	1.04795e-05	MAP4K2	4.905e-10
LRRC34	1.18283e-10	0.651552	0.037	0.021	2.52712e-06	C15orf39	0.000122951	0.650784	0.039	0.027	1	CD320	5.27743e-10	0.261008	0.335	0.289	1.12752e-05	CD320	5.27743e-10	0.261008	0.335	0.289	1.12752e-05	CD320	5.27743e-10	0.261008	0.335	0.289	1.12752e-05	CD320	5.27743e-10	0.261008	0.335	0.289	1.12752e-05	CD320	5.27743e-10	0.261008	0.335	0.289	1.12752e-05	CD320	5.27743e-10	0.261008	0.335	0.289	1.12752e-05	CD320	5.27743e-10
RARRES1	1.26891e-10	1.40599	0.021	0.009	2.71103e-06	SYNM	0.000126794	0.370304	0.086	0.069	1	SCAMP2	6.39827e-10	0.314551	0.216	0.176	1.36699e-05	SCAMP2	6.39827e-10	0.314551	0.216	0.176	1.36699e-05	SCAMP2	6.39827e-10	0.314551	0.216	0.176	1.36699e-05	SCAMP2	6.39827e-10	0.314551	0.216	0.176	1.36699e-05	SCAMP2	6.39827e-10	0.314551	0.216	0.176	1.36699e-05	SCAMP2	6.39827e-10	0.314551	0.216	0.176	1.36699e-05	SCAMP2	6.39827e-10
PREP	1.30976e-10	0.537817	0.054	0.034	2.7983e-06	RFC1	0.000133469	0.256974	0.281	0.259	1	TNS2	6.59847e-10	0.319239	0.25	0.208	1.40976e-05	TNS2	6.59847e-10	0.319239	0.25	0.208	1.40976e-05	TNS2	6.59847e-10	0.319239	0.25	0.208	1.40976e-05	TNS2	6.59847e-10	0.319239	0.25	0.208	1.40976e-05	TNS2	6.59847e-10	0.319239	0.25	0.208	1.40976e-05	TNS2	6.59847e-10	0.319239	0.25	0.208	1.40976e-05	TNS2	6.59847e-10
MRPL30	1.34964e-10	0.327136	0.073	0.05	2.88351e-06	TIMM21	0.00013875	0.352034	0.057	0.043	1	NUDT2	7.00355e-10	0.363466	0.172	0.135	1.49631e-05	NUDT2	7.00355e-10	0.363466	0.172	0.135	1.49631e-05	NUDT2	7.00355e-10	0.363466	0.172	0.135	1.49631e-05	NUDT2	7.00355e-10	0.363466	0.172	0.135	1.49631e-05	NUDT2	7.00355e-10	0.363466	0.172	0.135	1.49631e-05	NUDT2	7.00355e-10	0.363466	0.172	0.135	1.49631e-05	NUDT2	7.00355e-10
ARHGAP4	1.38595e-10	0.49237	0.054	0.034	2.96109e-06	ZNF718	0.000143702	1.03186	0.023	0.014	1	FBXO8	7.05307e-10	0.472546	0.103	0.074	1.50689e-05	FBXO8	7.05307e-10	0.472546	0.103	0.074	1.50689e-05	FBXO8	7.05307e-10	0.472546	0.103	0.074	1.50689e-05	FBXO8	7.05307e-10	0.472546	0.103	0.074	1.50689e-05	FBXO8	7.05307e-10	0.472546	0.103	0.074	1.50689e-05	FBXO8	7.05307e-10	0.472546	0.103	0.074	1.50689e-05	FBXO8	7.05307e-10
ARG2	1.80439e-10	0.720557	0.035	0.019	3.85508e-06	DPH5	0.000148614	0.411649	0.073	0.057	1	GAS6-DT	7.32629e-10	0.926158	0.032	0.016	1.56526e-05	GAS6-DT	7.32629e-10	0.926158	0.032	0.016	1.56526e-05	GAS6-DT	7.32629e-10	0.926158	0.032	0.016	1.56526e-05	GAS6-DT	7.32629e-10	0.926158	0.032	0.016	1.56526e-05	GAS6-DT	7.32629e-10	0.926158	0.032	0.016	1.56526e-05	GAS6-DT	7.32629e-10	0.926158	0.032	0.016	1.56526e-05	GAS6-DT	7.32629e-10
RGL3	2.06825e-10	0.798265	0.03	0.016	4.41881e-06	NIFK-AS1	0.000149459	0.333715	0.053	0.04	1	CHCHD5	7.60162e-10	0.337285	0.244	0.203	1.62409e-05	CHCHD5	7.60162e-10	0.337285	0.244	0.203	1.62409e-05	CHCHD5	7.60162e-10	0.337285	0.244	0.203	1.62409e-05	CHCHD5	7.60162e-10	0.337285	0.244	0.203	1.62409e-05	CHCHD5	7.60162e-10	0.337285	0.244	0.203	1.62409e-05	CHCHD5	7.60162e-10	0.337285	0.244	0.203	1.62409e-05	CHCHD5	7.60162e-10
IQCA1	2.46959e-10	0.454473	0.058	0.038	5.27629e-06	HS2ST1	0.000151441	0.470691	0.092	0.075	1	PAFAH2	7.64798e-10	0.698343	0.055	0.034	1.63399e-05	PAFAH2	7.64798e-10	0.698343	0.055	0.034	1.63399e-05	PAFAH2	7.64798e-10	0.698343	0.055	0.034	1.63399e-05	PAFAH2	7.64798e-10	0.698343	0.055	0.034	1.63399e-05	PAFAH2	7.64798e-10	0.698343	0.055	0.034	1.63399e-05	PAFAH2	7.64798e-10	0.698343	0.055	0.034	1.63399e-05	PAFAH2	7.64798e-10
CUTC	2.49106e-10	0.289576	0.144	0.113	5.32215e-06	AL021368.2	0.0001547	0.632345	0.046	0.034	1	CEACAM7	9.10766e-10	1.25172	0.026	0.012	1.94585e-05	CEACAM7	9.10766e-10	1.25172	0.026	0.012	1.94585e-05	CEACAM7	9.10766e-10	1.25172	0.026	0.012	1.94585e-05	CEACAM7	9.10766e-10	1.25172	0.026	0.012	1.94585e-05	CEACAM7	9.10766e-10	1.25172	0.026	0.012	1.94585e-05	CEACAM7	9.10766e-10	1.25172	0.026	0.012	1.94585e-05	CEACAM7	9.10766e-10
PCTP	2.55382e-10	0.329937	0.082	0.057	5.45625e-06	FITM1	0.000158676	0.466097	0.047	0.035	1	IRAK1BP1	1.03608e-09	0.853495	0.036	0.02	2.21359e-05	IRAK1BP1	1.03608e-09	0.853495	0.036	0.02	2.21359e-05	IRAK1BP1	1.03608e-09	0.853495	0.036	0.02	2.21359e-05	IRAK1BP1	1.03608e-09	0.853495	0.036	0.02	2.21359e-05	IRAK1BP1	1.03608e-09	0.853495	0.036	0.02	2.21359e-05	IRAK1BP1	1.03608e-09	0.853495	0.036	0.02	2.21359e-05	IRAK1BP1	1.03608e-09
SHROOM4	2.6621e-10	0.406084	0.108	0.081	5.68757e-06	SSC4D	0.00015919	0.675568	0.015	0.008	1	PCLO	1.0632e-09	0.427776	0.12	0.089	2.27154e-05	PCLO	1.0632e-09	0.427776	0.12	0.089	2.27154e-05	PCLO	1.0632e-09	0.427776	0.12	0.089	2.27154e-05	PCLO	1.0632e-09	0.427776	0.12	0.089	2.27154e-05	PCLO	1.0632e-09	0.427776	0.12	0.089	2.27154e-05	PCLO	1.0632e-09	0.427776	0.12	0.089	2.27154e-05	PCLO	1.0632e-09
AL356056.2	3.03136e-10	1.66694	0.01	0.002	6.47649e-06	DHFR2	0.000173669	0.547686	0.034	0.023	1	ORMDL2	1.07987e-09	0.258777	0.242	0.199	2.30715e-05	ORMDL2	1.07987e-09	0.258777	0.242	0.199	2.30715e-05	ORMDL2	1.07987e-09	0.258777	0.242	0.199	2.30715e-05	ORMDL2	1.07987e-09	0.258777	0.242	0.199	2.30715e-05	ORMDL2	1.07987e-09	0.258777	0.242	0.199	2.30715e-05	ORMDL2	1.07987e-09	0.258777	0.242	0.199	2.30715e-05	ORMDL2	1.07987e-09
ELP4	3.23663e-10	0.300354	0.062	0.041	6.91507e-06	SLC8A1	0.000174481	1.03626	0.014	0.007	1	IFI44	1.12269e-09	0.455965	0.122	0.091	2.39862e-05	IFI44	1.12269e-09	0.455965	0.122	0.091	2.39862e-05	IFI44	1.12269e-09	0.455965	0.122	0.091	2.39862e-05	IFI44	1.12269e-09	0.455965	0.122	0.091	2.39862e-05	IFI44	1.12269e-09	0.455965	0.122	0.091	2.39862e-05	IFI44	1.12269e-09	0.455965	0.122	0.091	2.39862e-05	IFI44	1.12269e-09
HS2ST1	3.37005e-10	0.339826	0.089	0.064	7.20012e-06	SPOCK2	0.000176914	0.511676	0.05	0.037	1	RNF13	1.19671e-09	0.269934	0.357	0.313	2.55676e-05	RNF13	1.19671e-09	0.269934	0.357	0.313	2.55676e-05	RNF13	1.19671e-09	0.269934	0.357	0.313	2.55676e-05	RNF13	1.19671e-09	0.269934	0.357	0.313	2.55676e-05	RNF13	1.19671e-09	0.269934	0.357	0.313	2.55676e-05	RNF13	1.19671e-09	0.269934	0.357	0.313	2.55676e-05	RNF13	1.19671e-09
STXBP2	3.52857e-10	0.523575	0.042	0.025	7.53879e-06	SCAI	0.000190048	0.466821	0.042	0.03	1	FGF7	1.31692e-09	0.920415	0.038	0.021	2.81361e-05	FGF7	1.31692e-09	0.920415	0.038	0.021	2.81361e-05	FGF7	1.31692e-09	0.920415	0.038	0.021	2.81361e-05	FGF7	1.31692e-09	0.920415	0.038	0.021	2.81361e-05	FGF7	1.31692e-09	0.920415	0.038	0.021	2.81361e-05	FGF7	1.31692e-09	0.920415	0.038	0.021	2.81361e-05	FGF7	1.31692e-09
HRH1	3.54583e-10	2.00172	0.01	0.002	7.57566e-06	PPIH	0.000195059	0.299024	0.138	0.119	1	JCAD	1.33998e-09	0.256157	0.216	0.175	2.86287e-05	JCAD	1.33998e-09	0.256157	0.216	0.175	2.86287e-05	JCAD	1.33998e-09	0.256157	0.216	0.175	2.86287e-05	JCAD	1.33998e-09	0.256157	0.216	0.175	2.86287e-05	JCAD	1.33998e-09	0.256157	0.216	0.175	2.86287e-05	JCAD	1.33998e-09	0.256157	0.216	0.175	2.86287e-05	JCAD	1.33998e-09
UBOX5	3.60036e-10	0.915291	0.027	0.014	7.69218e-06	NPW	0.000195459	0.817412	0.02	0.012	1	AC092384.1	1.41207e-09	1.19417	0.022	0.009	3.01689e-05	AC092384.1	1.41207e-09	1.19417	0.022	0.009	3.01689e-05	AC092384.1	1.41207e-09	1.19417	0.022	0.009	3.01689e-05	AC092384.1	1.41207e-09	1.19417	0.022	0.009	3.01689e-05	AC092384.1	1.41207e-09	1.19417	0.022	0.009	3.01689e-05	AC092384.1	1.41207e-09	1.19417	0.022	0.009	3.01689e-05	AC092384.1	1.41207e-09
LINC00909	4.05819e-10	0.440183	0.057	0.037	8.67032e-06	SAMD9	0.000196562	0.37482	0.11	0.093	1	ZBTB38	1.74922e-09	0.317615	0.235	0.195	3.73721e-05	ZBTB38	1.74922e-09	0.317615	0.235	0.195	3.73721e-05	ZBTB38	1.74922e-09	0.317615	0.235	0.195	3.73721e-05	ZBTB38	1.74922e-09	0.317615	0.235	0.195	3.73721e-05	ZBTB38	1.74922e-09	0.317615	0.235	0.195	3.73721e-05	ZBTB38	1.74922e-09	0.317615	0.235	0.195	3.73721e-05	ZBTB38	1.74922e-09
AC090204.1	4.11484e-10	0.369172	0.046	0.028	8.79135e-06	CCDC71	0.000202718	0.51688	0.027	0.018	1	LRRC1	1.8869e-09	0.393211	0.132	0.101	4.03136e-05	LRRC1	1.8869e-09	0.393211	0.132	0.101	4.03136e-05	LRRC1	1.8869e-09	0.393211	0.132	0.101	4.03136e-05	LRRC1	1.8869e-09	0.393211	0.132	0.101	4.03136e-05	LRRC1	1.8869e-09	0.393211	0.132	0.101	4.03136e-05	LRRC1	1.8869e-09	0.393211	0.132	0.101	4.03136e-05	LRRC1	1.8869e-09
DIXDC1	4.25704e-10	1.40536	0.012	0.003	9.09516e-06	DYNC2H1	0.000211031	0.421379	0.069	0.054	1	ZC3H13	2.0416e-09	0.296401	0.213	0.174	4.36188e-05	ZC3H13	2.0416e-09	0.296401	0.213	0.174	4.36188e-05	ZC3H13	2.0416e-09	0.296401	0.213	0.174	4.36188e-05	ZC3H13	2.0416e-09	0.296401	0.213	0.174	4.36188e-05	ZC3H13	2.0416e-09	0.296401	0.213	0.174	4.36188e-05	ZC3H13	2.0416e-09	0.296401	0.213	0.174	4.36188e-05	ZC3H13	2.0416e-09
DPH5	4.37181e-10	0.310794	0.088	0.063	9.34038e-06	PALLD	0.000227199	0.251878	0.2	0.178	1	COL23A1	2.08068e-09	1.4667	0.023	0.011	4.44537e-05	COL23A1	2.08068e-09	1.4667	0.023	0.011	4.44537e-05	COL23A1	2.08068e-09	1.4667	0.023	0.011	4.44537e-05	COL23A1	2.08068e-09	1.4667	0.023	0.011	4.44537e-05	COL23A1	2.08068e-09	1.4667	0.023	0.011	4.44537e-05	COL23A1	2.08068e-09	1.4667	0.023	0.011	4.44537e-05	COL23A1	2.08068e-09
MED11	4.47868e-10	0.460155	0.086	0.062	9.56869e-06	SPRYD3	0.000242993	0.342643	0.085	0.068	1	MT-ND6	2.54946e-09	0.529473	0.058	0.037	5.44692e-05	MT-ND6	2.54946e-09	0.529473	0.058	0.037	5.44692e-05	MT-ND6	2.54946e-09	0.529473	0.058	0.037	5.44692e-05	MT-ND6	2.54946e-09	0.529473	0.058	0.037	5.44692e-05	MT-ND6	2.54946e-09	0.529473	0.058	0.037	5.44692e-05	MT-ND6	2.54946e-09	0.529473	0.058	0.037	5.44692e-05	MT-ND6	2.54946e-09
PYM1	4.83767e-10	0.276929	0.116	0.088	1.03357e-05	TPPP3	0.000243816	1.37136	0.012	0.006	1	AC083862.2	2.6265e-09	0.966736	0.039	0.023	5.61153e-05	AC083862.2	2.6265e-09	0.966736	0.039	0.023	5.61153e-05	AC083862.2	2.6265e-09	0.966736	0.039	0.023	5.61153e-05	AC083862.2	2.6265e-09	0.966736	0.039	0.023	5.61153e-05	AC083862.2	2.6265e-09	0.966736	0.039	0.023	5.61153e-05	AC083862.2	2.6265e-09	0.966736	0.039	0.023	5.61153e-05	AC083862.2	2.6265e-09
MIER2	5.04118e-10	0.384002	0.057	0.037	1.07705e-05	WASHC4	0.000252762	0.280188	0.151	0.131	1	PPCS	2.64962e-09	0.308319	0.244	0.205	5.66091e-05	PPCS	2.64962e-09	0.308319	0.244	0.205	5.66091e-05	PPCS	2.64962e-09	0.308319	0.244	0.205	5.66091e-05	PPCS	2.64962e-09	0.308319	0.244	0.205	5.66091e-05	PPCS	2.64962e-09	0.308319	0.244	0.205	5.66091e-05	PPCS	2.64962e-09	0.308319	0.244	0.205	5.66091e-05	PPCS	2.64962e-09
TEX30	5.2852e-10	0.325553	0.095	0.069	1.12918e-05	DHCR24	0.000255919	1.03668	0.02	0.012	1	TNS1	2.99784e-09	0.340814	0.205	0.167	6.40489e-05	TNS1	2.99784e-09	0.340814	0.205	0.167	6.40489e-05	TNS1	2.99784e-09	0.340814	0.205	0.167	6.40489e-05	TNS1	2.99784e-09	0.340814	0.205	0.167	6.40489e-05	TNS1	2.99784e-09	0.340814	0.205	0.167	6.40489e-05	TNS1	2.99784e-09	0.340814	0.205	0.167	6.40489e-05	TNS1	2.99784e-09
CDH23	6.40821e-10	1.06506	0.022	0.01	1.36911e-05	JPH4	0.000261433	0.390102	0.069	0.054	1	ZNF521	3.02535e-09	0.325713	0.204	0.167	6.46366e-05	ZNF521	3.02535e-09	0.325713	0.204	0.167	6.46366e-05	ZNF521	3.02535e-09	0.325713	0.204	0.167	6.46366e-05	ZNF521	3.02535e-09	0.325713	0.204	0.167	6.46366e-05	ZNF521	3.02535e-09	0.325713	0.204	0.167	6.46366e-05	ZNF521	3.02535e-09	0.325713	0.204	0.167	6.46366e-05	ZNF521	3.02535e-09
CARD6	6.80883e-10	0.377808	0.11	0.083	1.45471e-05	ENPP4	0.000263701	0.349252	0.047	0.035	1	ITGA3	3.03768e-09	0.33179	0.21	0.173	6.49e-05	ITGA3	3.03768e-09	0.33179	0.21	0.173	6.49e-05	ITGA3	3.03768e-09	0.33179	0.21	0.173	6.49e-05	ITGA3	3.03768e-09	0.33179	0.21	0.173	6.49e-05	ITGA3	3.03768e-09	0.33179	0.21	0.173	6.49e-05	ITGA3	3.03768e-09	0.33179	0.21	0.173	6.49e-05	ITGA3	3.03768e-09
HS3ST2	7.09229e-10	0.373841	0.041	0.024	1.51527e-05	RPP25L	0.000270242	0.346454	0.092	0.075	1	ANP32A	3.27024e-09	0.275852	0.222	0.182	6.98687e-05	ANP32A	3.27024e-09	0.275852	0.222	0.182	6.98687e-05	ANP32A	3.27024e-09	0.275852	0.222	0.182	6.98687e-05	ANP32A	3.27024e-09	0.275852	0.222	0.182	6.98687e-05	ANP32A	3.27024e-09	0.275852	0.222	0.182	6.98687e-05	ANP32A	3.27024e-09	0.275852	0.222	0.182	6.98687e-05	ANP32A	3.27024e-09
AVPR2	8.40787e-10	0.579427	0.033	0.018	1.79634e-05	APBA2	0.000274379	0.322273	0.097	0.08	1	NR2F2-AS1	3.73611e-09	0.482137	0.108	0.08	7.98221e-05	NR2F2-AS1	3.73611e-09	0.482137	0.108	0.08	7.98221e-05	NR2F2-AS1	3.73611e-09	0.482137	0.108	0.08	7.98221e-05	NR2F2-AS1	3.73611e-09	0.482137	0.108	0.08	7.98221e-05	NR2F2-AS1	3.73611e-09	0.482137	0.108	0.08	7.98221e-05	NR2F2-AS1	3.73611e-09	0.482137	0.108	0.08	7.98221e-05	NR2F2-AS1	3.73611e-09
RNF25	8.67603e-10	0.412996	0.037	0.021	1.85363e-05	HSPB7	0.000275056	1.28084	0.013	0.007	1	GMDS	3.78004e-09	0.269983	0.173	0.137	8.07606e-05	GMDS	3.78004e-09	0.269983	0.173	0.137	8.07606e-05	GMDS	3.78004e-09	0.269983	0.173	0.137	8.07606e-05	GMDS	3.78004e-09	0.269983	0.173	0.137	8.07606e-05	GMDS	3.78004e-09	0.269983	0.173	0.137	8.07606e-05	GMDS	3.78004e-09	0.269983	0.173	0.137	8.07606e-05	GMDS	3.78004e-09
FKBP1B	9.02825e-10	0.392541	0.07	0.048	1.92889e-05	POLR2B	0.00027885	0.320997	0.15	0.131	1	ANKRD26	3.82993e-09	0.526439	0.089	0.063	8.18265e-05	ANKRD26	3.82993e-09	0.526439	0.089	0.063	8.18265e-05	ANKRD26	3.82993e-09	0.526439	0.089	0.063	8.18265e-05	ANKRD26	3.82993e-09	0.526439	0.089	0.063	8.18265e-05	ANKRD26	3.82993e-09	0.526439	0.089	0.063	8.18265e-05	ANKRD26	3.82993e-09	0.526439	0.089	0.063	8.18265e-05	ANKRD26	3.82993e-09
ZNF92	9.31095e-10	0.633952	0.046	0.029	1.98928e-05	CDKN2AIP	0.000282545	0.292342	0.136	0.117	1	EFNA4	3.83298e-09	0.549109	0.059	0.038	8.18916e-05	EFNA4	3.83298e-09	0.549109	0.059	0.038	8.18916e-05	EFNA4	3.83298e-09	0.549109	0.059	0.038	8.18916e-05	EFNA4	3.83298e-09	0.549109	0.059	0.038	8.18916e-05	EFNA4	3.83298e-09	0.549109	0.059	0.038	8.18916e-05	EFNA4	3.83298e-09	0.549109	0.059	0.038	8.18916e-05	EFNA4	3.83298e-09
AC099792.1	9.94366e-10	1.38781	0.019	0.008	2.12446e-05	VASH1	0.000284298	0.464436	0.04	0.029	1	AASDH	3.90711e-09	0.612095	0.062	0.04	8.34755e-05	AASDH	3.90711e-09	0.612095	0.062	0.04	8.34755e-05	AASDH	3.90711e-09	0.612095	0.062	0.04	8.34755e-05	AASDH	3.90711e-09	0.612095	0.062	0.04	8.34755e-05	AASDH	3.90711e-09	0.612095	0.062	0.04	8.34755e-05	AASDH	3.90711e-09	0.612095	0.062	0.04	8.34755e-05	AASDH	3.90711e-09
AC083862.2	1.11823e-09	0.606799	0.037	0.022	2.38911e-05	CIR1	0.000290721	0.283526	0.211	0.19	1	SDCCAG8	4.47242e-09	0.351656	0.171	0.136	9.55533e-05	SDCCAG8	4.47242e-09	0.351656	0.171	0.136	9.55533e-05	SDCCAG8	4.47242e-09	0.351656	0.171	0.136	9.55533e-05	SDCCAG8	4.47242e-09	0.351656	0.171	0.136	9.55533e-05	SDCCAG8	4.47242e-09	0.351656	0.171	0.136	9.55533e-05	SDCCAG8	4.47242e-09	0.351656	0.171	0.136	9.55533e-05	SDCCAG8	4.47242e-09
COL8A1	1.13478e-09	1.20039	0.018	0.007	2.42445e-05	AC006213.1	0.000302625	1.66259	0.01	0.004	1	FLRT3	4.85008e-09	0.548948	0.123	0.093	0.000103622	FLRT3	4.85008e-09	0.548948	0.123	0.093	0.000103622	FLRT3	4.85008e-09	0.548948	0.123	0.093	0.000103622	FLRT3	4.85008e-09	0.548948	0.123	0.093	0.000103622	FLRT3	4.85008e-09	0.548948	0.123	0.093	0.000103622	FLRT3	4.85008e-09	0.548948	0.123	0.093	0.000103622	FLRT3	4.85008e-09
AL355312.2	1.25013e-09	1.13019	0.015	0.005	2.67091e-05	AL021453.1	0.000329801	0.520781	0.046	0.034	1	AP001528.2	4.87385e-09	0.771668	0.041	0.024	0.00010413	AP001528.2	4.87385e-09	0.771668	0.041	0.024	0.00010413	AP001528.2	4.87385e-09	0.771668	0.041	0.024	0.00010413	AP001528.2	4.87385e-09	0.771668	0.041	0.024	0.00010413	AP001528.2	4.87385e-09	0.771668	0.041	0.024	0.00010413	AP001528.2	4.87385e-09	0.771668	0.041	0.024	0.00010413	AP001528.2	4.87385e-09
AL672277.1	1.2931e-09	0.987269	0.016	0.006	2.76272e-05	FAM126B	0.000332019	0.2713	0.092	0.076	1	LMBRD1	4.87804e-09	0.356789	0.198	0.161	0.000104219	LMBRD1	4.87804e-09	0.356789	0.198	0.161	0.000104219	LMBRD1	4.87804e-09	0.356789	0.198	0.161	0.000104219	LMBRD1	4.87804e-09	0.356789	0.198	0.161	0.000104219	LMBRD1	4.87804e-09	0.356789	0.198	0.161	0.000104219	LMBRD1	4.87804e-09	0.356789	0.198	0.161	0.000104219	LMBRD1	4.87804e-09
GABRE	1.43344e-09	0.52306	0.07	0.048	3.06254e-05	TBCE	0.000332305	0.545253	0.039	0.028	1	DLGAP4	4.97835e-09	0.254089	0.36	0.317	0.000106362	DLGAP4	4.97835e-09	0.254089	0.36	0.317	0.000106362	DLGAP4	4.97835e-09	0.254089	0.36	0.317	0.000106362	DLGAP4	4.97835e-09	0.254089	0.36	0.317	0.000106362	DLGAP4	4.97835e-09	0.254089	0.36	0.317	0.000106362	DLGAP4	4.97835e-09	0.254089	0.36	0.317	0.000106362	DLGAP4	4.97835e-09
BLMH	1.91554e-09	0.25726	0.124	0.095	4.09256e-05	KIF20B	0.000333132	0.452293	0.039	0.028	1	HCFC1R1	4.99001e-09	0.299422	0.209	0.17	0.000106612	HCFC1R1	4.99001e-09	0.299422	0.209	0.17	0.000106612	HCFC1R1	4.99001e-09	0.299422	0.209	0.17	0.000106612	HCFC1R1	4.99001e-09	0.299422	0.209	0.17	0.000106612	HCFC1R1	4.99001e-09	0.299422	0.209	0.17	0.000106612	HCFC1R1	4.99001e-09	0.299422	0.209	0.17	0.000106612	HCFC1R1	4.99001e-09
NSUN6	1.92376e-09	0.400253	0.101	0.075	4.11012e-05	UBE3D	0.000340906	0.469421	0.036	0.025	1	ERV3-1	5.104e-09	0.469413	0.101	0.074	0.000109047	ERV3-1	5.104e-09	0.469413	0.101	0.074	0.000109047	ERV3-1	5.104e-09	0.469413	0.101	0.074	0.000109047	ERV3-1	5.104e-09	0.469413	0.101	0.074	0.000109047	ERV3-1	5.104e-09	0.469413	0.101	0.074	0.000109047	ERV3-1	5.104e-09	0.469413	0.101	0.074	0.000109047	ERV3-1	5.104e-09
SUGP1	1.98125e-09	0.36031	0.059	0.039	4.23295e-05	FKBP1B	0.000341981	0.354439	0.114	0.096	1	CASP8AP2	5.39781e-09	0.554676	0.089	0.063	0.000115324	CASP8AP2	5.39781e-09	0.554676	0.089	0.063	0.000115324	CASP8AP2	5.39781e-09	0.554676	0.089	0.063	0.000115324	CASP8AP2	5.39781e-09	0.554676	0.089	0.063	0.000115324	CASP8AP2	5.39781e-09	0.554676	0.089	0.063	0.000115324	CASP8AP2	5.39781e-09	0.554676	0.089	0.063	0.000115324	CASP8AP2	5.39781e-09
OGFOD2	2.10726e-09	0.345078	0.064	0.044	4.50216e-05	PJA2	0.000348328	0.253074	0.255	0.235	1	PHACTR4	5.41273e-09	0.33744	0.234	0.195	0.000115643	PHACTR4	5.41273e-09	0.33744	0.234	0.195	0.000115643	PHACTR4	5.41273e-09	0.33744	0.234	0.195	0.000115643	PHACTR4	5.41273e-09	0.33744	0.234	0.195	0.000115643	PHACTR4	5.41273e-09	0.33744	0.234	0.195	0.000115643	PHACTR4	5.41273e-09	0.33744	0.234	0.195	0.000115643	PHACTR4	5.41273e-09
GALNT10	2.22632e-09	0.324626	0.118	0.091	4.75654e-05	COL11A2	0.000348799	1.52811	0.011	0.005	1	MYH10	5.43729e-09	0.287859	0.262	0.22	0.000116168	MYH10	5.43729e-09	0.287859	0.262	0.22	0.000116168	MYH10	5.43729e-09	0.287859	0.262	0.22	0.000116168	MYH10	5.43729e-09	0.287859	0.262	0.22	0.000116168	MYH10	5.43729e-09	0.287859	0.262	0.22	0.000116168	MYH10	5.43729e-09	0.287859	0.262	0.22	0.000116168	MYH10	5.43729e-09
LAMP3	2.29424e-09	2.11521	0.01	0.002	4.90165e-05	SLC25A1	0.000350241	0.262973	0.135	0.116	1	SH3GL1	5.47633e-09	0.340716	0.235	0.197	0.000117002	SH3GL1	5.47633e-09	0.340716	0.235	0.197	0.000117002	SH3GL1	5.47633e-09	0.340716	0.235	0.197	0.000117002	SH3GL1	5.47633e-09	0.340716	0.235	0.197	0.000117002	SH3GL1	5.47633e-09	0.340716	0.235	0.197	0.000117002	SH3GL1	5.47633e-09	0.340716	0.235	0.197	0.000117002	SH3GL1	5.47633e-09
PPL	2.35512e-09	0.26462	0.069	0.047	5.03171e-05	PLAGL1	0.000354398	0.353153	0.032	0.022	1	SHROOM4	5.63955e-09	0.642345	0.088	0.063	0.000120489	SHROOM4	5.63955e-09	0.642345	0.088	0.063	0.000120489	SHROOM4	5.63955e-09	0.642345	0.088	0.063	0.000120489	SHROOM4	5.63955e-09	0.642345	0.088	0.063	0.000120489	SHROOM4	5.63955e-09	0.642345	0.088	0.063	0.000120489	SHROOM4	5.63955e-09	0.642345	0.088	0.063	0.000120489	SHROOM4	5.63955e-09
HHIP-AS1	2.57389e-09	1.83885	0.013	0.005	5.49912e-05	KIAA1551	0.000359013	0.437013	0.123	0.106	1	LDOC1	6.03438e-09	0.303844	0.137	0.104	0.000128924	LDOC1	6.03438e-09	0.303844	0.137	0.104	0.000128924	LDOC1	6.03438e-09	0.303844	0.137	0.104	0.000128924	LDOC1	6.03438e-09	0.303844	0.137	0.104	0.000128924	LDOC1	6.03438e-09	0.303844	0.137	0.104	0.000128924	LDOC1	6.03438e-09	0.303844	0.137	0.104	0.000128924	LDOC1	6.03438e-09
GIMAP5	2.62915e-09	0.572273	0.054	0.036	5.61717e-05	PCYT1A	0.000359389	0.388766	0.085	0.07	1	ATP6AP1	6.37136e-09	0.286359	0.216	0.178	0.000136124	ATP6AP1	6.37136e-09	0.286359	0.216	0.178	0.000136124	ATP6AP1	6.37136e-09	0.286359	0.216	0.178	0.000136124	ATP6AP1	6.37136e-09	0.286359	0.216	0.178	0.000136124	ATP6AP1	6.37136e-09	0.286359	0.216	0.178	0.000136124	ATP6AP1	6.37136e-09	0.286359	0.216	0.178	0.000136124	ATP6AP1	6.37136e-09
MAST4	2.77837e-09	0.256501	0.108	0.082	5.93599e-05	DPCD	0.000365726	0.364513	0.096	0.08	1	CETN2	6.50274e-09	0.289441	0.188	0.152	0.000138931	CETN2	6.50274e-09	0.289441	0.188	0.152	0.000138931	CETN2	6.50274e-09	0.289441	0.188	0.152	0.000138931	CETN2	6.50274e-09	0.289441	0.188	0.152	0.000138931	CETN2	6.50274e-09	0.289441	0.188	0.152	0.000138931	CETN2	6.50274e-09	0.289441	0.188	0.152	0.000138931	CETN2	6.50274e-09
ANGPTL2	2.9287e-09	0.419473	0.09	0.067	6.25718e-05	TMEM67	0.000371791	0.364329	0.057	0.044	1	DCAF7	6.91374e-09	0.323425	0.188	0.151	0.000147712	DCAF7	6.91374e-09	0.323425	0.188	0.151	0.000147712	DCAF7	6.91374e-09	0.323425	0.188	0.151	0.000147712	DCAF7	6.91374e-09	0.323425	0.188	0.151	0.000147712	DCAF7	6.91374e-09	0.323425	0.188	0.151	0.000147712	DCAF7	6.91374e-09	0.323425	0.188	0.151	0.000147712	DCAF7	6.91374e-09
SMC6	3.15158e-09	0.381163	0.09	0.066	6.73334e-05	RTL6	0.000373953	0.395928	0.05	0.038	1	HSPA12B	7.22459e-09	0.318657	0.134	0.103	0.000154353	HSPA12B	7.22459e-09	0.318657	0.134	0.103	0.000154353	HSPA12B	7.22459e-09	0.318657	0.134	0.103	0.000154353	HSPA12B	7.22459e-09	0.318657	0.134	0.103	0.000154353	HSPA12B	7.22459e-09	0.318657	0.134	0.103	0.000154353	HSPA12B	7.22459e-09	0.318657	0.134	0.103	0.000154353	HSPA12B	7.22459e-09
FAM124B	3.41883e-09	0.57025	0.048	0.031	7.30433e-05	FAM110A	0.000373966	0.485091	0.063	0.05	1	SMC3	8.65138e-09	0.292758	0.207	0.17	0.000184837	SMC3	8.65138e-09	0.292758	0.207	0.17	0.000184837	SMC3	8.65138e-09	0.292758	0.207	0.17	0.000184837	SMC3	8.65138e-09	0.292758	0.207	0.17	0.000184837	SMC3	8.65138e-09	0.292758	0.207	0.17	0.000184837	SMC3	8.65138e-09	0.292758	0.207	0.17	0.000184837	SMC3	8.65138e-09
FZD10	3.6076e-09	0.26356	0.056	0.037	7.70763e-05	AC112220.4	0.000399371	0.461831	0.025	0.016	1	POLK	8.79773e-09	0.352506	0.17	0.136	0.000187963	POLK	8.79773e-09	0.352506	0.17	0.136	0.000187963	POLK	8.79773e-09	0.352506	0.17	0.136	0.000187963	POLK	8.79773e-09	0.352506	0.17	0.136	0.000187963	POLK	8.79773e-09	0.352506	0.17	0.136	0.000187963	POLK	8.79773e-09	0.352506	0.17	0.136	0.000187963	POLK	8.79773e-09
EFNA4	4.06024e-09	0.280277	0.083	0.06	8.6747e-05	NSUN6	0.000410268	0.338336	0.106	0.089	1	AC097534.2	9.12394e-09	0.344582	0.154	0.121	0.000194933	AC097534.2	9.12394e-09	0.344582	0.154	0.121	0.000194933	AC097534.2	9.12394e-09	0.344582	0.154	0.121	0.000194933	AC097534.2	9.12394e-09	0.344582	0.154	0.121	0.000194933	AC097534.2	9.12394e-09	0.344582	0.154	0.121	0.000194933	AC097534.2	9.12394e-09	0.344582	0.154	0.121	0.000194933	AC097534.2	9.12394e-09
RBM43	4.47802e-09	0.619153	0.053	0.035	9.56728e-05	GVQW3	0.000430851	1.31656	0.012	0.006	1	PSPH	9.70534e-09	0.868794	0.037	0.021	0.000207355	PSPH	9.70534e-09	0.868794	0.037	0.021	0.000207355	PSPH	9.70534e-09	0.868794	0.037	0.021	0.000207355	PSPH	9.70534e-09	0.868794	0.037	0.021	0.000207355	PSPH	9.70534e-09	0.868794	0.037	0.021	0.000207355	PSPH	9.70534e-09	0.868794	0.037	0.021	0.000207355	PSPH	9.70534e-09
COPG1	4.7063e-09	0.25359	0.123	0.095	0.00010055	TRMT9B	0.000438881	0.484208	0.066	0.052	1	XRN1	9.74208e-09	0.403451	0.156	0.124	0.00020814	XRN1	9.74208e-09	0.403451	0.156	0.124	0.00020814	XRN1	9.74208e-09	0.403451	0.156	0.124	0.00020814	XRN1	9.74208e-09	0.403451	0.156	0.124	0.00020814	XRN1	9.74208e-09	0.403451	0.156	0.124	0.00020814	XRN1	9.74208e-09	0.403451	0.156	0.124	0.00020814	XRN1	9.74208e-09
EXTL2	4.74885e-09	0.336847	0.069	0.048	0.000101459	AC022706.1	0.000442462	0.395124	0.046	0.034	1	CCL3	9.93565e-09	1.43625	0.012	0.003	0.000212275	CCL3	9.93565e-09	1.43625	0.012	0.003	0.000212275	CCL3	9.93565e-09	1.43625	0.012	0.003	0.000212275	CCL3	9.93565e-09	1.43625	0.012	0.003	0.000212275	CCL3	9.93565e-09	1.43625	0.012	0.003	0.000212275	CCL3	9.93565e-09	1.43625	0.012	0.003	0.000212275	CCL3	9.93565e-09
PTX3	5.15743e-09	0.49692	0.087	0.064	0.000110188	MTRNR2L3	0.00044591	0.600534	0.019	0.012	1	MAGED1	1.02663e-08	0.41222	0.126	0.097	0.00021934	MAGED1	1.02663e-08	0.41222	0.126	0.097	0.00021934	MAGED1	1.02663e-08	0.41222	0.126	0.097	0.00021934	MAGED1	1.02663e-08	0.41222	0.126	0.097	0.00021934	MAGED1	1.02663e-08	0.41222	0.126	0.097	0.00021934	MAGED1	1.02663e-08	0.41222	0.126	0.097	0.00021934	MAGED1	1.02663e-08
YAE1D1	5.63804e-09	0.44376	0.04	0.025	0.000120457	PDPR	0.00044857	0.294953	0.117	0.1	1	ZNF708	1.02985e-08	0.652182	0.066	0.045	0.000220028	ZNF708	1.02985e-08	0.652182	0.066	0.045	0.000220028	ZNF708	1.02985e-08	0.652182	0.066	0.045	0.000220028	ZNF708	1.02985e-08	0.652182	0.066	0.045	0.000220028	ZNF708	1.02985e-08	0.652182	0.066	0.045	0.000220028	ZNF708	1.02985e-08	0.652182	0.066	0.045	0.000220028	ZNF708	1.02985e-08
PSORS1C1	6.05671e-09	1.10407	0.014	0.005	0.000129402	BHMT	0.000459544	0.434542	0.018	0.011	1	LINC00237	1.1307e-08	0.999628	0.022	0.011	0.000241575	LINC00237	1.1307e-08	0.999628	0.022	0.011	0.000241575	LINC00237	1.1307e-08	0.999628	0.022	0.011	0.000241575	LINC00237	1.1307e-08	0.999628	0.022	0.011	0.000241575	LINC00237	1.1307e-08	0.999628	0.022	0.011	0.000241575	LINC00237	1.1307e-08	0.999628	0.022	0.011	0.000241575	LINC00237	1.1307e-08
L1CAM	6.06624e-09	1.59715	0.01	0.003	0.000129605	S100A4	0.000472664	0.396832	0.299	0.281	1	HMGB3	1.15112e-08	0.458306	0.113	0.085	0.000245936	HMGB3	1.15112e-08	0.458306	0.113	0.085	0.000245936	HMGB3	1.15112e-08	0.458306	0.113	0.085	0.000245936	HMGB3	1.15112e-08	0.458306	0.113	0.085	0.000245936	HMGB3	1.15112e-08	0.458306	0.113	0.085	0.000245936	HMGB3	1.15112e-08	0.458306	0.113	0.085	0.000245936	HMGB3	1.15112e-08
SLF1	6.80705e-09	0.276498	0.116	0.09	0.000145433	CHM	0.00047822	0.478658	0.114	0.098	1	HTRA1	1.24785e-08	0.531182	0.122	0.094	0.000266602	HTRA1	1.24785e-08	0.531182	0.122	0.094	0.000266602	HTRA1	1.24785e-08	0.531182	0.122	0.094	0.000266602	HTRA1	1.24785e-08	0.531182	0.122	0.094	0.000266602	HTRA1	1.24785e-08	0.531182	0.122	0.094	0.000266602	HTRA1	1.24785e-08	0.531182	0.122	0.094	0.000266602	HTRA1	1.24785e-08
LYPD5	7.50196e-09	0.260705	0.04	0.024	0.000160279	CSTF2T	0.000490051	0.351348	0.089	0.074	1	C7orf50	1.34055e-08	0.280381	0.248	0.21	0.000286408	C7orf50	1.34055e-08	0.280381	0.248	0.21	0.000286408	C7orf50	1.34055e-08	0.280381	0.248	0.21	0.000286408	C7orf50	1.34055e-08	0.280381	0.248	0.21	0.000286408	C7orf50	1.34055e-08	0.280381	0.248	0.21	0.000286408	C7orf50	1.34055e-08	0.280381	0.248	0.21	0.000286408	C7orf50	1.34055e-08
C17orf67	8.32338e-09	0.365563	0.161	0.132	0.000177829	BCAS3	0.000503639	0.595997	0.035	0.025	1	DPH5	1.47142e-08	0.443649	0.082	0.058	0.000314369	DPH5	1.47142e-08	0.443649	0.082	0.058	0.000314369	DPH5	1.47142e-08	0.443649	0.082	0.058	0.000314369	DPH5	1.47142e-08	0.443649	0.082	0.058	0.000314369	DPH5	1.47142e-08	0.443649	0.082	0.058	0.000314369	DPH5	1.47142e-08	0.443649	0.082	0.058	0.000314369	DPH5	1.47142e-08
LOX	9.76767e-09	0.680131	0.037	0.022	0.000208686	AC025171.3	0.000506409	0.77613	0.023	0.015	1	GREM1	1.49595e-08	0.809846	0.014	0.005	0.000319611	GREM1	1.49595e-08	0.809846	0.014	0.005	0.000319611	GREM1	1.49595e-08	0.809846	0.014	0.005	0.000319611	GREM1	1.49595e-08	0.809846	0.014	0.005	0.000319611	GREM1	1.49595e-08	0.809846	0.014	0.005	0.000319611	GREM1	1.49595e-08	0.809846	0.014	0.005	0.000319611	GREM1	1.49595e-08
MZF1-AS1	1.09194e-08	0.709616	0.021	0.01	0.000233293	CDH23	0.000526079	0.297051	0.081	0.066	1	PPIH	1.52084e-08	0.451778	0.119	0.091	0.000324927	PPIH	1.52084e-08	0.451778	0.119	0.091	0.000324927	PPIH	1.52084e-08	0.451778	0.119	0.091	0.000324927	PPIH	1.52084e-08	0.451778	0.119	0.091	0.000324927	PPIH	1.52084e-08	0.451778	0.119	0.091	0.000324927	PPIH	1.52084e-08	0.451778	0.119	0.091	0.000324927	PPIH	1.52084e-08
PIGU	1.09756e-08	0.289216	0.061	0.042	0.000234494	ZMAT1	0.000542738	0.421344	0.095	0.08	1	ITGA1	1.6007e-08	0.57501	0.115	0.088	0.000341989	ITGA1	1.6007e-08	0.57501	0.115	0.088	0.000341989	ITGA1	1.6007e-08	0.57501	0.115	0.088	0.000341989	ITGA1	1.6007e-08	0.57501	0.115	0.088	0.000341989	ITGA1	1.6007e-08	0.57501	0.115	0.088	0.000341989	ITGA1	1.6007e-08	0.57501	0.115	0.088	0.000341989	ITGA1	1.6007e-08
ASPSCR1	1.11781e-08	0.267165	0.096	0.072	0.00023882	KIAA1143	0.000544542	0.303274	0.172	0.153	1	NUAK1	1.61003e-08	0.431152	0.168	0.136	0.000343983	NUAK1	1.61003e-08	0.431152	0.168	0.136	0.000343983	NUAK1	1.61003e-08	0.431152	0.168	0.136	0.000343983	NUAK1	1.61003e-08	0.431152	0.168	0.136	0.000343983	NUAK1	1.61003e-08	0.431152	0.168	0.136	0.000343983	NUAK1	1.61003e-08	0.431152	0.168	0.136	0.000343983	NUAK1	1.61003e-08
ELP3	1.18682e-08	0.369786	0.062	0.043	0.000253564	FAM118A	0.000547881	0.573902	0.054	0.042	1	LINC01564	1.63835e-08	0.449131	0.081	0.057	0.000350033	LINC01564	1.63835e-08	0.449131	0.081	0.057	0.000350033	LINC01564	1.63835e-08	0.449131	0.081	0.057	0.000350033	LINC01564	1.63835e-08	0.449131	0.081	0.057	0.000350033	LINC01564	1.63835e-08	0.449131	0.081	0.057	0.000350033	LINC01564	1.63835e-08	0.449131	0.081	0.057	0.000350033	LINC01564	1.63835e-08
ZNF781	1.20586e-08	0.374814	0.07	0.049	0.000257631	EGR1	0.000566438	0.280583	0.414	0.401	1	RGL3	1.66346e-08	0.930964	0.027	0.014	0.000355397	RGL3	1.66346e-08	0.930964	0.027	0.014	0.000355397	RGL3	1.66346e-08	0.930964	0.027	0.014	0.000355397	RGL3	1.66346e-08	0.930964	0.027	0.014	0.000355397	RGL3	1.66346e-08	0.930964	0.027	0.014	0.000355397	RGL3	1.66346e-08	0.930964	0.027	0.014	0.000355397	RGL3	1.66346e-08
AC025171.3	1.20842e-08	0.597838	0.028	0.015	0.00025818	RGS12	0.000582034	0.29997	0.164	0.145	1	TIMM9	1.7729e-08	0.317366	0.179	0.144	0.00037878	TIMM9	1.7729e-08	0.317366	0.179	0.144	0.00037878	TIMM9	1.7729e-08	0.317366	0.179	0.144	0.00037878	TIMM9	1.7729e-08	0.317366	0.179	0.144	0.00037878	TIMM9	1.7729e-08	0.317366	0.179	0.144	0.00037878	TIMM9	1.7729e-08	0.317366	0.179	0.144	0.00037878	TIMM9	1.7729e-08
CYTL1	1.25696e-08	0.418021	0.056	0.038	0.000268549	ETFDH	0.000584712	0.340127	0.091	0.075	1	DNAJA3	1.98672e-08	0.50703	0.059	0.039	0.000424463	DNAJA3	1.98672e-08	0.50703	0.059	0.039	0.000424463	DNAJA3	1.98672e-08	0.50703	0.059	0.039	0.000424463	DNAJA3	1.98672e-08	0.50703	0.059	0.039	0.000424463	DNAJA3	1.98672e-08	0.50703	0.059	0.039	0.000424463	DNAJA3	1.98672e-08	0.50703	0.059	0.039	0.000424463	DNAJA3	1.98672e-08
VWA5A	1.30386e-08	0.645047	0.034	0.02	0.000278569	COL23A1	0.00059309	0.589786	0.029	0.02	1	CYB5B	2.01713e-08	0.257135	0.304	0.263	0.000430961	CYB5B	2.01713e-08	0.257135	0.304	0.263	0.000430961	CYB5B	2.01713e-08	0.257135	0.304	0.263	0.000430961	CYB5B	2.01713e-08	0.257135	0.304	0.263	0.000430961	CYB5B	2.01713e-08	0.257135	0.304	0.263	0.000430961	CYB5B	2.01713e-08	0.257135	0.304	0.263	0.000430961	CYB5B	2.01713e-08
PCYOX1	1.38332e-08	0.267811	0.116	0.09	0.000295547	NCKIPSD	0.000597347	0.287206	0.048	0.037	1	FLYWCH2	2.21445e-08	0.323051	0.197	0.162	0.000473118	FLYWCH2	2.21445e-08	0.323051	0.197	0.162	0.000473118	FLYWCH2	2.21445e-08	0.323051	0.197	0.162	0.000473118	FLYWCH2	2.21445e-08	0.323051	0.197	0.162	0.000473118	FLYWCH2	2.21445e-08	0.323051	0.197	0.162	0.000473118	FLYWCH2	2.21445e-08	0.323051	0.197	0.162	0.000473118	FLYWCH2	2.21445e-08
NUDT6	1.47606e-08	0.676153	0.037	0.023	0.00031536	GTF2H2	0.000634205	0.356019	0.056	0.043	1	RUVBL2	2.2357e-08	0.291416	0.126	0.096	0.000477657	RUVBL2	2.2357e-08	0.291416	0.126	0.096	0.000477657	RUVBL2	2.2357e-08	0.291416	0.126	0.096	0.000477657	RUVBL2	2.2357e-08	0.291416	0.126	0.096	0.000477657	RUVBL2	2.2357e-08	0.291416	0.126	0.096	0.000477657	RUVBL2	2.2357e-08	0.291416	0.126	0.096	0.000477657	RUVBL2	2.2357e-08
RRS1	1.76648e-08	0.459734	0.049	0.033	0.000377409	ZNF552	0.000635031	0.433713	0.023	0.015	1	APOC1	2.29348e-08	1.46575	0.016	0.006	0.000490001	APOC1	2.29348e-08	1.46575	0.016	0.006	0.000490001	APOC1	2.29348e-08	1.46575	0.016	0.006	0.000490001	APOC1	2.29348e-08	1.46575	0.016	0.006	0.000490001	APOC1	2.29348e-08	1.46575	0.016	0.006	0.000490001	APOC1	2.29348e-08	1.46575	0.016	0.006	0.000490001	APOC1	2.29348e-08
CRYZ	1.78583e-08	0.277393	0.056	0.038	0.000381543	CDCA4	0.00064249	0.278417	0.049	0.037	1	CENPC	2.30812e-08	0.478854	0.11	0.084	0.00049313	CENPC	2.30812e-08	0.478854	0.11	0.084	0.00049313	CENPC	2.30812e-08	0.478854	0.11	0.084	0.00049313	CENPC	2.30812e-08	0.478854	0.11	0.084	0.00049313	CENPC	2.30812e-08	0.478854	0.11	0.084	0.00049313	CENPC	2.30812e-08	0.478854	0.11	0.084	0.00049313	CENPC	2.30812e-08
AC005726.5	2.04799e-08	0.487867	0.03	0.017	0.000437552	RBM12B	0.00064677	0.583098	0.054	0.042	1	NDUFV3	2.42456e-08	0.348673	0.127	0.097	0.000518007	NDUFV3	2.42456e-08	0.348673	0.127	0.097	0.000518007	NDUFV3	2.42456e-08	0.348673	0.127	0.097	0.000518007	NDUFV3	2.42456e-08	0.348673	0.127	0.097	0.000518007	NDUFV3	2.42456e-08	0.348673	0.127	0.097	0.000518007	NDUFV3	2.42456e-08	0.348673	0.127	0.097	0.000518007	NDUFV3	2.42456e-08
OAS1	2.06807e-08	0.36763	0.071	0.05	0.000441843	MIEF1	0.000667947	0.424319	0.04	0.03	1	AC097478.1	2.43681e-08	1.13986	0.024	0.012	0.000520623	AC097478.1	2.43681e-08	1.13986	0.024	0.012	0.000520623	AC097478.1	2.43681e-08	1.13986	0.024	0.012	0.000520623	AC097478.1	2.43681e-08	1.13986	0.024	0.012	0.000520623	AC097478.1	2.43681e-08	1.13986	0.024	0.012	0.000520623	AC097478.1	2.43681e-08	1.13986	0.024	0.012	0.000520623	AC097478.1	2.43681e-08
FMO5	2.15352e-08	0.463346	0.052	0.035	0.000460099	LINC01985	0.000684496	0.3016	0.16	0.142	1	CDH23	2.46806e-08	0.817399	0.028	0.015	0.000527302	CDH23	2.46806e-08	0.817399	0.028	0.015	0.000527302	CDH23	2.46806e-08	0.817399	0.028	0.015	0.000527302	CDH23	2.46806e-08	0.817399	0.028	0.015	0.000527302	CDH23	2.46806e-08	0.817399	0.028	0.015	0.000527302	CDH23	2.46806e-08	0.817399	0.028	0.015	0.000527302	CDH23	2.46806e-08
DNAJC3-DT	2.17414e-08	0.393558	0.039	0.024	0.000464505	ITGA2	0.000688831	0.449653	0.079	0.066	1	FAM104B	2.50471e-08	0.361922	0.125	0.096	0.000535131	FAM104B	2.50471e-08	0.361922	0.125	0.096	0.000535131	FAM104B	2.50471e-08	0.361922	0.125	0.096	0.000535131	FAM104B	2.50471e-08	0.361922	0.125	0.096	0.000535131	FAM104B	2.50471e-08	0.361922	0.125	0.096	0.000535131	FAM104B	2.50471e-08	0.361922	0.125	0.096	0.000535131	FAM104B	2.50471e-08
SLC26A2	2.18759e-08	0.372174	0.074	0.053	0.000467379	TRMT1L	0.000697582	0.72704	0.044	0.033	1	PRRC1	2.58885e-08	0.556885	0.061	0.041	0.000553108	PRRC1	2.58885e-08	0.556885	0.061	0.041	0.000553108	PRRC1	2.58885e-08	0.556885	0.061	0.041	0.000553108	PRRC1	2.58885e-08	0.556885	0.061	0.041	0.000553108	PRRC1	2.58885e-08	0.556885	0.061	0.041	0.000553108	PRRC1	2.58885e-08	0.556885	0.061	0.041	0.000553108	PRRC1	2.58885e-08
TRAC	2.50114e-08	1.1634	0.012	0.004	0.000534368	TRIP11	0.000704028	0.309012	0.21	0.192	1	CCDC25	2.79674e-08	0.265438	0.296	0.256	0.000597523	CCDC25	2.79674e-08	0.265438	0.296	0.256	0.000597523	CCDC25	2.79674e-08	0.265438	0.296	0.256	0.000597523	CCDC25	2.79674e-08	0.265438	0.296	0.256	0.000597523	CCDC25	2.79674e-08	0.265438	0.296	0.256	0.000597523	CCDC25	2.79674e-08	0.265438	0.296	0.256	0.000597523	CCDC25	2.79674e-08
TES	2.95891e-08	0.390159	0.052	0.035	0.00063217	PAPOLB	0.000710304	1.08197	0.01	0.005	1	SP110	2.81494e-08	0.334679	0.094	0.068	0.000601412	SP110	2.81494e-08	0.334679	0.094	0.068	0.000601412	SP110	2.81494e-08	0.334679	0.094	0.068	0.000601412	SP110	2.81494e-08	0.334679	0.094	0.068	0.000601412	SP110	2.81494e-08	0.334679	0.094	0.068	0.000601412	SP110	2.81494e-08	0.334679	0.094	0.068	0.000601412	SP110	2.81494e-08
AC008555.5	3.82261e-08	0.459991	0.037	0.023	0.0008167	UBLCP1	0.000711977	0.34089	0.1	0.084	1	KIZ	2.84533e-08	0.420515	0.137	0.107	0.000607905	KIZ	2.84533e-08	0.420515	0.137	0.107	0.000607905	KIZ	2.84533e-08	0.420515	0.137	0.107	0.000607905	KIZ	2.84533e-08	0.420515	0.137	0.107	0.000607905	KIZ	2.84533e-08	0.420515	0.137	0.107	0.000607905	KIZ	2.84533e-08	0.420515	0.137	0.107	0.000607905	KIZ	2.84533e-08
ITGA10	4.70901e-08	0.278399	0.059	0.041	0.00100608	DHX29	0.000712284	0.30973	0.177	0.159	1	ALCAM	2.89065e-08	0.430456	0.114	0.087	0.000617588	ALCAM	2.89065e-08	0.430456	0.114	0.087	0.000617588	ALCAM	2.89065e-08	0.430456	0.114	0.087	0.000617588	ALCAM	2.89065e-08	0.430456	0.114	0.087	0.000617588	ALCAM	2.89065e-08	0.430456	0.114	0.087	0.000617588	ALCAM	2.89065e-08	0.430456	0.114	0.087	0.000617588	ALCAM	2.89065e-08
FBXO32	4.71696e-08	0.813391	0.027	0.015	0.00100778	AL121944.1	0.000725429	0.26561	0.038	0.028	1	PIK3IP1	2.9553e-08	0.29793	0.222	0.186	0.000631399	PIK3IP1	2.9553e-08	0.29793	0.222	0.186	0.000631399	PIK3IP1	2.9553e-08	0.29793	0.222	0.186	0.000631399	PIK3IP1	2.9553e-08	0.29793	0.222	0.186	0.000631399	PIK3IP1	2.9553e-08	0.29793	0.222	0.186	0.000631399	PIK3IP1	2.9553e-08	0.29793	0.222	0.186	0.000631399	PIK3IP1	2.9553e-08
COL23A1	4.72869e-08	0.890108	0.027	0.015	0.00101028	WNT9B	0.000743231	0.272836	0.071	0.057	1	NDUFS3	3.11475e-08	0.271189	0.208	0.172	0.000665466	NDUFS3	3.11475e-08	0.271189	0.208	0.172	0.000665466	NDUFS3	3.11475e-08	0.271189	0.208	0.172	0.000665466	NDUFS3	3.11475e-08	0.271189	0.208	0.172	0.000665466	NDUFS3	3.11475e-08	0.271189	0.208	0.172	0.000665466	NDUFS3	3.11475e-08	0.271189	0.208	0.172	0.000665466	NDUFS3	3.11475e-08
GPR85	4.75944e-08	0.996765	0.015	0.006	0.00101685	ZNF781	0.000752486	0.355678	0.057	0.045	1	HEPH	3.2324e-08	0.648863	0.061	0.041	0.000690601	HEPH	3.2324e-08	0.648863	0.061	0.041	0.000690601	HEPH	3.2324e-08	0.648863	0.061	0.041	0.000690601	HEPH	3.2324e-08	0.648863	0.061	0.041	0.000690601	HEPH	3.2324e-08	0.648863	0.061	0.041	0.000690601	HEPH	3.2324e-08	0.648863	0.061	0.041	0.000690601	HEPH	3.2324e-08
NAIF1	4.96001e-08	0.333434	0.056	0.038	0.00105971	HOXB-AS1	0.000777833	0.27479	0.05	0.038	1	FMNL3	3.29647e-08	0.519697	0.093	0.068	0.000704291	FMNL3	3.29647e-08	0.519697	0.093	0.068	0.000704291	FMNL3	3.29647e-08	0.519697	0.093	0.068	0.000704291	FMNL3	3.29647e-08	0.519697	0.093	0.068	0.000704291	FMNL3	3.29647e-08	0.519697	0.093	0.068	0.000704291	FMNL3	3.29647e-08	0.519697	0.093	0.068	0.000704291	FMNL3	3.29647e-08
ZBTB45	5.25893e-08	0.510329	0.034	0.021	0.00112357	ZNF644	0.000792544	0.281205	0.197	0.178	1	PCGF2	3.3058e-08	0.347833	0.173	0.139	0.000706284	PCGF2	3.3058e-08	0.347833	0.173	0.139	0.000706284	PCGF2	3.3058e-08	0.347833	0.173	0.139	0.000706284	PCGF2	3.3058e-08	0.347833	0.173	0.139	0.000706284	PCGF2	3.3058e-08	0.347833	0.173	0.139	0.000706284	PCGF2	3.3058e-08	0.347833	0.173	0.139	0.000706284	PCGF2	3.3058e-08
SEC22A	5.78657e-08	0.328285	0.064	0.046	0.0012363	PPIL3	0.000799466	0.328176	0.106	0.09	1	KIAA1551	3.38303e-08	0.467503	0.118	0.09	0.000722783	KIAA1551	3.38303e-08	0.467503	0.118	0.09	0.000722783	KIAA1551	3.38303e-08	0.467503	0.118	0.09	0.000722783	KIAA1551	3.38303e-08	0.467503	0.118	0.09	0.000722783	KIAA1551	3.38303e-08	0.467503	0.118	0.09	0.000722783	KIAA1551	3.38303e-08	0.467503	0.118	0.09	0.000722783	KIAA1551	3.38303e-08
SLC12A6	5.87884e-08	0.281798	0.086	0.065	0.00125601	SLF1	0.000802996	0.465402	0.104	0.088	1	AL135960.1	3.38716e-08	2.21139	0.011	0.003	0.000723667	AL135960.1	3.38716e-08	2.21139	0.011	0.003	0.000723667	AL135960.1	3.38716e-08	2.21139	0.011	0.003	0.000723667	AL135960.1	3.38716e-08	2.21139	0.011	0.003	0.000723667	AL135960.1	3.38716e-08	2.21139	0.011	0.003	0.000723667	AL135960.1	3.38716e-08	2.21139	0.011	0.003	0.000723667	AL135960.1	3.38716e-08
WDR73	6.04021e-08	0.324888	0.099	0.076	0.00129049	EXOSC1	0.000804971	0.259432	0.157	0.138	1	XXYLT1-AS2	3.40729e-08	0.454525	0.141	0.111	0.000727969	XXYLT1-AS2	3.40729e-08	0.454525	0.141	0.111	0.000727969	XXYLT1-AS2	3.40729e-08	0.454525	0.141	0.111	0.000727969	XXYLT1-AS2	3.40729e-08	0.454525	0.141	0.111	0.000727969	XXYLT1-AS2	3.40729e-08	0.454525	0.141	0.111	0.000727969	XXYLT1-AS2	3.40729e-08	0.454525	0.141	0.111	0.000727969	XXYLT1-AS2	3.40729e-08
PLXDC2	6.04301e-08	0.288274	0.135	0.108	0.00129109	GPR85	0.000835059	1.11552	0.012	0.006	1	ITGB3BP	3.48285e-08	0.372706	0.148	0.117	0.000744111	ITGB3BP	3.48285e-08	0.372706	0.148	0.117	0.000744111	ITGB3BP	3.48285e-08	0.372706	0.148	0.117	0.000744111	ITGB3BP	3.48285e-08	0.372706	0.148	0.117	0.000744111	ITGB3BP	3.48285e-08	0.372706	0.148	0.117	0.000744111	ITGB3BP	3.48285e-08	0.372706	0.148	0.117	0.000744111	ITGB3BP	3.48285e-08
ACSF2	6.35817e-08	0.386763	0.05	0.033	0.00135842	KANK2	0.000852448	0.305725	0.17	0.151	1	FHL1	3.49155e-08	0.271601	0.247	0.209	0.000745969	FHL1	3.49155e-08	0.271601	0.247	0.209	0.000745969	FHL1	3.49155e-08	0.271601	0.247	0.209	0.000745969	FHL1	3.49155e-08	0.271601	0.247	0.209	0.000745969	FHL1	3.49155e-08	0.271601	0.247	0.209	0.000745969	FHL1	3.49155e-08	0.271601	0.247	0.209	0.000745969	FHL1	3.49155e-08
POMZP3	6.69504e-08	0.393351	0.035	0.022	0.0014304	ZNF197	0.000860478	0.453354	0.029	0.02	1	CDCA4	3.65102e-08	0.614079	0.04	0.024	0.000780041	CDCA4	3.65102e-08	0.614079	0.04	0.024	0.000780041	CDCA4	3.65102e-08	0.614079	0.04	0.024	0.000780041	CDCA4	3.65102e-08	0.614079	0.04	0.024	0.000780041	CDCA4	3.65102e-08	0.614079	0.04	0.024	0.000780041	CDCA4	3.65102e-08	0.614079	0.04	0.024	0.000780041	CDCA4	3.65102e-08
AP005530.1	6.81738e-08	1.37372	0.011	0.004	0.00145653	AC073508.3	0.000866297	0.659564	0.019	0.012	1	AC145124.1	3.66773e-08	0.93871	0.027	0.014	0.000783612	AC145124.1	3.66773e-08	0.93871	0.027	0.014	0.000783612	AC145124.1	3.66773e-08	0.93871	0.027	0.014	0.000783612	AC145124.1	3.66773e-08	0.93871	0.027	0.014	0.000783612	AC145124.1	3.66773e-08	0.93871	0.027	0.014	0.000783612	AC145124.1	3.66773e-08	0.93871	0.027	0.014	0.000783612	AC145124.1	3.66773e-08
ALG1	7.01798e-08	0.334128	0.053	0.037	0.00149939	ZNF608	0.000874016	0.57149	0.059	0.047	1	STMP1	3.73525e-08	0.27061	0.229	0.193	0.000798035	STMP1	3.73525e-08	0.27061	0.229	0.193	0.000798035	STMP1	3.73525e-08	0.27061	0.229	0.193	0.000798035	STMP1	3.73525e-08	0.27061	0.229	0.193	0.000798035	STMP1	3.73525e-08	0.27061	0.229	0.193	0.000798035	STMP1	3.73525e-08	0.27061	0.229	0.193	0.000798035	STMP1	3.73525e-08
ABCF3	7.28534e-08	0.331352	0.068	0.049	0.00155651	AC107375.1	0.000879687	0.77073	0.016	0.01	1	PIBF1	3.82519e-08	0.442756	0.104	0.078	0.000817252	PIBF1	3.82519e-08	0.442756	0.104	0.078	0.000817252	PIBF1	3.82519e-08	0.442756	0.104	0.078	0.000817252	PIBF1	3.82519e-08	0.442756	0.104	0.078	0.000817252	PIBF1	3.82519e-08	0.442756	0.104	0.078	0.000817252	PIBF1	3.82519e-08	0.442756	0.104	0.078	0.000817252	PIBF1	3.82519e-08
SULF1	7.55351e-08	1.50347	0.014	0.006	0.00161381	ENKUR	0.000885914	0.822198	0.015	0.009	1	ZNF85	3.86085e-08	0.636948	0.048	0.031	0.000824871	ZNF85	3.86085e-08	0.636948	0.048	0.031	0.000824871	ZNF85	3.86085e-08	0.636948	0.048	0.031	0.000824871	ZNF85	3.86085e-08	0.636948	0.048	0.031	0.000824871	ZNF85	3.86085e-08	0.636948	0.048	0.031	0.000824871	ZNF85	3.86085e-08	0.636948	0.048	0.031	0.000824871	ZNF85	3.86085e-08
ATM	7.77595e-08	0.289985	0.103	0.079	0.00166133	PAX8	0.000889038	0.870505	0.01	0.005	1	LDHB	4.03268e-08	0.491273	0.068	0.047	0.000861582	LDHB	4.03268e-08	0.491273	0.068	0.047	0.000861582	LDHB	4.03268e-08	0.491273	0.068	0.047	0.000861582	LDHB	4.03268e-08	0.491273	0.068	0.047	0.000861582	LDHB	4.03268e-08	0.491273	0.068	0.047	0.000861582	LDHB	4.03268e-08	0.491273	0.068	0.047	0.000861582	LDHB	4.03268e-08
PITPNA-AS1	8.05295e-08	0.356973	0.066	0.048	0.00172051	LINC00237	0.000891296	0.51739	0.017	0.01	1	VCAN	4.14981e-08	1.25658	0.02	0.009	0.000886607	VCAN	4.14981e-08	1.25658	0.02	0.009	0.000886607	VCAN	4.14981e-08	1.25658	0.02	0.009	0.000886607	VCAN	4.14981e-08	1.25658	0.02	0.009	0.000886607	VCAN	4.14981e-08	1.25658	0.02	0.009	0.000886607	VCAN	4.14981e-08	1.25658	0.02	0.009	0.000886607	VCAN	4.14981e-08
AC097634.1	8.05639e-08	0.603425	0.026	0.014	0.00172125	NUP43	0.000922552	0.580165	0.031	0.022	1	TEK	4.25915e-08	0.278756	0.213	0.177	0.000909968	TEK	4.25915e-08	0.278756	0.213	0.177	0.000909968	TEK	4.25915e-08	0.278756	0.213	0.177	0.000909968	TEK	4.25915e-08	0.278756	0.213	0.177	0.000909968	TEK	4.25915e-08	0.278756	0.213	0.177	0.000909968	TEK	4.25915e-08	0.278756	0.213	0.177	0.000909968	TEK	4.25915e-08
GPER1	8.22065e-08	0.271422	0.069	0.049	0.00175634	ALPL	0.000946671	0.656282	0.015	0.009	1	SMS	4.30281e-08	0.263444	0.228	0.191	0.000919295	SMS	4.30281e-08	0.263444	0.228	0.191	0.000919295	SMS	4.30281e-08	0.263444	0.228	0.191	0.000919295	SMS	4.30281e-08	0.263444	0.228	0.191	0.000919295	SMS	4.30281e-08	0.263444	0.228	0.191	0.000919295	SMS	4.30281e-08	0.263444	0.228	0.191	0.000919295	SMS	4.30281e-08
SCG3	8.27629e-08	0.505028	0.043	0.028	0.00176823	TTC14	0.000987356	0.250852	0.203	0.185	1	SNAP29	4.45961e-08	0.408397	0.132	0.103	0.000952796	SNAP29	4.45961e-08	0.408397	0.132	0.103	0.000952796	SNAP29	4.45961e-08	0.408397	0.132	0.103	0.000952796	SNAP29	4.45961e-08	0.408397	0.132	0.103	0.000952796	SNAP29	4.45961e-08	0.408397	0.132	0.103	0.000952796	SNAP29	4.45961e-08	0.408397	0.132	0.103	0.000952796	SNAP29	4.45961e-08
JPH4	8.70891e-08	0.783431	0.018	0.009	0.00186066	PAQR8	0.00100114	0.382975	0.056	0.044	1	MRPL12	4.55617e-08	0.28257	0.196	0.161	0.000973427	MRPL12	4.55617e-08	0.28257	0.196	0.161	0.000973427	MRPL12	4.55617e-08	0.28257	0.196	0.161	0.000973427	MRPL12	4.55617e-08	0.28257	0.196	0.161	0.000973427	MRPL12	4.55617e-08	0.28257	0.196	0.161	0.000973427	MRPL12	4.55617e-08	0.28257	0.196	0.161	0.000973427	MRPL12	4.55617e-08
MIRLET7BHG	9.07019e-08	0.344415	0.04	0.026	0.00193785	CEP78	0.00101333	0.685106	0.04	0.03	1	TCTN3	5.13061e-08	0.258149	0.219	0.184	0.00109616	TCTN3	5.13061e-08	0.258149	0.219	0.184	0.00109616	TCTN3	5.13061e-08	0.258149	0.219	0.184	0.00109616	TCTN3	5.13061e-08	0.258149	0.219	0.184	0.00109616	TCTN3	5.13061e-08	0.258149	0.219	0.184	0.00109616	TCTN3	5.13061e-08	0.258149	0.219	0.184	0.00109616	TCTN3	5.13061e-08
GABPB2	9.11682e-08	0.43675	0.04	0.026	0.00194781	MIR181A2HG	0.00102143	1.01421	0.011	0.006	1	HOXB-AS1	5.22371e-08	0.598597	0.047	0.03	0.00111604	HOXB-AS1	5.22371e-08	0.598597	0.047	0.03	0.00111604	HOXB-AS1	5.22371e-08	0.598597	0.047	0.03	0.00111604	HOXB-AS1	5.22371e-08	0.598597	0.047	0.03	0.00111604	HOXB-AS1	5.22371e-08	0.598597	0.047	0.03	0.00111604	HOXB-AS1	5.22371e-08	0.598597	0.047	0.03	0.00111604	HOXB-AS1	5.22371e-08
KBTBD4	9.22446e-08	0.388422	0.064	0.046	0.00197081	AGL	0.00104453	0.342826	0.049	0.037	1	CREB1	5.40014e-08	0.280737	0.263	0.224	0.00115374	CREB1	5.40014e-08	0.280737	0.263	0.224	0.00115374	CREB1	5.40014e-08	0.280737	0.263	0.224	0.00115374	CREB1	5.40014e-08	0.280737	0.263	0.224	0.00115374	CREB1	5.40014e-08	0.280737	0.263	0.224	0.00115374	CREB1	5.40014e-08	0.280737	0.263	0.224	0.00115374	CREB1	5.40014e-08
BTD	9.48524e-08	0.348946	0.095	0.073	0.00202652	PGD	0.00105359	0.326354	0.094	0.079	1	TMEM35A	5.43253e-08	0.763149	0.021	0.01	0.00116066	TMEM35A	5.43253e-08	0.763149	0.021	0.01	0.00116066	TMEM35A	5.43253e-08	0.763149	0.021	0.01	0.00116066	TMEM35A	5.43253e-08	0.763149	0.021	0.01	0.00116066	TMEM35A	5.43253e-08	0.763149	0.021	0.01	0.00116066	TMEM35A	5.43253e-08	0.763149	0.021	0.01	0.00116066	TMEM35A	5.43253e-08
HID1-AS1	9.53751e-08	0.544978	0.04	0.026	0.00203769	COMMD8	0.00106417	0.282916	0.124	0.108	1	MVP	5.70412e-08	0.33109	0.18	0.148	0.00121869	MVP	5.70412e-08	0.33109	0.18	0.148	0.00121869	MVP	5.70412e-08	0.33109	0.18	0.148	0.00121869	MVP	5.70412e-08	0.33109	0.18	0.148	0.00121869	MVP	5.70412e-08	0.33109	0.18	0.148	0.00121869	MVP	5.70412e-08	0.33109	0.18	0.148	0.00121869	MVP	5.70412e-08
HIF1AN	9.78011e-08	0.435776	0.05	0.034	0.00208952	SECISBP2L	0.00111407	0.337612	0.153	0.136	1	PTGS1	6.32346e-08	0.364135	0.165	0.133	0.00135101	PTGS1	6.32346e-08	0.364135	0.165	0.133	0.00135101	PTGS1	6.32346e-08	0.364135	0.165	0.133	0.00135101	PTGS1	6.32346e-08	0.364135	0.165	0.133	0.00135101	PTGS1	6.32346e-08	0.364135	0.165	0.133	0.00135101	PTGS1	6.32346e-08	0.364135	0.165	0.133	0.00135101	PTGS1	6.32346e-08
PIGM	9.91169e-08	0.344449	0.06	0.042	0.00211763	MRPS30-DT	0.00112	0.737763	0.032	0.023	1	PALMD	6.79948e-08	0.632771	0.038	0.023	0.00145271	PALMD	6.79948e-08	0.632771	0.038	0.023	0.00145271	PALMD	6.79948e-08	0.632771	0.038	0.023	0.00145271	PALMD	6.79948e-08	0.632771	0.038	0.023	0.00145271	PALMD	6.79948e-08	0.632771	0.038	0.023	0.00145271	PALMD	6.79948e-08	0.632771	0.038	0.023	0.00145271	PALMD	6.79948e-08
SMYD3	1.03152e-07	0.404561	0.075	0.056	0.00220384	AL845472.1	0.00114008	0.61467	0.05	0.039	1	PDCD6IP	7.0497e-08	0.251632	0.329	0.291	0.00150617	PDCD6IP	7.0497e-08	0.251632	0.329	0.291	0.00150617	PDCD6IP	7.0497e-08	0.251632	0.329	0.291	0.00150617	PDCD6IP	7.0497e-08	0.251632	0.329	0.291	0.00150617	PDCD6IP	7.0497e-08	0.251632	0.329	0.291	0.00150617	PDCD6IP	7.0497e-08	0.251632	0.329	0.291	0.00150617	PDCD6IP	7.0497e-08
ZNF268	1.09526e-07	0.274164	0.06	0.042	0.00234001	PDS5B	0.00114091	0.33477	0.136	0.12	1	FKBP1B	7.05311e-08	0.598587	0.06	0.041	0.0015069	FKBP1B	7.05311e-08	0.598587	0.06	0.041	0.0015069	FKBP1B	7.05311e-08	0.598587	0.06	0.041	0.0015069	FKBP1B	7.05311e-08	0.598587	0.06	0.041	0.0015069	FKBP1B	7.05311e-08	0.598587	0.06	0.041	0.0015069	FKBP1B	7.05311e-08	0.598587	0.06	0.041	0.0015069	FKBP1B	7.05311e-08
HOXA-AS2	1.11588e-07	0.824711	0.028	0.016	0.00238407	DNAAF3	0.00116112	1.38569	0.01	0.005	1	METTL17	7.20044e-08	0.521206	0.042	0.026	0.00153837	METTL17	7.20044e-08	0.521206	0.042	0.026	0.00153837	METTL17	7.20044e-08	0.521206	0.042	0.026	0.00153837	METTL17	7.20044e-08	0.521206	0.042	0.026	0.00153837	METTL17	7.20044e-08	0.521206	0.042	0.026	0.00153837	METTL17	7.20044e-08	0.521206	0.042	0.026	0.00153837	METTL17	7.20044e-08
MAP1S	1.18262e-07	0.312933	0.075	0.056	0.00252667	TAF3	0.00119709	0.299251	0.121	0.104	1	TUBGCP2	7.72874e-08	0.453522	0.115	0.089	0.00165124	TUBGCP2	7.72874e-08	0.453522	0.115	0.089	0.00165124	TUBGCP2	7.72874e-08	0.453522	0.115	0.089	0.00165124	TUBGCP2	7.72874e-08	0.453522	0.115	0.089	0.00165124	TUBGCP2	7.72874e-08	0.453522	0.115	0.089	0.00165124	TUBGCP2	7.72874e-08	0.453522	0.115	0.089	0.00165124	TUBGCP2	7.72874e-08
ARHGAP18	1.19327e-07	0.441078	0.043	0.029	0.00254941	VPS52	0.0012048	0.38358	0.054	0.043	1	CDKN2AIP	7.80479e-08	0.334925	0.191	0.158	0.00166749	CDKN2AIP	7.80479e-08	0.334925	0.191	0.158	0.00166749	CDKN2AIP	7.80479e-08	0.334925	0.191	0.158	0.00166749	CDKN2AIP	7.80479e-08	0.334925	0.191	0.158	0.00166749	CDKN2AIP	7.80479e-08	0.334925	0.191	0.158	0.00166749	CDKN2AIP	7.80479e-08	0.334925	0.191	0.158	0.00166749	CDKN2AIP	7.80479e-08
KLHDC10	1.30115e-07	0.284387	0.092	0.071	0.0027799	SGSM1	0.00120902	0.408224	0.054	0.043	1	CCNH	8.19227e-08	0.25612	0.291	0.253	0.00175028	CCNH	8.19227e-08	0.25612	0.291	0.253	0.00175028	CCNH	8.19227e-08	0.25612	0.291	0.253	0.00175028	CCNH	8.19227e-08	0.25612	0.291	0.253	0.00175028	CCNH	8.19227e-08	0.25612	0.291	0.253	0.00175028	CCNH	8.19227e-08	0.25612	0.291	0.253	0.00175028	CCNH	8.19227e-08
TMEM35A	1.36091e-07	0.466563	0.028	0.017	0.00290759	PTGDS	0.00121464	0.298657	0.161	0.143	1	DHH	8.26086e-08	1.76376	0.01	0.003	0.00176493	DHH	8.26086e-08	1.76376	0.01	0.003	0.00176493	DHH	8.26086e-08	1.76376	0.01	0.003	0.00176493	DHH	8.26086e-08	1.76376	0.01	0.003	0.00176493	DHH	8.26086e-08	1.76376	0.01	0.003	0.00176493	DHH	8.26086e-08	1.76376	0.01	0.003	0.00176493	DHH	8.26086e-08
AC004812.2	1.3654e-07	0.559454	0.032	0.019	0.00291718	FRG1	0.00121844	0.312996	0.186	0.17	1	EFNA5	8.4261e-08	0.403609	0.055	0.036	0.00180024	EFNA5	8.4261e-08	0.403609	0.055	0.036	0.00180024	EFNA5	8.4261e-08	0.403609	0.055	0.036	0.00180024	EFNA5	8.4261e-08	0.403609	0.055	0.036	0.00180024	EFNA5	8.4261e-08	0.403609	0.055	0.036	0.00180024	EFNA5	8.4261e-08	0.403609	0.055	0.036	0.00180024	EFNA5	8.4261e-08
ASH2L	1.44233e-07	0.251685	0.1	0.077	0.00308154	LYRM2	0.00122061	0.308322	0.165	0.148	1	PIGM	8.60857e-08	0.752529	0.034	0.019	0.00183922	PIGM	8.60857e-08	0.752529	0.034	0.019	0.00183922	PIGM	8.60857e-08	0.752529	0.034	0.019	0.00183922	PIGM	8.60857e-08	0.752529	0.034	0.019	0.00183922	PIGM	8.60857e-08	0.752529	0.034	0.019	0.00183922	PIGM	8.60857e-08	0.752529	0.034	0.019	0.00183922	PIGM	8.60857e-08
ALPK3	1.45829e-07	0.286857	0.108	0.085	0.00311563	FGF7	0.00123111	0.424911	0.04	0.03	1	AL590226.1	8.63464e-08	0.393472	0.093	0.069	0.00184479	AL590226.1	8.63464e-08	0.393472	0.093	0.069	0.00184479	AL590226.1	8.63464e-08	0.393472	0.093	0.069	0.00184479	AL590226.1	8.63464e-08	0.393472	0.093	0.069	0.00184479	AL590226.1	8.63464e-08	0.393472	0.093	0.069	0.00184479	AL590226.1	8.63464e-08	0.393472	0.093	0.069	0.00184479	AL590226.1	8.63464e-08
SMCO3	1.49227e-07	0.63694	0.033	0.02	0.00318823	MLH3	0.00125544	0.440889	0.069	0.056	1	SIDT2	1.04755e-07	0.465746	0.071	0.05	0.00223809	SIDT2	1.04755e-07	0.465746	0.071	0.05	0.00223809	SIDT2	1.04755e-07	0.465746	0.071	0.05	0.00223809	SIDT2	1.04755e-07	0.465746	0.071	0.05	0.00223809	SIDT2	1.04755e-07	0.465746	0.071	0.05	0.00223809	SIDT2	1.04755e-07	0.465746	0.071	0.05	0.00223809	SIDT2	1.04755e-07
NPHP1	1.50776e-07	0.530045	0.037	0.023	0.00322132	MPDZ	0.00126581	0.275243	0.184	0.167	1	NAP1L3	1.06154e-07	1.19289	0.014	0.005	0.00226797	NAP1L3	1.06154e-07	1.19289	0.014	0.005	0.00226797	NAP1L3	1.06154e-07	1.19289	0.014	0.005	0.00226797	NAP1L3	1.06154e-07	1.19289	0.014	0.005	0.00226797	NAP1L3	1.06154e-07	1.19289	0.014	0.005	0.00226797	NAP1L3	1.06154e-07	1.19289	0.014	0.005	0.00226797	NAP1L3	1.06154e-07
GDF6	1.54099e-07	1.52855	0.014	0.006	0.00329233	LINC01235	0.00128908	1.08371	0.011	0.006	1	ZNF43	1.21418e-07	0.484379	0.084	0.061	0.0025941	ZNF43	1.21418e-07	0.484379	0.084	0.061	0.0025941	ZNF43	1.21418e-07	0.484379	0.084	0.061	0.0025941	ZNF43	1.21418e-07	0.484379	0.084	0.061	0.0025941	ZNF43	1.21418e-07	0.484379	0.084	0.061	0.0025941	ZNF43	1.21418e-07	0.484379	0.084	0.061	0.0025941	ZNF43	1.21418e-07
NAIP	1.54388e-07	0.650972	0.045	0.03	0.00329849	LNPEP	0.00128959	0.321642	0.148	0.131	1	GBGT1	1.22132e-07	0.410716	0.092	0.068	0.00260936	GBGT1	1.22132e-07	0.410716	0.092	0.068	0.00260936	GBGT1	1.22132e-07	0.410716	0.092	0.068	0.00260936	GBGT1	1.22132e-07	0.410716	0.092	0.068	0.00260936	GBGT1	1.22132e-07	0.410716	0.092	0.068	0.00260936	GBGT1	1.22132e-07	0.410716	0.092	0.068	0.00260936	GBGT1	1.22132e-07
DOLK	1.58802e-07	0.291274	0.063	0.045	0.0033928	ATG4C	0.0013038	0.364134	0.062	0.049	1	ARAP3	1.2236e-07	0.374546	0.115	0.089	0.00261421	ARAP3	1.2236e-07	0.374546	0.115	0.089	0.00261421	ARAP3	1.2236e-07	0.374546	0.115	0.089	0.00261421	ARAP3	1.2236e-07	0.374546	0.115	0.089	0.00261421	ARAP3	1.2236e-07	0.374546	0.115	0.089	0.00261421	ARAP3	1.2236e-07	0.374546	0.115	0.089	0.00261421	ARAP3	1.2236e-07
BCAS3	1.64283e-07	0.446054	0.039	0.025	0.0035099	MYO1D	0.00133957	0.519344	0.083	0.07	1	LINC01197	1.25179e-07	0.283273	0.26	0.224	0.00267444	LINC01197	1.25179e-07	0.283273	0.26	0.224	0.00267444	LINC01197	1.25179e-07	0.283273	0.26	0.224	0.00267444	LINC01197	1.25179e-07	0.283273	0.26	0.224	0.00267444	LINC01197	1.25179e-07	0.283273	0.26	0.224	0.00267444	LINC01197	1.25179e-07	0.283273	0.26	0.224	0.00267444	LINC01197	1.25179e-07
AC005838.2	1.65784e-07	0.476987	0.031	0.019	0.00354197	LINC00482	0.00135679	0.442914	0.031	0.022	1	RPA1	1.25957e-07	0.426416	0.089	0.066	0.00269108	RPA1	1.25957e-07	0.426416	0.089	0.066	0.00269108	RPA1	1.25957e-07	0.426416	0.089	0.066	0.00269108	RPA1	1.25957e-07	0.426416	0.089	0.066	0.00269108	RPA1	1.25957e-07	0.426416	0.089	0.066	0.00269108	RPA1	1.25957e-07	0.426416	0.089	0.066	0.00269108	RPA1	1.25957e-07
ATG4C	1.69999e-07	0.281449	0.069	0.051	0.00363204	HPS4	0.0013575	0.250443	0.077	0.063	1	ITGB4	1.33014e-07	0.274108	0.271	0.234	0.00284184	ITGB4	1.33014e-07	0.274108	0.271	0.234	0.00284184	ITGB4	1.33014e-07	0.274108	0.271	0.234	0.00284184	ITGB4	1.33014e-07	0.274108	0.271	0.234	0.00284184	ITGB4	1.33014e-07	0.274108	0.271	0.234	0.00284184	ITGB4	1.33014e-07	0.274108	0.271	0.234	0.00284184	ITGB4	1.33014e-07
AMT	1.70039e-07	0.764088	0.016	0.007	0.00363289	NME5	0.00136791	0.49415	0.036	0.027	1	DELE1	1.35381e-07	0.289921	0.2	0.166	0.00289242	DELE1	1.35381e-07	0.289921	0.2	0.166	0.00289242	DELE1	1.35381e-07	0.289921	0.2	0.166	0.00289242	DELE1	1.35381e-07	0.289921	0.2	0.166	0.00289242	DELE1	1.35381e-07	0.289921	0.2	0.166	0.00289242	DELE1	1.35381e-07	0.289921	0.2	0.166	0.00289242	DELE1	1.35381e-07
CEP162	1.71613e-07	0.367137	0.064	0.046	0.00366651	UEVLD	0.00141342	0.416309	0.048	0.037	1	NDUFS1	1.35967e-07	0.501733	0.096	0.072	0.00290493	NDUFS1	1.35967e-07	0.501733	0.096	0.072	0.00290493	NDUFS1	1.35967e-07	0.501733	0.096	0.072	0.00290493	NDUFS1	1.35967e-07	0.501733	0.096	0.072	0.00290493	NDUFS1	1.35967e-07	0.501733	0.096	0.072	0.00290493	NDUFS1	1.35967e-07	0.501733	0.096	0.072	0.00290493	NDUFS1	1.35967e-07
ADAMTS6	1.74703e-07	0.504602	0.05	0.034	0.00373253	AL356056.2	0.00144106	0.928026	0.011	0.006	1	AL512625.3	1.39038e-07	1.20835	0.015	0.006	0.00297054	AL512625.3	1.39038e-07	1.20835	0.015	0.006	0.00297054	AL512625.3	1.39038e-07	1.20835	0.015	0.006	0.00297054	AL512625.3	1.39038e-07	1.20835	0.015	0.006	0.00297054	AL512625.3	1.39038e-07	1.20835	0.015	0.006	0.00297054	AL512625.3	1.39038e-07	1.20835	0.015	0.006	0.00297054	AL512625.3	1.39038e-07
ZNF573	1.77062e-07	0.578579	0.034	0.021	0.00378292	NOL8	0.00144955	0.464087	0.08	0.067	1	CEP162	1.60462e-07	0.747728	0.05	0.033	0.00342828	CEP162	1.60462e-07	0.747728	0.05	0.033	0.00342828	CEP162	1.60462e-07	0.747728	0.05	0.033	0.00342828	CEP162	1.60462e-07	0.747728	0.05	0.033	0.00342828	CEP162	1.60462e-07	0.747728	0.05	0.033	0.00342828	CEP162	1.60462e-07	0.747728	0.05	0.033	0.00342828	CEP162	1.60462e-07
AC112220.4	1.77119e-07	0.608263	0.029	0.017	0.00378415	NPR2	0.00145745	0.441889	0.031	0.022	1	NKILA	1.63403e-07	1.09964	0.019	0.009	0.0034911	NKILA	1.63403e-07	1.09964	0.019	0.009	0.0034911	NKILA	1.63403e-07	1.09964	0.019	0.009	0.0034911	NKILA	1.63403e-07	1.09964	0.019	0.009	0.0034911	NKILA	1.63403e-07	1.09964	0.019	0.009	0.0034911	NKILA	1.63403e-07	1.09964	0.019	0.009	0.0034911	NKILA	1.63403e-07
BTBD19	1.78095e-07	0.470662	0.051	0.035	0.00380499	CD109	0.00147735	0.33686	0.08	0.067	1	SNX16	1.64826e-07	0.333685	0.131	0.103	0.00352151	SNX16	1.64826e-07	0.333685	0.131	0.103	0.00352151	SNX16	1.64826e-07	0.333685	0.131	0.103	0.00352151	SNX16	1.64826e-07	0.333685	0.131	0.103	0.00352151	SNX16	1.64826e-07	0.333685	0.131	0.103	0.00352151	SNX16	1.64826e-07	0.333685	0.131	0.103	0.00352151	SNX16	1.64826e-07
CCL4	1.87327e-07	0.54339	0.01	0.003	0.00400225	RASGRF2	0.00147799	0.531998	0.03	0.022	1	TANC2	1.65496e-07	0.393847	0.121	0.094	0.00353581	TANC2	1.65496e-07	0.393847	0.121	0.094	0.00353581	TANC2	1.65496e-07	0.393847	0.121	0.094	0.00353581	TANC2	1.65496e-07	0.393847	0.121	0.094	0.00353581	TANC2	1.65496e-07	0.393847	0.121	0.094	0.00353581	TANC2	1.65496e-07	0.393847	0.121	0.094	0.00353581	TANC2	1.65496e-07
CU638689.4	1.90704e-07	0.640788	0.025	0.014	0.00407438	CLIC3	0.00157267	2.06867	0.01	0.005	1	ADGRA1	1.66314e-07	0.781639	0.021	0.011	0.00355329	ADGRA1	1.66314e-07	0.781639	0.021	0.011	0.00355329	ADGRA1	1.66314e-07	0.781639	0.021	0.011	0.00355329	ADGRA1	1.66314e-07	0.781639	0.021	0.011	0.00355329	ADGRA1	1.66314e-07	0.781639	0.021	0.011	0.00355329	ADGRA1	1.66314e-07	0.781639	0.021	0.011	0.00355329	ADGRA1	1.66314e-07
CHRNE	1.95661e-07	0.60922	0.026	0.015	0.0041803	PIK3R3	0.00165556	0.277744	0.25	0.234	1	PPA2	1.78199e-07	0.291788	0.177	0.145	0.00380723	PPA2	1.78199e-07	0.291788	0.177	0.145	0.00380723	PPA2	1.78199e-07	0.291788	0.177	0.145	0.00380723	PPA2	1.78199e-07	0.291788	0.177	0.145	0.00380723	PPA2	1.78199e-07	0.291788	0.177	0.145	0.00380723	PPA2	1.78199e-07	0.291788	0.177	0.145	0.00380723	PPA2	1.78199e-07
IGFBP5	1.97702e-07	0.303555	0.237	0.203	0.00422391	MSMO1	0.00165714	0.530528	0.123	0.108	1	GPER1	1.98125e-07	0.459226	0.046	0.03	0.00423295	GPER1	1.98125e-07	0.459226	0.046	0.03	0.00423295	GPER1	1.98125e-07	0.459226	0.046	0.03	0.00423295	GPER1	1.98125e-07	0.459226	0.046	0.03	0.00423295	GPER1	1.98125e-07	0.459226	0.046	0.03	0.00423295	GPER1	1.98125e-07	0.459226	0.046	0.03	0.00423295	GPER1	1.98125e-07
CDK1	2.07327e-07	0.34995	0.038	0.024	0.00442955	PIGM	0.00170609	0.462201	0.044	0.034	1	FAM229B	2.08215e-07	0.34544	0.166	0.135	0.00444852	FAM229B	2.08215e-07	0.34544	0.166	0.135	0.00444852	FAM229B	2.08215e-07	0.34544	0.166	0.135	0.00444852	FAM229B	2.08215e-07	0.34544	0.166	0.135	0.00444852	FAM229B	2.08215e-07	0.34544	0.166	0.135	0.00444852	FAM229B	2.08215e-07	0.34544	0.166	0.135	0.00444852	FAM229B	2.08215e-07
DNASE1	2.08098e-07	0.457973	0.045	0.03	0.00444601	GOT2	0.00178054	0.25646	0.111	0.096	1	RCSD1	2.1448e-07	0.280491	0.199	0.164	0.00458237	RCSD1	2.1448e-07	0.280491	0.199	0.164	0.00458237	RCSD1	2.1448e-07	0.280491	0.199	0.164	0.00458237	RCSD1	2.1448e-07	0.280491	0.199	0.164	0.00458237	RCSD1	2.1448e-07	0.280491	0.199	0.164	0.00458237	RCSD1	2.1448e-07	0.280491	0.199	0.164	0.00458237	RCSD1	2.1448e-07
RND3	2.25478e-07	0.342772	0.1	0.078	0.00481734	SACM1L	0.00181253	0.338277	0.077	0.064	1	ALDH1A1	2.23688e-07	0.443491	0.117	0.092	0.0047791	ALDH1A1	2.23688e-07	0.443491	0.117	0.092	0.0047791	ALDH1A1	2.23688e-07	0.443491	0.117	0.092	0.0047791	ALDH1A1	2.23688e-07	0.443491	0.117	0.092	0.0047791	ALDH1A1	2.23688e-07	0.443491	0.117	0.092	0.0047791	ALDH1A1	2.23688e-07	0.443491	0.117	0.092	0.0047791	ALDH1A1	2.23688e-07
C14orf132	2.33331e-07	0.508123	0.022	0.012	0.00498513	WASF3	0.00186241	0.452474	0.067	0.055	1	ZFP14	2.27141e-07	0.538122	0.05	0.033	0.00485287	ZFP14	2.27141e-07	0.538122	0.05	0.033	0.00485287	ZFP14	2.27141e-07	0.538122	0.05	0.033	0.00485287	ZFP14	2.27141e-07	0.538122	0.05	0.033	0.00485287	ZFP14	2.27141e-07	0.538122	0.05	0.033	0.00485287	ZFP14	2.27141e-07	0.538122	0.05	0.033	0.00485287	ZFP14	2.27141e-07
CYP2U1	2.42055e-07	0.464889	0.036	0.023	0.0051715	ZBTB45	0.00190827	0.452469	0.024	0.017	1	DDX39B	2.29115e-07	0.394244	0.109	0.084	0.00489504	DDX39B	2.29115e-07	0.394244	0.109	0.084	0.00489504	DDX39B	2.29115e-07	0.394244	0.109	0.084	0.00489504	DDX39B	2.29115e-07	0.394244	0.109	0.084	0.00489504	DDX39B	2.29115e-07	0.394244	0.109	0.084	0.00489504	DDX39B	2.29115e-07	0.394244	0.109	0.084	0.00489504	DDX39B	2.29115e-07
ZNF883	2.76303e-07	0.463773	0.043	0.029	0.00590321	HOXD1	0.00196013	0.315721	0.095	0.081	1	ZNF331	2.29291e-07	0.497224	0.096	0.073	0.0048988	ZNF331	2.29291e-07	0.497224	0.096	0.073	0.0048988	ZNF331	2.29291e-07	0.497224	0.096	0.073	0.0048988	ZNF331	2.29291e-07	0.497224	0.096	0.073	0.0048988	ZNF331	2.29291e-07	0.497224	0.096	0.073	0.0048988	ZNF331	2.29291e-07	0.497224	0.096	0.073	0.0048988	ZNF331	2.29291e-07
SCN1B	2.83123e-07	0.50696	0.052	0.036	0.00604892	AC098487.1	0.00196479	0.753486	0.019	0.012	1	NOVA2	2.3359e-07	0.372546	0.137	0.109	0.00499064	NOVA2	2.3359e-07	0.372546	0.137	0.109	0.00499064	NOVA2	2.3359e-07	0.372546	0.137	0.109	0.00499064	NOVA2	2.3359e-07	0.372546	0.137	0.109	0.00499064	NOVA2	2.3359e-07	0.372546	0.137	0.109	0.00499064	NOVA2	2.3359e-07	0.372546	0.137	0.109	0.00499064	NOVA2	2.3359e-07
HOXA4	2.88243e-07	0.548755	0.035	0.022	0.0061583	ELP3	0.0019675	0.327132	0.055	0.044	1	GSTM3	2.3536e-07	0.292409	0.143	0.114	0.00502847	GSTM3	2.3536e-07	0.292409	0.143	0.114	0.00502847	GSTM3	2.3536e-07	0.292409	0.143	0.114	0.00502847	GSTM3	2.3536e-07	0.292409	0.143	0.114	0.00502847	GSTM3	2.3536e-07	0.292409	0.143	0.114	0.00502847	GSTM3	2.3536e-07	0.292409	0.143	0.114	0.00502847	GSTM3	2.3536e-07
AIMP2	3.08131e-07	0.259527	0.078	0.059	0.00658322	ZNF519	0.0019868	0.563996	0.032	0.023	1	MAP2K6	2.37144e-07	0.574278	0.037	0.022	0.00506658	MAP2K6	2.37144e-07	0.574278	0.037	0.022	0.00506658	MAP2K6	2.37144e-07	0.574278	0.037	0.022	0.00506658	MAP2K6	2.37144e-07	0.574278	0.037	0.022	0.00506658	MAP2K6	2.37144e-07	0.574278	0.037	0.022	0.00506658	MAP2K6	2.37144e-07	0.574278	0.037	0.022	0.00506658	MAP2K6	2.37144e-07
FLVCR1-DT	3.08259e-07	0.371401	0.025	0.014	0.00658596	AC009501.1	0.0019949	0.649307	0.018	0.012	1	APOLD1	2.48246e-07	0.351173	0.504	0.484	0.00530377	APOLD1	2.48246e-07	0.351173	0.504	0.484	0.00530377	APOLD1	2.48246e-07	0.351173	0.504	0.484	0.00530377	APOLD1	2.48246e-07	0.351173	0.504	0.484	0.00530377	APOLD1	2.48246e-07	0.351173	0.504	0.484	0.00530377	APOLD1	2.48246e-07	0.351173	0.504	0.484	0.00530377	APOLD1	2.48246e-07
RSPH3	3.13437e-07	0.257146	0.039	0.025	0.00669658	ACSL4	0.00199629	0.325798	0.084	0.071	1	ACOT8	2.50552e-07	0.537303	0.066	0.047	0.00535304	ACOT8	2.50552e-07	0.537303	0.066	0.047	0.00535304	ACOT8	2.50552e-07	0.537303	0.066	0.047	0.00535304	ACOT8	2.50552e-07	0.537303	0.066	0.047	0.00535304	ACOT8	2.50552e-07	0.537303	0.066	0.047	0.00535304	ACOT8	2.50552e-07	0.537303	0.066	0.047	0.00535304	ACOT8	2.50552e-07
JAG2	3.23841e-07	0.636104	0.032	0.02	0.00691887	AL355512.1	0.00202318	0.526637	0.026	0.018	1	TTYH3	2.54042e-07	0.533196	0.098	0.075	0.00542761	TTYH3	2.54042e-07	0.533196	0.098	0.075	0.00542761	TTYH3	2.54042e-07	0.533196	0.098	0.075	0.00542761	TTYH3	2.54042e-07	0.533196	0.098	0.075	0.00542761	TTYH3	2.54042e-07	0.533196	0.098	0.075	0.00542761	TTYH3	2.54042e-07	0.533196	0.098	0.075	0.00542761	TTYH3	2.54042e-07
OSR1	3.26147e-07	1.66217	0.01	0.003	0.00696812	ARMC1	0.00204909	0.278927	0.138	0.122	1	SYNJ2BP	2.54168e-07	0.257893	0.211	0.177	0.0054303	SYNJ2BP	2.54168e-07	0.257893	0.211	0.177	0.0054303	SYNJ2BP	2.54168e-07	0.257893	0.211	0.177	0.0054303	SYNJ2BP	2.54168e-07	0.257893	0.211	0.177	0.0054303	SYNJ2BP	2.54168e-07	0.257893	0.211	0.177	0.0054303	SYNJ2BP	2.54168e-07	0.257893	0.211	0.177	0.0054303	SYNJ2BP	2.54168e-07
CAMK1D	3.31817e-07	0.320873	0.06	0.043	0.00708927	CEP126	0.0021163	0.548814	0.033	0.025	1	NAA80	2.66602e-07	0.462843	0.051	0.034	0.00569595	NAA80	2.66602e-07	0.462843	0.051	0.034	0.00569595	NAA80	2.66602e-07	0.462843	0.051	0.034	0.00569595	NAA80	2.66602e-07	0.462843	0.051	0.034	0.00569595	NAA80	2.66602e-07	0.462843	0.051	0.034	0.00569595	NAA80	2.66602e-07	0.462843	0.051	0.034	0.00569595	NAA80	2.66602e-07
SEC14L2	3.3248e-07	0.900641	0.017	0.008	0.00710344	AC092747.4	0.00212032	0.673319	0.031	0.023	1	AKAP10	2.69964e-07	0.55146	0.055	0.037	0.00576778	AKAP10	2.69964e-07	0.55146	0.055	0.037	0.00576778	AKAP10	2.69964e-07	0.55146	0.055	0.037	0.00576778	AKAP10	2.69964e-07	0.55146	0.055	0.037	0.00576778	AKAP10	2.69964e-07	0.55146	0.055	0.037	0.00576778	AKAP10	2.69964e-07	0.55146	0.055	0.037	0.00576778	AKAP10	2.69964e-07
HGF	3.32798e-07	0.363901	0.062	0.045	0.00711023	ZNF770	0.00214196	0.304575	0.091	0.077	1	CAT	2.73662e-07	0.288438	0.201	0.169	0.00584679	CAT	2.73662e-07	0.288438	0.201	0.169	0.00584679	CAT	2.73662e-07	0.288438	0.201	0.169	0.00584679	CAT	2.73662e-07	0.288438	0.201	0.169	0.00584679	CAT	2.73662e-07	0.288438	0.201	0.169	0.00584679	CAT	2.73662e-07	0.288438	0.201	0.169	0.00584679	CAT	2.73662e-07
COG4	3.50623e-07	0.283035	0.12	0.097	0.00749106	ACSL1	0.00217285	0.54617	0.015	0.009	1	ZC4H2	2.7466e-07	0.525103	0.036	0.022	0.00586812	ZC4H2	2.7466e-07	0.525103	0.036	0.022	0.00586812	ZC4H2	2.7466e-07	0.525103	0.036	0.022	0.00586812	ZC4H2	2.7466e-07	0.525103	0.036	0.022	0.00586812	ZC4H2	2.7466e-07	0.525103	0.036	0.022	0.00586812	ZC4H2	2.7466e-07	0.525103	0.036	0.022	0.00586812	ZC4H2	2.7466e-07
ANO6	3.6075e-07	0.25069	0.14	0.114	0.00770742	TRMT13	0.00218684	0.301938	0.067	0.055	1	TET1	2.89266e-07	0.763582	0.027	0.015	0.00618017	TET1	2.89266e-07	0.763582	0.027	0.015	0.00618017	TET1	2.89266e-07	0.763582	0.027	0.015	0.00618017	TET1	2.89266e-07	0.763582	0.027	0.015	0.00618017	TET1	2.89266e-07	0.763582	0.027	0.015	0.00618017	TET1	2.89266e-07	0.763582	0.027	0.015	0.00618017	TET1	2.89266e-07
ARSK	3.61097e-07	0.69266	0.028	0.017	0.00771485	ARL17B	0.00222568	0.435981	0.026	0.018	1	DECR2	2.93718e-07	0.586231	0.063	0.044	0.00627528	DECR2	2.93718e-07	0.586231	0.063	0.044	0.00627528	DECR2	2.93718e-07	0.586231	0.063	0.044	0.00627528	DECR2	2.93718e-07	0.586231	0.063	0.044	0.00627528	DECR2	2.93718e-07	0.586231	0.063	0.044	0.00627528	DECR2	2.93718e-07	0.586231	0.063	0.044	0.00627528	DECR2	2.93718e-07
SSC4D	3.96911e-07	1.07515	0.01	0.004	0.00848001	ZYG11B	0.00224806	0.513948	0.08	0.068	1	STN1	3.02367e-07	0.315256	0.134	0.107	0.00646007	STN1	3.02367e-07	0.315256	0.134	0.107	0.00646007	STN1	3.02367e-07	0.315256	0.134	0.107	0.00646007	STN1	3.02367e-07	0.315256	0.134	0.107	0.00646007	STN1	3.02367e-07	0.315256	0.134	0.107	0.00646007	STN1	3.02367e-07	0.315256	0.134	0.107	0.00646007	STN1	3.02367e-07
ACSM2B	4.33869e-07	0.856959	0.013	0.006	0.00926961	IDH1	0.00225544	0.260902	0.104	0.09	1	PNPLA4	3.25603e-07	0.413792	0.087	0.065	0.00695651	PNPLA4	3.25603e-07	0.413792	0.087	0.065	0.00695651	PNPLA4	3.25603e-07	0.413792	0.087	0.065	0.00695651	PNPLA4	3.25603e-07	0.413792	0.087	0.065	0.00695651	PNPLA4	3.25603e-07	0.413792	0.087	0.065	0.00695651	PNPLA4	3.25603e-07	0.413792	0.087	0.065	0.00695651	PNPLA4	3.25603e-07
LINC01943	5.07785e-07	0.744878	0.031	0.019	0.0108488	STK33	0.00240688	0.920004	0.025	0.018	1	AL392172.1	3.30462e-07	0.60562	0.039	0.024	0.00706032	AL392172.1	3.30462e-07	0.60562	0.039	0.024	0.00706032	AL392172.1	3.30462e-07	0.60562	0.039	0.024	0.00706032	AL392172.1	3.30462e-07	0.60562	0.039	0.024	0.00706032	AL392172.1	3.30462e-07	0.60562	0.039	0.024	0.00706032	AL392172.1	3.30462e-07	0.60562	0.039	0.024	0.00706032	AL392172.1	3.30462e-07
AL392172.1	5.25299e-07	0.506608	0.037	0.024	0.011223	PLCB1	0.00242878	1.06614	0.018	0.012	1	DIRAS3	3.56736e-07	0.447103	0.04	0.025	0.00762167	DIRAS3	3.56736e-07	0.447103	0.04	0.025	0.00762167	DIRAS3	3.56736e-07	0.447103	0.04	0.025	0.00762167	DIRAS3	3.56736e-07	0.447103	0.04	0.025	0.00762167	DIRAS3	3.56736e-07	0.447103	0.04	0.025	0.00762167	DIRAS3	3.56736e-07	0.447103	0.04	0.025	0.00762167	DIRAS3	3.56736e-07
MAP2K6	5.35471e-07	0.408005	0.042	0.028	0.0114403	CENPC	0.0025122	0.331881	0.119	0.105	1	OXR1	3.63254e-07	0.321772	0.171	0.141	0.00776093	OXR1	3.63254e-07	0.321772	0.171	0.141	0.00776093	OXR1	3.63254e-07	0.321772	0.171	0.141	0.00776093	OXR1	3.63254e-07	0.321772	0.171	0.141	0.00776093	OXR1	3.63254e-07	0.321772	0.171	0.141	0.00776093	OXR1	3.63254e-07	0.321772	0.171	0.141	0.00776093	OXR1	3.63254e-07
GPKOW	5.40895e-07	0.347955	0.056	0.04	0.0115562	P3H2	0.0025161	0.39017	0.045	0.035	1	GDF3	3.77959e-07	0.542834	0.057	0.039	0.00807509	GDF3	3.77959e-07	0.542834	0.057	0.039	0.00807509	GDF3	3.77959e-07	0.542834	0.057	0.039	0.00807509	GDF3	3.77959e-07	0.542834	0.057	0.039	0.00807509	GDF3	3.77959e-07	0.542834	0.057	0.039	0.00807509	GDF3	3.77959e-07	0.542834	0.057	0.039	0.00807509	GDF3	3.77959e-07
NES	5.43401e-07	0.807319	0.018	0.009	0.0116098	STAT6	0.00253506	0.367579	0.082	0.069	1	TPD52L1	3.90763e-07	0.539974	0.061	0.043	0.00834864	TPD52L1	3.90763e-07	0.539974	0.061	0.043	0.00834864	TPD52L1	3.90763e-07	0.539974	0.061	0.043	0.00834864	TPD52L1	3.90763e-07	0.539974	0.061	0.043	0.00834864	TPD52L1	3.90763e-07	0.539974	0.061	0.043	0.00834864	TPD52L1	3.90763e-07	0.539974	0.061	0.043	0.00834864	TPD52L1	3.90763e-07
SLC39A6	5.47156e-07	0.292536	0.05	0.035	0.01169	AC009061.2	0.00254309	0.773261	0.02	0.014	1	OAS1	3.93345e-07	0.477005	0.055	0.038	0.00840381	OAS1	3.93345e-07	0.477005	0.055	0.038	0.00840381	OAS1	3.93345e-07	0.477005	0.055	0.038	0.00840381	OAS1	3.93345e-07	0.477005	0.055	0.038	0.00840381	OAS1	3.93345e-07	0.477005	0.055	0.038	0.00840381	OAS1	3.93345e-07	0.477005	0.055	0.038	0.00840381	OAS1	3.93345e-07
ECD	5.82072e-07	0.261684	0.09	0.069	0.012436	ZNF783	0.0026541	0.56421	0.02	0.014	1	SULT1C4	3.94952e-07	0.540467	0.076	0.056	0.00843815	SULT1C4	3.94952e-07	0.540467	0.076	0.056	0.00843815	SULT1C4	3.94952e-07	0.540467	0.076	0.056	0.00843815	SULT1C4	3.94952e-07	0.540467	0.076	0.056	0.00843815	SULT1C4	3.94952e-07	0.540467	0.076	0.056	0.00843815	SULT1C4	3.94952e-07	0.540467	0.076	0.056	0.00843815	SULT1C4	3.94952e-07
DNAJC17	5.86227e-07	0.265892	0.087	0.067	0.0125247	AL357054.4	0.00268293	0.604826	0.013	0.007	1	LYPD5	3.96731e-07	0.484921	0.047	0.031	0.00847616	LYPD5	3.96731e-07	0.484921	0.047	0.031	0.00847616	LYPD5	3.96731e-07	0.484921	0.047	0.031	0.00847616	LYPD5	3.96731e-07	0.484921	0.047	0.031	0.00847616	LYPD5	3.96731e-07	0.484921	0.047	0.031	0.00847616	LYPD5	3.96731e-07	0.484921	0.047	0.031	0.00847616	LYPD5	3.96731e-07
KCTD9	5.9951e-07	0.336588	0.073	0.055	0.0128085	SMIM8	0.00270477	0.339053	0.089	0.076	1	ARL17A	4.09165e-07	0.81407	0.037	0.023	0.00874181	ARL17A	4.09165e-07	0.81407	0.037	0.023	0.00874181	ARL17A	4.09165e-07	0.81407	0.037	0.023	0.00874181	ARL17A	4.09165e-07	0.81407	0.037	0.023	0.00874181	ARL17A	4.09165e-07	0.81407	0.037	0.023	0.00874181	ARL17A	4.09165e-07	0.81407	0.037	0.023	0.00874181	ARL17A	4.09165e-07
AASS	6.22301e-07	0.419128	0.033	0.021	0.0132955	TRAF3IP2	0.00277065	0.320924	0.075	0.063	1	TOR3A	4.21003e-07	0.306155	0.181	0.15	0.00899473	TOR3A	4.21003e-07	0.306155	0.181	0.15	0.00899473	TOR3A	4.21003e-07	0.306155	0.181	0.15	0.00899473	TOR3A	4.21003e-07	0.306155	0.181	0.15	0.00899473	TOR3A	4.21003e-07	0.306155	0.181	0.15	0.00899473	TOR3A	4.21003e-07	0.306155	0.181	0.15	0.00899473	TOR3A	4.21003e-07
ZNF324	6.24646e-07	0.31036	0.059	0.042	0.0133456	ZSCAN9	0.00279615	0.920962	0.024	0.017	1	MOV10L1	4.22478e-07	1.05444	0.035	0.022	0.00902623	MOV10L1	4.22478e-07	1.05444	0.035	0.022	0.00902623	MOV10L1	4.22478e-07	1.05444	0.035	0.022	0.00902623	MOV10L1	4.22478e-07	1.05444	0.035	0.022	0.00902623	MOV10L1	4.22478e-07	1.05444	0.035	0.022	0.00902623	MOV10L1	4.22478e-07	1.05444	0.035	0.022	0.00902623	MOV10L1	4.22478e-07
OMA1	6.29682e-07	0.413816	0.037	0.024	0.0134532	ZNF583	0.0027964	0.539819	0.039	0.03	1	ITGA9	4.23307e-07	0.286364	0.225	0.191	0.00904396	ITGA9	4.23307e-07	0.286364	0.225	0.191	0.00904396	ITGA9	4.23307e-07	0.286364	0.225	0.191	0.00904396	ITGA9	4.23307e-07	0.286364	0.225	0.191	0.00904396	ITGA9	4.23307e-07	0.286364	0.225	0.191	0.00904396	ITGA9	4.23307e-07	0.286364	0.225	0.191	0.00904396	ITGA9	4.23307e-07
AL137186.2	6.49879e-07	0.253604	0.044	0.03	0.0138847	EML3	0.00283629	0.257673	0.121	0.106	1	MTR	4.25052e-07	0.480543	0.088	0.066	0.00908123	MTR	4.25052e-07	0.480543	0.088	0.066	0.00908123	MTR	4.25052e-07	0.480543	0.088	0.066	0.00908123	MTR	4.25052e-07	0.480543	0.088	0.066	0.00908123	MTR	4.25052e-07	0.480543	0.088	0.066	0.00908123	MTR	4.25052e-07	0.480543	0.088	0.066	0.00908123	MTR	4.25052e-07
AC092384.1	6.79104e-07	0.56777	0.021	0.012	0.0145091	PTCD2	0.00286772	0.697818	0.022	0.015	1	DDX50	4.34691e-07	0.337216	0.117	0.091	0.00928716	DDX50	4.34691e-07	0.337216	0.117	0.091	0.00928716	DDX50	4.34691e-07	0.337216	0.117	0.091	0.00928716	DDX50	4.34691e-07	0.337216	0.117	0.091	0.00928716	DDX50	4.34691e-07	0.337216	0.117	0.091	0.00928716	DDX50	4.34691e-07	0.337216	0.117	0.091	0.00928716	DDX50	4.34691e-07
GBP4	6.9373e-07	0.354291	0.082	0.063	0.0148215	RN7SL832P	0.00290344	0.399346	0.017	0.011	1	ZNF626	4.36442e-07	0.548951	0.072	0.052	0.00932458	ZNF626	4.36442e-07	0.548951	0.072	0.052	0.00932458	ZNF626	4.36442e-07	0.548951	0.072	0.052	0.00932458	ZNF626	4.36442e-07	0.548951	0.072	0.052	0.00932458	ZNF626	4.36442e-07	0.548951	0.072	0.052	0.00932458	ZNF626	4.36442e-07	0.548951	0.072	0.052	0.00932458	ZNF626	4.36442e-07
PRKAB2	7.16235e-07	0.684435	0.032	0.02	0.0153024	ZC3H10	0.00290971	0.866852	0.018	0.012	1	ATP6V1A	4.55647e-07	0.455795	0.102	0.079	0.00973489	ATP6V1A	4.55647e-07	0.455795	0.102	0.079	0.00973489	ATP6V1A	4.55647e-07	0.455795	0.102	0.079	0.00973489	ATP6V1A	4.55647e-07	0.455795	0.102	0.079	0.00973489	ATP6V1A	4.55647e-07	0.455795	0.102	0.079	0.00973489	ATP6V1A	4.55647e-07	0.455795	0.102	0.079	0.00973489	ATP6V1A	4.55647e-07
HLA-DMB	7.27698e-07	0.73244	0.019	0.01	0.0155473	PRKG1	0.00293036	0.472125	0.08	0.068	1	SCGB3A1	5.07093e-07	0.588453	0.065	0.047	0.010834	SCGB3A1	5.07093e-07	0.588453	0.065	0.047	0.010834	SCGB3A1	5.07093e-07	0.588453	0.065	0.047	0.010834	SCGB3A1	5.07093e-07	0.588453	0.065	0.047	0.010834	SCGB3A1	5.07093e-07	0.588453	0.065	0.047	0.010834	SCGB3A1	5.07093e-07	0.588453	0.065	0.047	0.010834	SCGB3A1	5.07093e-07
GPR4	7.48806e-07	0.271962	0.058	0.042	0.0159982	C2orf27B	0.00294069	0.516275	0.032	0.023	1	SHPRH	5.16558e-07	0.477284	0.077	0.057	0.0110363	SHPRH	5.16558e-07	0.477284	0.077	0.057	0.0110363	SHPRH	5.16558e-07	0.477284	0.077	0.057	0.0110363	SHPRH	5.16558e-07	0.477284	0.077	0.057	0.0110363	SHPRH	5.16558e-07	0.477284	0.077	0.057	0.0110363	SHPRH	5.16558e-07	0.477284	0.077	0.057	0.0110363	SHPRH	5.16558e-07
THNSL1	8.30765e-07	0.879471	0.016	0.008	0.0177493	MCM8	0.0029454	0.765791	0.02	0.013	1	MAGEH1	5.19134e-07	0.333428	0.1	0.077	0.0110913	MAGEH1	5.19134e-07	0.333428	0.1	0.077	0.0110913	MAGEH1	5.19134e-07	0.333428	0.1	0.077	0.0110913	MAGEH1	5.19134e-07	0.333428	0.1	0.077	0.0110913	MAGEH1	5.19134e-07	0.333428	0.1	0.077	0.0110913	MAGEH1	5.19134e-07	0.333428	0.1	0.077	0.0110913	MAGEH1	5.19134e-07
MYMX	8.45283e-07	0.661178	0.014	0.006	0.0180595	ETAA1	0.00294697	0.411796	0.041	0.032	1	C1GALT1C1	5.47211e-07	0.361264	0.122	0.097	0.0116912	C1GALT1C1	5.47211e-07	0.361264	0.122	0.097	0.0116912	C1GALT1C1	5.47211e-07	0.361264	0.122	0.097	0.0116912	C1GALT1C1	5.47211e-07	0.361264	0.122	0.097	0.0116912	C1GALT1C1	5.47211e-07	0.361264	0.122	0.097	0.0116912	C1GALT1C1	5.47211e-07	0.361264	0.122	0.097	0.0116912	C1GALT1C1	5.47211e-07
NACA2	8.78327e-07	0.821008	0.016	0.008	0.0187655	FIP1L1	0.00301759	0.356592	0.126	0.112	1	SLC16A5	5.61097e-07	0.889505	0.024	0.013	0.0119878	SLC16A5	5.61097e-07	0.889505	0.024	0.013	0.0119878	SLC16A5	5.61097e-07	0.889505	0.024	0.013	0.0119878	SLC16A5	5.61097e-07	0.889505	0.024	0.013	0.0119878	SLC16A5	5.61097e-07	0.889505	0.024	0.013	0.0119878	SLC16A5	5.61097e-07	0.889505	0.024	0.013	0.0119878	SLC16A5	5.61097e-07
LRRCC1	9.26426e-07	0.280314	0.056	0.04	0.0197931	NUDT12	0.00303656	0.547079	0.041	0.032	1	NEK3	5.63582e-07	0.447185	0.101	0.078	0.0120409	NEK3	5.63582e-07	0.447185	0.101	0.078	0.0120409	NEK3	5.63582e-07	0.447185	0.101	0.078	0.0120409	NEK3	5.63582e-07	0.447185	0.101	0.078	0.0120409	NEK3	5.63582e-07	0.447185	0.101	0.078	0.0120409	NEK3	5.63582e-07	0.447185	0.101	0.078	0.0120409	NEK3	5.63582e-07
AL118508.1	1.02463e-06	0.958034	0.013	0.006	0.0218913	EFCAB11	0.00308377	0.707323	0.032	0.024	1	CWC22	5.71473e-07	0.381058	0.123	0.097	0.0122095	CWC22	5.71473e-07	0.381058	0.123	0.097	0.0122095	CWC22	5.71473e-07	0.381058	0.123	0.097	0.0122095	CWC22	5.71473e-07	0.381058	0.123	0.097	0.0122095	CWC22	5.71473e-07	0.381058	0.123	0.097	0.0122095	CWC22	5.71473e-07	0.381058	0.123	0.097	0.0122095	CWC22	5.71473e-07
PAX8	1.1727e-06	1.29819	0.01	0.004	0.0250548	ZNF85	0.00314524	0.44671	0.052	0.041	1	MGMT	5.74298e-07	0.261521	0.274	0.238	0.0122699	MGMT	5.74298e-07	0.261521	0.274	0.238	0.0122699	MGMT	5.74298e-07	0.261521	0.274	0.238	0.0122699	MGMT	5.74298e-07	0.261521	0.274	0.238	0.0122699	MGMT	5.74298e-07	0.261521	0.274	0.238	0.0122699	MGMT	5.74298e-07	0.261521	0.274	0.238	0.0122699	MGMT	5.74298e-07
MLPH	1.21273e-06	1.14757	0.012	0.005	0.02591	ARAP3	0.00314877	0.254119	0.134	0.119	1	HOXB7	5.94415e-07	0.583613	0.024	0.013	0.0126997	HOXB7	5.94415e-07	0.583613	0.024	0.013	0.0126997	HOXB7	5.94415e-07	0.583613	0.024	0.013	0.0126997	HOXB7	5.94415e-07	0.583613	0.024	0.013	0.0126997	HOXB7	5.94415e-07	0.583613	0.024	0.013	0.0126997	HOXB7	5.94415e-07	0.583613	0.024	0.013	0.0126997	HOXB7	5.94415e-07
LNX2	1.30521e-06	0.63095	0.026	0.016	0.0278859	DBT	0.00315746	0.515912	0.038	0.029	1	UBE3D	6.01138e-07	0.742461	0.032	0.019	0.0128433	UBE3D	6.01138e-07	0.742461	0.032	0.019	0.0128433	UBE3D	6.01138e-07	0.742461	0.032	0.019	0.0128433	UBE3D	6.01138e-07	0.742461	0.032	0.019	0.0128433	UBE3D	6.01138e-07	0.742461	0.032	0.019	0.0128433	UBE3D	6.01138e-07	0.742461	0.032	0.019	0.0128433	UBE3D	6.01138e-07
GCDH	1.31825e-06	0.281233	0.062	0.045	0.0281644	AC097634.1	0.00320174	0.454641	0.019	0.013	1	AL117339.5	6.06425e-07	0.646825	0.026	0.015	0.0129563	AL117339.5	6.06425e-07	0.646825	0.026	0.015	0.0129563	AL117339.5	6.06425e-07	0.646825	0.026	0.015	0.0129563	AL117339.5	6.06425e-07	0.646825	0.026	0.015	0.0129563	AL117339.5	6.06425e-07	0.646825	0.026	0.015	0.0129563	AL117339.5	6.06425e-07	0.646825	0.026	0.015	0.0129563	AL117339.5	6.06425e-07
STK33	1.388e-06	0.571956	0.041	0.028	0.0296547	NQO1	0.00322561	0.75609	0.02	0.013	1	KCND3	6.08174e-07	0.999709	0.019	0.009	0.0129936	KCND3	6.08174e-07	0.999709	0.019	0.009	0.0129936	KCND3	6.08174e-07	0.999709	0.019	0.009	0.0129936	KCND3	6.08174e-07	0.999709	0.019	0.009	0.0129936	KCND3	6.08174e-07	0.999709	0.019	0.009	0.0129936	KCND3	6.08174e-07	0.999709	0.019	0.009	0.0129936	KCND3	6.08174e-07
OLMALINC	1.4044e-06	0.586018	0.026	0.015	0.0300049	AC048341.1	0.00329345	0.34286	0.026	0.018	1	SGSM1	6.17749e-07	0.538751	0.057	0.04	0.0131982	SGSM1	6.17749e-07	0.538751	0.057	0.04	0.0131982	SGSM1	6.17749e-07	0.538751	0.057	0.04	0.0131982	SGSM1	6.17749e-07	0.538751	0.057	0.04	0.0131982	SGSM1	6.17749e-07	0.538751	0.057	0.04	0.0131982	SGSM1	6.17749e-07	0.538751	0.057	0.04	0.0131982	SGSM1	6.17749e-07
AC010457.1	1.42218e-06	1.20701	0.012	0.005	0.0303848	MED20	0.00331596	0.389893	0.032	0.023	1	BTBD8	6.24484e-07	0.949014	0.017	0.008	0.0133421	BTBD8	6.24484e-07	0.949014	0.017	0.008	0.0133421	BTBD8	6.24484e-07	0.949014	0.017	0.008	0.0133421	BTBD8	6.24484e-07	0.949014	0.017	0.008	0.0133421	BTBD8	6.24484e-07	0.949014	0.017	0.008	0.0133421	BTBD8	6.24484e-07	0.949014	0.017	0.008	0.0133421	BTBD8	6.24484e-07
LINC00237	1.46035e-06	0.481983	0.026	0.016	0.0312004	AC106047.1	0.00331861	0.918661	0.011	0.006	1	WASF3	6.31444e-07	0.370935	0.098	0.075	0.0134908	WASF3	6.31444e-07	0.370935	0.098	0.075	0.0134908	WASF3	6.31444e-07	0.370935	0.098	0.075	0.0134908	WASF3	6.31444e-07	0.370935	0.098	0.075	0.0134908	WASF3	6.31444e-07	0.370935	0.098	0.075	0.0134908	WASF3	6.31444e-07	0.370935	0.098	0.075	0.0134908	WASF3	6.31444e-07
STAG3	1.50065e-06	0.586007	0.031	0.02	0.0320614	CAPRIN2	0.00333824	0.744467	0.031	0.023	1	MAT2B	6.39499e-07	0.285725	0.104	0.08	0.0136629	MAT2B	6.39499e-07	0.285725	0.104	0.08	0.0136629	MAT2B	6.39499e-07	0.285725	0.104	0.08	0.0136629	MAT2B	6.39499e-07	0.285725	0.104	0.08	0.0136629	MAT2B	6.39499e-07	0.285725	0.104	0.08	0.0136629	MAT2B	6.39499e-07	0.285725	0.104	0.08	0.0136629	MAT2B	6.39499e-07
PAIP2B	1.51317e-06	0.305387	0.048	0.034	0.0323289	GPSM2	0.0033768	0.343583	0.06	0.049	1	FAM222B	6.80502e-07	0.416309	0.092	0.07	0.0145389	FAM222B	6.80502e-07	0.416309	0.092	0.07	0.0145389	FAM222B	6.80502e-07	0.416309	0.092	0.07	0.0145389	FAM222B	6.80502e-07	0.416309	0.092	0.07	0.0145389	FAM222B	6.80502e-07	0.416309	0.092	0.07	0.0145389	FAM222B	6.80502e-07	0.416309	0.092	0.07	0.0145389	FAM222B	6.80502e-07
UEVLD	1.52321e-06	0.287631	0.053	0.038	0.0325433	ZNF747	0.00345871	0.404675	0.036	0.028	1	POLB	6.90577e-07	0.347377	0.12	0.095	0.0147542	POLB	6.90577e-07	0.347377	0.12	0.095	0.0147542	POLB	6.90577e-07	0.347377	0.12	0.095	0.0147542	POLB	6.90577e-07	0.347377	0.12	0.095	0.0147542	POLB	6.90577e-07	0.347377	0.12	0.095	0.0147542	POLB	6.90577e-07	0.347377	0.12	0.095	0.0147542	POLB	6.90577e-07
COLEC11	1.68559e-06	0.618271	0.029	0.018	0.0360127	LINC00909	0.00345952	0.458237	0.047	0.037	1	PAFAH1B3	7.1988e-07	0.262981	0.181	0.15	0.0153802	PAFAH1B3	7.1988e-07	0.262981	0.181	0.15	0.0153802	PAFAH1B3	7.1988e-07	0.262981	0.181	0.15	0.0153802	PAFAH1B3	7.1988e-07	0.262981	0.181	0.15	0.0153802	PAFAH1B3	7.1988e-07	0.262981	0.181	0.15	0.0153802	PAFAH1B3	7.1988e-07	0.262981	0.181	0.15	0.0153802	PAFAH1B3	7.1988e-07
AL021368.2	1.70653e-06	0.491574	0.05	0.036	0.03646	C2CD5	0.00356239	0.398204	0.032	0.024	1	OSBPL8	7.25895e-07	0.264576	0.281	0.247	0.0155087	OSBPL8	7.25895e-07	0.264576	0.281	0.247	0.0155087	OSBPL8	7.25895e-07	0.264576	0.281	0.247	0.0155087	OSBPL8	7.25895e-07	0.264576	0.281	0.247	0.0155087	OSBPL8	7.25895e-07	0.264576	0.281	0.247	0.0155087	OSBPL8	7.25895e-07	0.264576	0.281	0.247	0.0155087	OSBPL8	7.25895e-07
FN3K	1.7524e-06	0.587179	0.034	0.022	0.0374401	CCDC121	0.00356496	0.518069	0.024	0.017	1	HID1	7.32814e-07	0.289224	0.146	0.118	0.0156566	HID1	7.32814e-07	0.289224	0.146	0.118	0.0156566	HID1	7.32814e-07	0.289224	0.146	0.118	0.0156566	HID1	7.32814e-07	0.289224	0.146	0.118	0.0156566	HID1	7.32814e-07	0.289224	0.146	0.118	0.0156566	HID1	7.32814e-07	0.289224	0.146	0.118	0.0156566	HID1	7.32814e-07
ZNF227	1.86271e-06	0.272738	0.058	0.042	0.0397968	MZF1-AS1	0.00356608	0.550991	0.018	0.012	1	HECW2	7.32946e-07	0.377759	0.133	0.107	0.0156594	HECW2	7.32946e-07	0.377759	0.133	0.107	0.0156594	HECW2	7.32946e-07	0.377759	0.133	0.107	0.0156594	HECW2	7.32946e-07	0.377759	0.133	0.107	0.0156594	HECW2	7.32946e-07	0.377759	0.133	0.107	0.0156594	HECW2	7.32946e-07	0.377759	0.133	0.107	0.0156594	HECW2	7.32946e-07
TSKU	1.90071e-06	0.330522	0.065	0.049	0.0406088	INAFM1	0.00358011	0.346724	0.045	0.035	1	IFI44L	7.46953e-07	0.987431	0.028	0.016	0.0159587	IFI44L	7.46953e-07	0.987431	0.028	0.016	0.0159587	IFI44L	7.46953e-07	0.987431	0.028	0.016	0.0159587	IFI44L	7.46953e-07	0.987431	0.028	0.016	0.0159587	IFI44L	7.46953e-07	0.987431	0.028	0.016	0.0159587	IFI44L	7.46953e-07	0.987431	0.028	0.016	0.0159587	IFI44L	7.46953e-07
ADPRM	1.9884e-06	0.355792	0.044	0.03	0.0424821	TMEM132B	0.0036012	0.574547	0.02	0.014	1	HOXA3	7.66485e-07	0.645115	0.042	0.027	0.016376	HOXA3	7.66485e-07	0.645115	0.042	0.027	0.016376	HOXA3	7.66485e-07	0.645115	0.042	0.027	0.016376	HOXA3	7.66485e-07	0.645115	0.042	0.027	0.016376	HOXA3	7.66485e-07	0.645115	0.042	0.027	0.016376	HOXA3	7.66485e-07	0.645115	0.042	0.027	0.016376	HOXA3	7.66485e-07
TAC3	2.055e-06	0.536238	0.056	0.041	0.043905	CHRNE	0.0037909	0.719097	0.019	0.013	1	GLOD4	7.87642e-07	0.266012	0.183	0.153	0.016828	GLOD4	7.87642e-07	0.266012	0.183	0.153	0.016828	GLOD4	7.87642e-07	0.266012	0.183	0.153	0.016828	GLOD4	7.87642e-07	0.266012	0.183	0.153	0.016828	GLOD4	7.87642e-07	0.266012	0.183	0.153	0.016828	GLOD4	7.87642e-07	0.266012	0.183	0.153	0.016828	GLOD4	7.87642e-07
MRPS31	2.13895e-06	0.264247	0.101	0.081	0.0456986	IFT22	0.00381379	0.270913	0.154	0.139	1	UBR1	8.05643e-07	0.393999	0.123	0.098	0.0172126	UBR1	8.05643e-07	0.393999	0.123	0.098	0.0172126	UBR1	8.05643e-07	0.393999	0.123	0.098	0.0172126	UBR1	8.05643e-07	0.393999	0.123	0.098	0.0172126	UBR1	8.05643e-07	0.393999	0.123	0.098	0.0172126	UBR1	8.05643e-07	0.393999	0.123	0.098	0.0172126	UBR1	8.05643e-07
DYNC2LI1	2.22282e-06	0.298448	0.077	0.06	0.0474906	ERCC4	0.0039413	0.303503	0.056	0.045	1	RNF152	8.32835e-07	0.427671	0.152	0.124	0.0177935	RNF152	8.32835e-07	0.427671	0.152	0.124	0.0177935	RNF152	8.32835e-07	0.427671	0.152	0.124	0.0177935	RNF152	8.32835e-07	0.427671	0.152	0.124	0.0177935	RNF152	8.32835e-07	0.427671	0.152	0.124	0.0177935	RNF152	8.32835e-07	0.427671	0.152	0.124	0.0177935	RNF152	8.32835e-07
AC002310.1	2.30788e-06	0.725417	0.014	0.007	0.0493079	CDKAL1	0.00395252	0.262726	0.107	0.093	1	ADAMTS7	8.90782e-07	0.371434	0.073	0.053	0.0190316	ADAMTS7	8.90782e-07	0.371434	0.073	0.053	0.0190316	ADAMTS7	8.90782e-07	0.371434	0.073	0.053	0.0190316	ADAMTS7	8.90782e-07	0.371434	0.073	0.053	0.0190316	ADAMTS7	8.90782e-07	0.371434	0.073	0.053	0.0190316	ADAMTS7	8.90782e-07	0.371434	0.073	0.053	0.0190316	ADAMTS7	8.90782e-07
AC107375.1	2.34035e-06	0.594264	0.021	0.012	0.0500016	ZNF708	0.00404494	0.46786	0.07	0.059	1	C17orf67	9.26536e-07	0.457246	0.129	0.104	0.0197954	C17orf67	9.26536e-07	0.457246	0.129	0.104	0.0197954	C17orf67	9.26536e-07	0.457246	0.129	0.104	0.0197954	C17orf67	9.26536e-07	0.457246	0.129	0.104	0.0197954	C17orf67	9.26536e-07	0.457246	0.129	0.104	0.0197954	C17orf67	9.26536e-07	0.457246	0.129	0.104	0.0197954	C17orf67	9.26536e-07
TOLLIP-AS1	2.38282e-06	0.61038	0.025	0.015	0.0509089	CCNB1IP1	0.00411476	0.352399	0.136	0.122	1	AC009501.1	9.35224e-07	0.713289	0.023	0.012	0.0199811	AC009501.1	9.35224e-07	0.713289	0.023	0.012	0.0199811	AC009501.1	9.35224e-07	0.713289	0.023	0.012	0.0199811	AC009501.1	9.35224e-07	0.713289	0.023	0.012	0.0199811	AC009501.1	9.35224e-07	0.713289	0.023	0.012	0.0199811	AC009501.1	9.35224e-07	0.713289	0.023	0.012	0.0199811	AC009501.1	9.35224e-07
DGCR6	2.41342e-06	0.786652	0.015	0.008	0.0515628	FBF1	0.00421584	0.577782	0.02	0.013	1	PTGDS	9.73496e-07	0.709456	0.063	0.045	0.0207987	PTGDS	9.73496e-07	0.709456	0.063	0.045	0.0207987	PTGDS	9.73496e-07	0.709456	0.063	0.045	0.0207987	PTGDS	9.73496e-07	0.709456	0.063	0.045	0.0207987	PTGDS	9.73496e-07	0.709456	0.063	0.045	0.0207987	PTGDS	9.73496e-07	0.709456	0.063	0.045	0.0207987	PTGDS	9.73496e-07
POC5	2.42205e-06	0.377907	0.036	0.024	0.0517471	ARMC7	0.00429248	0.316484	0.056	0.046	1	ARMC7	1.06645e-06	0.796902	0.036	0.023	0.0227847	ARMC7	1.06645e-06	0.796902	0.036	0.023	0.0227847	ARMC7	1.06645e-06	0.796902	0.036	0.023	0.0227847	ARMC7	1.06645e-06	0.796902	0.036	0.023	0.0227847	ARMC7	1.06645e-06	0.796902	0.036	0.023	0.0227847	ARMC7	1.06645e-06	0.796902	0.036	0.023	0.0227847	ARMC7	1.06645e-06
AC007228.2	2.46897e-06	1.06014	0.015	0.007	0.0527496	MTR	0.00431595	0.348551	0.096	0.083	1	WNT9A	1.07214e-06	0.852414	0.014	0.006	0.0229062	WNT9A	1.07214e-06	0.852414	0.014	0.006	0.0229062	WNT9A	1.07214e-06	0.852414	0.014	0.006	0.0229062	WNT9A	1.07214e-06	0.852414	0.014	0.006	0.0229062	WNT9A	1.07214e-06	0.852414	0.014	0.006	0.0229062	WNT9A	1.07214e-06	0.852414	0.014	0.006	0.0229062	WNT9A	1.07214e-06
SPRYD4	2.53134e-06	0.260895	0.053	0.039	0.054082	ARHGAP8	0.00432123	0.663014	0.011	0.007	1	PRH1	1.10788e-06	0.420261	0.12	0.096	0.0236698	PRH1	1.10788e-06	0.420261	0.12	0.096	0.0236698	PRH1	1.10788e-06	0.420261	0.12	0.096	0.0236698	PRH1	1.10788e-06	0.420261	0.12	0.096	0.0236698	PRH1	1.10788e-06	0.420261	0.12	0.096	0.0236698	PRH1	1.10788e-06	0.420261	0.12	0.096	0.0236698	PRH1	1.10788e-06
UBE3D	2.53596e-06	0.286735	0.042	0.029	0.0541809	CLEC2D	0.00444786	0.481935	0.018	0.012	1	SCARA3	1.11844e-06	0.288464	0.248	0.217	0.0238955	SCARA3	1.11844e-06	0.288464	0.248	0.217	0.0238955	SCARA3	1.11844e-06	0.288464	0.248	0.217	0.0238955	SCARA3	1.11844e-06	0.288464	0.248	0.217	0.0238955	SCARA3	1.11844e-06	0.288464	0.248	0.217	0.0238955	SCARA3	1.11844e-06	0.288464	0.248	0.217	0.0238955	SCARA3	1.11844e-06
DHH	3.02561e-06	1.12105	0.012	0.005	0.0646421	MIS12	0.00446717	0.378661	0.089	0.076	1	AC005520.2	1.13137e-06	1.05562	0.02	0.01	0.0241718	AC005520.2	1.13137e-06	1.05562	0.02	0.01	0.0241718	AC005520.2	1.13137e-06	1.05562	0.02	0.01	0.0241718	AC005520.2	1.13137e-06	1.05562	0.02	0.01	0.0241718	AC005520.2	1.13137e-06	1.05562	0.02	0.01	0.0241718	AC005520.2	1.13137e-06	1.05562	0.02	0.01	0.0241718	AC005520.2	1.13137e-06
DPYD	3.06787e-06	0.415913	0.052	0.038	0.0655451	FAM171A1	0.00447293	0.274811	0.128	0.114	1	MAPK7	1.13962e-06	0.2611	0.109	0.085	0.0243481	MAPK7	1.13962e-06	0.2611	0.109	0.085	0.0243481	MAPK7	1.13962e-06	0.2611	0.109	0.085	0.0243481	MAPK7	1.13962e-06	0.2611	0.109	0.085	0.0243481	MAPK7	1.13962e-06	0.2611	0.109	0.085	0.0243481	MAPK7	1.13962e-06	0.2611	0.109	0.085	0.0243481	MAPK7	1.13962e-06
FP565260.1	3.26411e-06	0.53076	0.022	0.013	0.0697377	MAP3K7CL	0.00449503	0.628381	0.031	0.023	1	AC116366.1	1.15539e-06	0.539289	0.076	0.056	0.0246849	AC116366.1	1.15539e-06	0.539289	0.076	0.056	0.0246849	AC116366.1	1.15539e-06	0.539289	0.076	0.056	0.0246849	AC116366.1	1.15539e-06	0.539289	0.076	0.056	0.0246849	AC116366.1	1.15539e-06	0.539289	0.076	0.056	0.0246849	AC116366.1	1.15539e-06	0.539289	0.076	0.056	0.0246849	AC116366.1	1.15539e-06
MLH1	3.43846e-06	0.330968	0.063	0.047	0.0734627	DHX57	0.00451615	0.374651	0.036	0.028	1	RBM41	1.16518e-06	0.575892	0.05	0.034	0.024894	RBM41	1.16518e-06	0.575892	0.05	0.034	0.024894	RBM41	1.16518e-06	0.575892	0.05	0.034	0.024894	RBM41	1.16518e-06	0.575892	0.05	0.034	0.024894	RBM41	1.16518e-06	0.575892	0.05	0.034	0.024894	RBM41	1.16518e-06	0.575892	0.05	0.034	0.024894	RBM41	1.16518e-06
LINC01023	3.46864e-06	0.316944	0.027	0.017	0.0741076	ZNF136	0.00465965	0.329759	0.058	0.047	1	GTF2F2	1.22866e-06	0.326201	0.135	0.109	0.0262504	GTF2F2	1.22866e-06	0.326201	0.135	0.109	0.0262504	GTF2F2	1.22866e-06	0.326201	0.135	0.109	0.0262504	GTF2F2	1.22866e-06	0.326201	0.135	0.109	0.0262504	GTF2F2	1.22866e-06	0.326201	0.135	0.109	0.0262504	GTF2F2	1.22866e-06	0.326201	0.135	0.109	0.0262504	GTF2F2	1.22866e-06
ATP13A2	3.56181e-06	0.292352	0.107	0.086	0.0760981	AAR2	0.00469375	0.425625	0.059	0.048	1	FZD10	1.24671e-06	0.570793	0.048	0.032	0.0266359	FZD10	1.24671e-06	0.570793	0.048	0.032	0.0266359	FZD10	1.24671e-06	0.570793	0.048	0.032	0.0266359	FZD10	1.24671e-06	0.570793	0.048	0.032	0.0266359	FZD10	1.24671e-06	0.570793	0.048	0.032	0.0266359	FZD10	1.24671e-06	0.570793	0.048	0.032	0.0266359	FZD10	1.24671e-06
MIPOL1	3.94445e-06	0.454724	0.052	0.038	0.0842732	AC009948.1	0.00490341	0.359394	0.057	0.047	1	ZNF362	1.30152e-06	0.449387	0.084	0.063	0.027807	ZNF362	1.30152e-06	0.449387	0.084	0.063	0.027807	ZNF362	1.30152e-06	0.449387	0.084	0.063	0.027807	ZNF362	1.30152e-06	0.449387	0.084	0.063	0.027807	ZNF362	1.30152e-06	0.449387	0.084	0.063	0.027807	ZNF362	1.30152e-06	0.449387	0.084	0.063	0.027807	ZNF362	1.30152e-06
FAM110D	3.99288e-06	0.503197	0.056	0.041	0.0853078	PAN2	0.0050312	0.391219	0.035	0.027	1	PREPL	1.33116e-06	0.477573	0.077	0.057	0.0284403	PREPL	1.33116e-06	0.477573	0.077	0.057	0.0284403	PREPL	1.33116e-06	0.477573	0.077	0.057	0.0284403	PREPL	1.33116e-06	0.477573	0.077	0.057	0.0284403	PREPL	1.33116e-06	0.477573	0.077	0.057	0.0284403	PREPL	1.33116e-06	0.477573	0.077	0.057	0.0284403	PREPL	1.33116e-06
AC091132.5	4.1281e-06	0.567977	0.023	0.014	0.0881969	TFDP2	0.00503745	0.268044	0.181	0.166	1	LINC01023	1.33174e-06	0.810962	0.026	0.015	0.0284525	LINC01023	1.33174e-06	0.810962	0.026	0.015	0.0284525	LINC01023	1.33174e-06	0.810962	0.026	0.015	0.0284525	LINC01023	1.33174e-06	0.810962	0.026	0.015	0.0284525	LINC01023	1.33174e-06	0.810962	0.026	0.015	0.0284525	LINC01023	1.33174e-06	0.810962	0.026	0.015	0.0284525	LINC01023	1.33174e-06
S100P	4.61814e-06	0.332398	0.057	0.042	0.0986666	CHMP4C	0.00504948	0.406666	0.048	0.038	1	STMN3	1.33389e-06	0.339995	0.092	0.07	0.0284986	STMN3	1.33389e-06	0.339995	0.092	0.07	0.0284986	STMN3	1.33389e-06	0.339995	0.092	0.07	0.0284986	STMN3	1.33389e-06	0.339995	0.092	0.07	0.0284986	STMN3	1.33389e-06	0.339995	0.092	0.07	0.0284986	STMN3	1.33389e-06	0.339995	0.092	0.07	0.0284986	STMN3	1.33389e-06
MT1F	4.88665e-06	0.799701	0.015	0.008	0.104403	CDK1	0.00515405	0.386014	0.029	0.021	1	LINC01985	1.38931e-06	0.297971	0.169	0.14	0.0296826	LINC01985	1.38931e-06	0.297971	0.169	0.14	0.0296826	LINC01985	1.38931e-06	0.297971	0.169	0.14	0.0296826	LINC01985	1.38931e-06	0.297971	0.169	0.14	0.0296826	LINC01985	1.38931e-06	0.297971	0.169	0.14	0.0296826	LINC01985	1.38931e-06	0.297971	0.169	0.14	0.0296826	LINC01985	1.38931e-06
NLRC3	4.91139e-06	0.869572	0.018	0.01	0.104932	ZNF92	0.00517604	0.528659	0.034	0.026	1	NIPAL3	1.42135e-06	0.390136	0.083	0.062	0.0303672	NIPAL3	1.42135e-06	0.390136	0.083	0.062	0.0303672	NIPAL3	1.42135e-06	0.390136	0.083	0.062	0.0303672	NIPAL3	1.42135e-06	0.390136	0.083	0.062	0.0303672	NIPAL3	1.42135e-06	0.390136	0.083	0.062	0.0303672	NIPAL3	1.42135e-06	0.390136	0.083	0.062	0.0303672	NIPAL3	1.42135e-06
PAXIP1-AS2	4.99755e-06	0.407353	0.048	0.034	0.106773	LINS1	0.0052505	0.618028	0.034	0.026	1	AC091271.1	1.43311e-06	0.767715	0.04	0.026	0.0306183	AC091271.1	1.43311e-06	0.767715	0.04	0.026	0.0306183	AC091271.1	1.43311e-06	0.767715	0.04	0.026	0.0306183	AC091271.1	1.43311e-06	0.767715	0.04	0.026	0.0306183	AC091271.1	1.43311e-06	0.767715	0.04	0.026	0.0306183	AC091271.1	1.43311e-06	0.767715	0.04	0.026	0.0306183	AC091271.1	1.43311e-06
BBS12	5.35577e-06	0.637723	0.017	0.009	0.114426	SULT1C4	0.00526948	0.269527	0.086	0.074	1	PTP4A3	1.46196e-06	0.325563	0.184	0.154	0.0312348	PTP4A3	1.46196e-06	0.325563	0.184	0.154	0.0312348	PTP4A3	1.46196e-06	0.325563	0.184	0.154	0.0312348	PTP4A3	1.46196e-06	0.325563	0.184	0.154	0.0312348	PTP4A3	1.46196e-06	0.325563	0.184	0.154	0.0312348	PTP4A3	1.46196e-06	0.325563	0.184	0.154	0.0312348	PTP4A3	1.46196e-06
C21orf62-AS1	5.8427e-06	0.499829	0.021	0.013	0.124829	HIPK2	0.00531851	0.289479	0.101	0.087	1	AQP1	1.4656e-06	0.972588	0.026	0.015	0.0313126	AQP1	1.4656e-06	0.972588	0.026	0.015	0.0313126	AQP1	1.4656e-06	0.972588	0.026	0.015	0.0313126	AQP1	1.4656e-06	0.972588	0.026	0.015	0.0313126	AQP1	1.4656e-06	0.972588	0.026	0.015	0.0313126	AQP1	1.4656e-06	0.972588	0.026	0.015	0.0313126	AQP1	1.4656e-06
PAN2	5.8643e-06	0.354737	0.037	0.026	0.125291	POC5	0.00539354	0.468535	0.029	0.022	1	HSPB7	1.4832e-06	1.51003	0.01	0.003	0.0316885	HSPB7	1.4832e-06	1.51003	0.01	0.003	0.0316885	HSPB7	1.4832e-06	1.51003	0.01	0.003	0.0316885	HSPB7	1.4832e-06	1.51003	0.01	0.003	0.0316885	HSPB7	1.4832e-06	1.51003	0.01	0.003	0.0316885	HSPB7	1.4832e-06	1.51003	0.01	0.003	0.0316885	HSPB7	1.4832e-06
SPRY3	5.8886e-06	0.463048	0.024	0.015	0.12581	URB1	0.00539604	0.404096	0.044	0.035	1	SLC47A1	1.48517e-06	0.83921	0.024	0.014	0.0317306	SLC47A1	1.48517e-06	0.83921	0.024	0.014	0.0317306	SLC47A1	1.48517e-06	0.83921	0.024	0.014	0.0317306	SLC47A1	1.48517e-06	0.83921	0.024	0.014	0.0317306	SLC47A1	1.48517e-06	0.83921	0.024	0.014	0.0317306	SLC47A1	1.48517e-06	0.83921	0.024	0.014	0.0317306	SLC47A1	1.48517e-06
ITIH5	6.00474e-06	1.04288	0.014	0.007	0.128291	AC002553.1	0.00544092	0.768643	0.011	0.007	1	PAXIP1-AS2	1.48724e-06	0.619781	0.033	0.02	0.031775	PAXIP1-AS2	1.48724e-06	0.619781	0.033	0.02	0.031775	PAXIP1-AS2	1.48724e-06	0.619781	0.033	0.02	0.031775	PAXIP1-AS2	1.48724e-06	0.619781	0.033	0.02	0.031775	PAXIP1-AS2	1.48724e-06	0.619781	0.033	0.02	0.031775	PAXIP1-AS2	1.48724e-06	0.619781	0.033	0.02	0.031775	PAXIP1-AS2	1.48724e-06
P3H2	6.1288e-06	1.13553	0.012	0.005	0.130942	ACYP1	0.00545664	0.281707	0.088	0.075	1	QSER1	1.59404e-06	0.503557	0.082	0.062	0.0340567	QSER1	1.59404e-06	0.503557	0.082	0.062	0.0340567	QSER1	1.59404e-06	0.503557	0.082	0.062	0.0340567	QSER1	1.59404e-06	0.503557	0.082	0.062	0.0340567	QSER1	1.59404e-06	0.503557	0.082	0.062	0.0340567	QSER1	1.59404e-06	0.503557	0.082	0.062	0.0340567	QSER1	1.59404e-06
KRT27	6.13791e-06	0.822387	0.012	0.006	0.131136	PLEKHM3	0.00553337	0.420677	0.036	0.028	1	CARD6	1.6182e-06	0.397388	0.089	0.068	0.0345729	CARD6	1.6182e-06	0.397388	0.089	0.068	0.0345729	CARD6	1.6182e-06	0.397388	0.089	0.068	0.0345729	CARD6	1.6182e-06	0.397388	0.089	0.068	0.0345729	CARD6	1.6182e-06	0.397388	0.089	0.068	0.0345729	CARD6	1.6182e-06	0.397388	0.089	0.068	0.0345729	CARD6	1.6182e-06
NNAT	6.23406e-06	0.564742	0.027	0.017	0.133191	HIF1AN	0.00563388	0.437509	0.039	0.031	1	CDH11	1.72526e-06	0.251166	0.159	0.131	0.0368602	CDH11	1.72526e-06	0.251166	0.159	0.131	0.0368602	CDH11	1.72526e-06	0.251166	0.159	0.131	0.0368602	CDH11	1.72526e-06	0.251166	0.159	0.131	0.0368602	CDH11	1.72526e-06	0.251166	0.159	0.131	0.0368602	CDH11	1.72526e-06	0.251166	0.159	0.131	0.0368602	CDH11	1.72526e-06
ZC4H2	6.4004e-06	0.307517	0.047	0.033	0.136745	PCDHB10	0.00566303	0.873228	0.021	0.015	1	PRKAA2	1.76375e-06	0.479623	0.096	0.074	0.0376825	PRKAA2	1.76375e-06	0.479623	0.096	0.074	0.0376825	PRKAA2	1.76375e-06	0.479623	0.096	0.074	0.0376825	PRKAA2	1.76375e-06	0.479623	0.096	0.074	0.0376825	PRKAA2	1.76375e-06	0.479623	0.096	0.074	0.0376825	PRKAA2	1.76375e-06	0.479623	0.096	0.074	0.0376825	PRKAA2	1.76375e-06
TRMT1L	6.51478e-06	0.323336	0.051	0.037	0.139188	ZNF582	0.00566612	0.280592	0.03	0.022	1	KLHL24	1.85365e-06	0.282545	0.168	0.139	0.0396033	KLHL24	1.85365e-06	0.282545	0.168	0.139	0.0396033	KLHL24	1.85365e-06	0.282545	0.168	0.139	0.0396033	KLHL24	1.85365e-06	0.282545	0.168	0.139	0.0396033	KLHL24	1.85365e-06	0.282545	0.168	0.139	0.0396033	KLHL24	1.85365e-06	0.282545	0.168	0.139	0.0396033	KLHL24	1.85365e-06
UNC5B-AS1	6.69053e-06	0.400949	0.038	0.026	0.142943	AC104260.1	0.00578178	0.927041	0.01	0.006	1	HCFC2	1.86616e-06	0.61235	0.051	0.035	0.0398706	HCFC2	1.86616e-06	0.61235	0.051	0.035	0.0398706	HCFC2	1.86616e-06	0.61235	0.051	0.035	0.0398706	HCFC2	1.86616e-06	0.61235	0.051	0.035	0.0398706	HCFC2	1.86616e-06	0.61235	0.051	0.035	0.0398706	HCFC2	1.86616e-06	0.61235	0.051	0.035	0.0398706	HCFC2	1.86616e-06
AL354822.1	6.71557e-06	0.99367	0.015	0.008	0.143478	LINC01023	0.00581358	0.475508	0.023	0.017	1	TBCE	1.92102e-06	0.56687	0.038	0.025	0.0410425	TBCE	1.92102e-06	0.56687	0.038	0.025	0.0410425	TBCE	1.92102e-06	0.56687	0.038	0.025	0.0410425	TBCE	1.92102e-06	0.56687	0.038	0.025	0.0410425	TBCE	1.92102e-06	0.56687	0.038	0.025	0.0410425	TBCE	1.92102e-06	0.56687	0.038	0.025	0.0410425	TBCE	1.92102e-06
CCL28	6.94021e-06	0.340425	0.059	0.044	0.148278	ZNF613	0.00597172	1.04271	0.01	0.006	1	NME5	2.02432e-06	0.856859	0.028	0.017	0.0432496	NME5	2.02432e-06	0.856859	0.028	0.017	0.0432496	NME5	2.02432e-06	0.856859	0.028	0.017	0.0432496	NME5	2.02432e-06	0.856859	0.028	0.017	0.0432496	NME5	2.02432e-06	0.856859	0.028	0.017	0.0432496	NME5	2.02432e-06	0.856859	0.028	0.017	0.0432496	NME5	2.02432e-06
NAP1L3	7.28875e-06	0.60107	0.017	0.01	0.155724	SOCS7	0.00602695	0.670337	0.019	0.013	1	ADAMTS6	2.04447e-06	0.674214	0.029	0.017	0.0436801	ADAMTS6	2.04447e-06	0.674214	0.029	0.017	0.0436801	ADAMTS6	2.04447e-06	0.674214	0.029	0.017	0.0436801	ADAMTS6	2.04447e-06	0.674214	0.029	0.017	0.0436801	ADAMTS6	2.04447e-06	0.674214	0.029	0.017	0.0436801	ADAMTS6	2.04447e-06	0.674214	0.029	0.017	0.0436801	ADAMTS6	2.04447e-06
C19orf44	7.64854e-06	0.492428	0.014	0.007	0.163411	DANT2	0.0061622	0.85094	0.013	0.008	1	CAMK1D	2.05626e-06	0.430392	0.057	0.04	0.0439319	CAMK1D	2.05626e-06	0.430392	0.057	0.04	0.0439319	CAMK1D	2.05626e-06	0.430392	0.057	0.04	0.0439319	CAMK1D	2.05626e-06	0.430392	0.057	0.04	0.0439319	CAMK1D	2.05626e-06	0.430392	0.057	0.04	0.0439319	CAMK1D	2.05626e-06	0.430392	0.057	0.04	0.0439319	CAMK1D	2.05626e-06
AC106869.1	8.15109e-06	0.309231	0.046	0.033	0.174148	AC008543.1	0.0061825	0.473178	0.024	0.017	1	CCDC68	2.08275e-06	0.455295	0.068	0.05	0.044498	CCDC68	2.08275e-06	0.455295	0.068	0.05	0.044498	CCDC68	2.08275e-06	0.455295	0.068	0.05	0.044498	CCDC68	2.08275e-06	0.455295	0.068	0.05	0.044498	CCDC68	2.08275e-06	0.455295	0.068	0.05	0.044498	CCDC68	2.08275e-06	0.455295	0.068	0.05	0.044498	CCDC68	2.08275e-06
SIPA1L2	8.89828e-06	0.468903	0.02	0.011	0.190112	DCUN1D2	0.00631645	0.388453	0.032	0.025	1	ARHGEF3	2.11432e-06	0.478503	0.068	0.05	0.0451724	ARHGEF3	2.11432e-06	0.478503	0.068	0.05	0.0451724	ARHGEF3	2.11432e-06	0.478503	0.068	0.05	0.0451724	ARHGEF3	2.11432e-06	0.478503	0.068	0.05	0.0451724	ARHGEF3	2.11432e-06	0.478503	0.068	0.05	0.0451724	ARHGEF3	2.11432e-06	0.478503	0.068	0.05	0.0451724	ARHGEF3	2.11432e-06
STK32B	9.05151e-06	0.255698	0.044	0.031	0.193386	LINC01290	0.00641447	0.688082	0.015	0.01	1	ARMC1	2.22738e-06	0.274639	0.113	0.089	0.047588	ARMC1	2.22738e-06	0.274639	0.113	0.089	0.047588	ARMC1	2.22738e-06	0.274639	0.113	0.089	0.047588	ARMC1	2.22738e-06	0.274639	0.113	0.089	0.047588	ARMC1	2.22738e-06	0.274639	0.113	0.089	0.047588	ARMC1	2.22738e-06	0.274639	0.113	0.089	0.047588	ARMC1	2.22738e-06
AC130466.1	9.10361e-06	0.555894	0.016	0.008	0.194499	NAP1L3	0.00646059	0.500766	0.015	0.009	1	SFXN1	2.27854e-06	0.447573	0.048	0.033	0.048681	SFXN1	2.27854e-06	0.447573	0.048	0.033	0.048681	SFXN1	2.27854e-06	0.447573	0.048	0.033	0.048681	SFXN1	2.27854e-06	0.447573	0.048	0.033	0.048681	SFXN1	2.27854e-06	0.447573	0.048	0.033	0.048681	SFXN1	2.27854e-06	0.447573	0.048	0.033	0.048681	SFXN1	2.27854e-06
MTRNR2L8	9.47437e-06	0.519808	0.496	0.502	0.20242	SLC46A3	0.00654826	0.322313	0.023	0.017	1	CRADD	2.41941e-06	0.344128	0.058	0.041	0.0516907	CRADD	2.41941e-06	0.344128	0.058	0.041	0.0516907	CRADD	2.41941e-06	0.344128	0.058	0.041	0.0516907	CRADD	2.41941e-06	0.344128	0.058	0.041	0.0516907	CRADD	2.41941e-06	0.344128	0.058	0.041	0.0516907	CRADD	2.41941e-06	0.344128	0.058	0.041	0.0516907	CRADD	2.41941e-06
PCGF1	1.02761e-05	0.251992	0.035	0.023	0.219549	LINC02256	0.00659737	0.598495	0.03	0.023	1	DYNC2H1	2.4295e-06	0.390271	0.057	0.04	0.0519062	DYNC2H1	2.4295e-06	0.390271	0.057	0.04	0.0519062	DYNC2H1	2.4295e-06	0.390271	0.057	0.04	0.0519062	DYNC2H1	2.4295e-06	0.390271	0.057	0.04	0.0519062	DYNC2H1	2.4295e-06	0.390271	0.057	0.04	0.0519062	DYNC2H1	2.4295e-06	0.390271	0.057	0.04	0.0519062	DYNC2H1	2.4295e-06
AL049840.1	1.10355e-05	0.555288	0.024	0.015	0.235772	FZD4	0.00676428	0.345294	0.111	0.099	1	HOXA9	2.49967e-06	0.565192	0.028	0.017	0.0534054	HOXA9	2.49967e-06	0.565192	0.028	0.017	0.0534054	HOXA9	2.49967e-06	0.565192	0.028	0.017	0.0534054	HOXA9	2.49967e-06	0.565192	0.028	0.017	0.0534054	HOXA9	2.49967e-06	0.565192	0.028	0.017	0.0534054	HOXA9	2.49967e-06	0.565192	0.028	0.017	0.0534054	HOXA9	2.49967e-06
DDI2	1.11381e-05	0.397581	0.042	0.029	0.237965	ADAMTSL3	0.00681105	0.82884	0.021	0.015	1	OR5H14	2.51348e-06	1.61376	0.01	0.004	0.0537006	OR5H14	2.51348e-06	1.61376	0.01	0.004	0.0537006	OR5H14	2.51348e-06	1.61376	0.01	0.004	0.0537006	OR5H14	2.51348e-06	1.61376	0.01	0.004	0.0537006	OR5H14	2.51348e-06	1.61376	0.01	0.004	0.0537006	OR5H14	2.51348e-06	1.61376	0.01	0.004	0.0537006	OR5H14	2.51348e-06
DBT	1.1509e-05	0.35524	0.049	0.036	0.245889	PINX1.1	0.00693782	0.296541	0.079	0.067	1	AC097634.1	2.58165e-06	1.0825	0.018	0.009	0.055157	AC097634.1	2.58165e-06	1.0825	0.018	0.009	0.055157	AC097634.1	2.58165e-06	1.0825	0.018	0.009	0.055157	AC097634.1	2.58165e-06	1.0825	0.018	0.009	0.055157	AC097634.1	2.58165e-06	1.0825	0.018	0.009	0.055157	AC097634.1	2.58165e-06	1.0825	0.018	0.009	0.055157	AC097634.1	2.58165e-06
GBGT1	1.18689e-05	0.263099	0.088	0.071	0.253579	LINC01353	0.00695636	0.836486	0.019	0.013	1	FAM129A	2.59162e-06	1.00765	0.02	0.011	0.0553699	FAM129A	2.59162e-06	1.00765	0.02	0.011	0.0553699	FAM129A	2.59162e-06	1.00765	0.02	0.011	0.0553699	FAM129A	2.59162e-06	1.00765	0.02	0.011	0.0553699	FAM129A	2.59162e-06	1.00765	0.02	0.011	0.0553699	FAM129A	2.59162e-06	1.00765	0.02	0.011	0.0553699	FAM129A	2.59162e-06
GPALPP1	1.19207e-05	0.293718	0.101	0.082	0.254686	TRAM1L1	0.00695858	0.465636	0.029	0.022	1	SIGMAR1	2.64119e-06	0.254369	0.117	0.093	0.0564291	SIGMAR1	2.64119e-06	0.254369	0.117	0.093	0.0564291	SIGMAR1	2.64119e-06	0.254369	0.117	0.093	0.0564291	SIGMAR1	2.64119e-06	0.254369	0.117	0.093	0.0564291	SIGMAR1	2.64119e-06	0.254369	0.117	0.093	0.0564291	SIGMAR1	2.64119e-06	0.254369	0.117	0.093	0.0564291	SIGMAR1	2.64119e-06
MIR29B2CHG	1.29298e-05	0.325797	0.031	0.021	0.276245	ZNF660	0.00700418	0.682184	0.023	0.017	1	SYT11	2.65767e-06	0.465244	0.068	0.05	0.056781	SYT11	2.65767e-06	0.465244	0.068	0.05	0.056781	SYT11	2.65767e-06	0.465244	0.068	0.05	0.056781	SYT11	2.65767e-06	0.465244	0.068	0.05	0.056781	SYT11	2.65767e-06	0.465244	0.068	0.05	0.056781	SYT11	2.65767e-06	0.465244	0.068	0.05	0.056781	SYT11	2.65767e-06
LINC00847	1.38395e-05	0.363098	0.047	0.035	0.29568	PTBP2	0.00704787	0.257224	0.16	0.146	1	AL662844.4	2.66258e-06	1.08865	0.014	0.007	0.056886	AL662844.4	2.66258e-06	1.08865	0.014	0.007	0.056886	AL662844.4	2.66258e-06	1.08865	0.014	0.007	0.056886	AL662844.4	2.66258e-06	1.08865	0.014	0.007	0.056886	AL662844.4	2.66258e-06	1.08865	0.014	0.007	0.056886	AL662844.4	2.66258e-06	1.08865	0.014	0.007	0.056886	AL662844.4	2.66258e-06
DTNB	1.40338e-05	0.388581	0.026	0.017	0.299832	AL137186.2	0.00705046	0.447075	0.038	0.03	1	TFF1	2.80895e-06	1.63781	0.01	0.003	0.0600132	TFF1	2.80895e-06	1.63781	0.01	0.003	0.0600132	TFF1	2.80895e-06	1.63781	0.01	0.003	0.0600132	TFF1	2.80895e-06	1.63781	0.01	0.003	0.0600132	TFF1	2.80895e-06	1.63781	0.01	0.003	0.0600132	TFF1	2.80895e-06	1.63781	0.01	0.003	0.0600132	TFF1	2.80895e-06
LIMD1	1.53607e-05	0.548268	0.034	0.023	0.328181	AC245452.1	0.0070554	0.551433	0.011	0.007	1	ZMYM2	2.8525e-06	0.288444	0.166	0.139	0.0609437	ZMYM2	2.8525e-06	0.288444	0.166	0.139	0.0609437	ZMYM2	2.8525e-06	0.288444	0.166	0.139	0.0609437	ZMYM2	2.8525e-06	0.288444	0.166	0.139	0.0609437	ZMYM2	2.8525e-06	0.288444	0.166	0.139	0.0609437	ZMYM2	2.8525e-06	0.288444	0.166	0.139	0.0609437	ZMYM2	2.8525e-06
DZIP1	1.54851e-05	0.57878	0.015	0.008	0.330839	NRXN3	0.00706608	0.33246	0.055	0.045	1	KBTBD3	2.85628e-06	0.342009	0.055	0.039	0.0610244	KBTBD3	2.85628e-06	0.342009	0.055	0.039	0.0610244	KBTBD3	2.85628e-06	0.342009	0.055	0.039	0.0610244	KBTBD3	2.85628e-06	0.342009	0.055	0.039	0.0610244	KBTBD3	2.85628e-06	0.342009	0.055	0.039	0.0610244	KBTBD3	2.85628e-06	0.342009	0.055	0.039	0.0610244	KBTBD3	2.85628e-06
AC015982.1	1.6438e-05	0.556498	0.013	0.006	0.351197	NLRP1	0.00709593	0.78773	0.012	0.007	1	CASC15	2.98669e-06	0.432357	0.072	0.053	0.0638107	CASC15	2.98669e-06	0.432357	0.072	0.053	0.0638107	CASC15	2.98669e-06	0.432357	0.072	0.053	0.0638107	CASC15	2.98669e-06	0.432357	0.072	0.053	0.0638107	CASC15	2.98669e-06	0.432357	0.072	0.053	0.0638107	CASC15	2.98669e-06	0.432357	0.072	0.053	0.0638107	CASC15	2.98669e-06
ZNF792	1.72541e-05	0.377904	0.04	0.029	0.368635	RCAN3	0.00725477	0.34263	0.065	0.054	1	ITGA2	3.01179e-06	0.464286	0.077	0.058	0.0643469	ITGA2	3.01179e-06	0.464286	0.077	0.058	0.0643469	ITGA2	3.01179e-06	0.464286	0.077	0.058	0.0643469	ITGA2	3.01179e-06	0.464286	0.077	0.058	0.0643469	ITGA2	3.01179e-06	0.464286	0.077	0.058	0.0643469	ITGA2	3.01179e-06	0.464286	0.077	0.058	0.0643469	ITGA2	3.01179e-06
TENM3	1.74465e-05	0.3844	0.041	0.029	0.372744	FGF18	0.0072748	0.509283	0.028	0.021	1	KLRD1	3.05269e-06	1.03341	0.014	0.006	0.0652207	KLRD1	3.05269e-06	1.03341	0.014	0.006	0.0652207	KLRD1	3.05269e-06	1.03341	0.014	0.006	0.0652207	KLRD1	3.05269e-06	1.03341	0.014	0.006	0.0652207	KLRD1	3.05269e-06	1.03341	0.014	0.006	0.0652207	KLRD1	3.05269e-06	1.03341	0.014	0.006	0.0652207	KLRD1	3.05269e-06
DOCK7	1.8623e-05	1.10058	0.012	0.006	0.39788	LMBRD2	0.00737455	0.406958	0.041	0.033	1	STX17	3.1513e-06	0.355872	0.112	0.089	0.0673274	STX17	3.1513e-06	0.355872	0.112	0.089	0.0673274	STX17	3.1513e-06	0.355872	0.112	0.089	0.0673274	STX17	3.1513e-06	0.355872	0.112	0.089	0.0673274	STX17	3.1513e-06	0.355872	0.112	0.089	0.0673274	STX17	3.1513e-06	0.355872	0.112	0.089	0.0673274	STX17	3.1513e-06
PDZD4	1.9341e-05	0.443189	0.035	0.024	0.413221	CRYZ	0.00757516	0.295966	0.05	0.041	1	FAM234A	3.51171e-06	0.30684	0.114	0.091	0.0750278	FAM234A	3.51171e-06	0.30684	0.114	0.091	0.0750278	FAM234A	3.51171e-06	0.30684	0.114	0.091	0.0750278	FAM234A	3.51171e-06	0.30684	0.114	0.091	0.0750278	FAM234A	3.51171e-06	0.30684	0.114	0.091	0.0750278	FAM234A	3.51171e-06	0.30684	0.114	0.091	0.0750278	FAM234A	3.51171e-06
ADAMTS15	1.9506e-05	1.05527	0.013	0.007	0.416745	SPTLC3	0.00758416	0.920447	0.015	0.01	1	ENOSF1	3.52528e-06	0.297474	0.135	0.11	0.0753175	ENOSF1	3.52528e-06	0.297474	0.135	0.11	0.0753175	ENOSF1	3.52528e-06	0.297474	0.135	0.11	0.0753175	ENOSF1	3.52528e-06	0.297474	0.135	0.11	0.0753175	ENOSF1	3.52528e-06	0.297474	0.135	0.11	0.0753175	ENOSF1	3.52528e-06	0.297474	0.135	0.11	0.0753175	ENOSF1	3.52528e-06
TUBD1	2.00144e-05	0.292785	0.045	0.032	0.427608	ZNF793	0.00758661	0.434322	0.04	0.032	1	IL7	3.74378e-06	0.303115	0.176	0.148	0.0799859	IL7	3.74378e-06	0.303115	0.176	0.148	0.0799859	IL7	3.74378e-06	0.303115	0.176	0.148	0.0799859	IL7	3.74378e-06	0.303115	0.176	0.148	0.0799859	IL7	3.74378e-06	0.303115	0.176	0.148	0.0799859	IL7	3.74378e-06	0.303115	0.176	0.148	0.0799859	IL7	3.74378e-06
DHFR2	2.06263e-05	0.474552	0.035	0.024	0.440681	FBXL4	0.00772644	0.320404	0.056	0.047	1	ATXN7L3B	3.77433e-06	0.303792	0.16	0.134	0.0806386	ATXN7L3B	3.77433e-06	0.303792	0.16	0.134	0.0806386	ATXN7L3B	3.77433e-06	0.303792	0.16	0.134	0.0806386	ATXN7L3B	3.77433e-06	0.303792	0.16	0.134	0.0806386	ATXN7L3B	3.77433e-06	0.303792	0.16	0.134	0.0806386	ATXN7L3B	3.77433e-06	0.303792	0.16	0.134	0.0806386	ATXN7L3B	3.77433e-06
NKILA	2.26455e-05	0.654156	0.027	0.018	0.483822	C15orf41	0.0077676	0.369981	0.025	0.018	1	PDHB	3.79014e-06	0.251299	0.161	0.133	0.0809763	PDHB	3.79014e-06	0.251299	0.161	0.133	0.0809763	PDHB	3.79014e-06	0.251299	0.161	0.133	0.0809763	PDHB	3.79014e-06	0.251299	0.161	0.133	0.0809763	PDHB	3.79014e-06	0.251299	0.161	0.133	0.0809763	PDHB	3.79014e-06	0.251299	0.161	0.133	0.0809763	PDHB	3.79014e-06
SLC47A1	2.40806e-05	0.39706	0.03	0.02	0.514483	SDCBP2	0.00779238	0.354794	0.067	0.057	1	GIMAP2	3.82499e-06	0.261226	0.1	0.078	0.0817209	GIMAP2	3.82499e-06	0.261226	0.1	0.078	0.0817209	GIMAP2	3.82499e-06	0.261226	0.1	0.078	0.0817209	GIMAP2	3.82499e-06	0.261226	0.1	0.078	0.0817209	GIMAP2	3.82499e-06	0.261226	0.1	0.078	0.0817209	GIMAP2	3.82499e-06	0.261226	0.1	0.078	0.0817209	GIMAP2	3.82499e-06
EVA1A	2.54395e-05	0.963976	0.011	0.005	0.543515	SLC47A1	0.00780766	0.506989	0.034	0.027	1	ATG10	3.83919e-06	0.459652	0.065	0.047	0.0820242	ATG10	3.83919e-06	0.459652	0.065	0.047	0.0820242	ATG10	3.83919e-06	0.459652	0.065	0.047	0.0820242	ATG10	3.83919e-06	0.459652	0.065	0.047	0.0820242	ATG10	3.83919e-06	0.459652	0.065	0.047	0.0820242	ATG10	3.83919e-06	0.459652	0.065	0.047	0.0820242	ATG10	3.83919e-06
MORN4	2.63282e-05	0.425248	0.023	0.014	0.562502	PCDHB14	0.00786958	0.691127	0.018	0.013	1	SCAI	4.24337e-06	0.561248	0.037	0.024	0.0906596	SCAI	4.24337e-06	0.561248	0.037	0.024	0.0906596	SCAI	4.24337e-06	0.561248	0.037	0.024	0.0906596	SCAI	4.24337e-06	0.561248	0.037	0.024	0.0906596	SCAI	4.24337e-06	0.561248	0.037	0.024	0.0906596	SCAI	4.24337e-06	0.561248	0.037	0.024	0.0906596	SCAI	4.24337e-06
GMEB1	2.73218e-05	0.277534	0.066	0.052	0.58373	EXT1	0.007893	0.400732	0.053	0.044	1	MNAT1	4.29325e-06	0.291749	0.147	0.121	0.0917252	MNAT1	4.29325e-06	0.291749	0.147	0.121	0.0917252	MNAT1	4.29325e-06	0.291749	0.147	0.121	0.0917252	MNAT1	4.29325e-06	0.291749	0.147	0.121	0.0917252	MNAT1	4.29325e-06	0.291749	0.147	0.121	0.0917252	MNAT1	4.29325e-06	0.291749	0.147	0.121	0.0917252	MNAT1	4.29325e-06
ZNF16	2.75502e-05	0.391517	0.022	0.013	0.58861	SNED1	0.00789371	0.370514	0.065	0.055	1	CYP39A1	4.31424e-06	0.573803	0.041	0.027	0.0921738	CYP39A1	4.31424e-06	0.573803	0.041	0.027	0.0921738	CYP39A1	4.31424e-06	0.573803	0.041	0.027	0.0921738	CYP39A1	4.31424e-06	0.573803	0.041	0.027	0.0921738	CYP39A1	4.31424e-06	0.573803	0.041	0.027	0.0921738	CYP39A1	4.31424e-06	0.573803	0.041	0.027	0.0921738	CYP39A1	4.31424e-06
GPRASP2	2.79512e-05	0.261422	0.041	0.029	0.597178	LRRK2	0.00789461	0.398899	0.034	0.026	1	RUFY2	4.41234e-06	0.453382	0.085	0.066	0.0942695	RUFY2	4.41234e-06	0.453382	0.085	0.066	0.0942695	RUFY2	4.41234e-06	0.453382	0.085	0.066	0.0942695	RUFY2	4.41234e-06	0.453382	0.085	0.066	0.0942695	RUFY2	4.41234e-06	0.453382	0.085	0.066	0.0942695	RUFY2	4.41234e-06	0.453382	0.085	0.066	0.0942695	RUFY2	4.41234e-06
FASTKD1	2.8241e-05	0.276052	0.035	0.024	0.603368	AL627171.1	0.0079854	0.654092	0.011	0.007	1	RTL8B	4.80153e-06	0.284037	0.103	0.081	0.102585	RTL8B	4.80153e-06	0.284037	0.103	0.081	0.102585	RTL8B	4.80153e-06	0.284037	0.103	0.081	0.102585	RTL8B	4.80153e-06	0.284037	0.103	0.081	0.102585	RTL8B	4.80153e-06	0.284037	0.103	0.081	0.102585	RTL8B	4.80153e-06	0.284037	0.103	0.081	0.102585	RTL8B	4.80153e-06
MCCC2	2.90848e-05	0.264845	0.066	0.052	0.621397	AC116667.1	0.0079913	0.268022	0.016	0.011	1	VOPP1	4.99944e-06	0.283517	0.145	0.119	0.106813	VOPP1	4.99944e-06	0.283517	0.145	0.119	0.106813	VOPP1	4.99944e-06	0.283517	0.145	0.119	0.106813	VOPP1	4.99944e-06	0.283517	0.145	0.119	0.106813	VOPP1	4.99944e-06	0.283517	0.145	0.119	0.106813	VOPP1	4.99944e-06	0.283517	0.145	0.119	0.106813	VOPP1	4.99944e-06
AC068338.3	2.93037e-05	0.59473	0.019	0.011	0.626074	TMCO6	0.00802766	0.307786	0.029	0.022	1	WDR34	5.24185e-06	0.319237	0.082	0.062	0.111992	WDR34	5.24185e-06	0.319237	0.082	0.062	0.111992	WDR34	5.24185e-06	0.319237	0.082	0.062	0.111992	WDR34	5.24185e-06	0.319237	0.082	0.062	0.111992	WDR34	5.24185e-06	0.319237	0.082	0.062	0.111992	WDR34	5.24185e-06	0.319237	0.082	0.062	0.111992	WDR34	5.24185e-06
SEMA3E	3.12425e-05	0.759391	0.017	0.009	0.667496	BICD1	0.0080848	0.300484	0.137	0.124	1	UACA	5.33398e-06	0.269716	0.175	0.147	0.11396	UACA	5.33398e-06	0.269716	0.175	0.147	0.11396	UACA	5.33398e-06	0.269716	0.175	0.147	0.11396	UACA	5.33398e-06	0.269716	0.175	0.147	0.11396	UACA	5.33398e-06	0.269716	0.175	0.147	0.11396	UACA	5.33398e-06	0.269716	0.175	0.147	0.11396	UACA	5.33398e-06
RCAN3	3.18634e-05	0.265184	0.038	0.027	0.680762	CASP8AP2	0.00810871	0.275393	0.109	0.096	1	AC008549.2	5.5781e-06	1.00281	0.018	0.009	0.119176	AC008549.2	5.5781e-06	1.00281	0.018	0.009	0.119176	AC008549.2	5.5781e-06	1.00281	0.018	0.009	0.119176	AC008549.2	5.5781e-06	1.00281	0.018	0.009	0.119176	AC008549.2	5.5781e-06	1.00281	0.018	0.009	0.119176	AC008549.2	5.5781e-06	1.00281	0.018	0.009	0.119176	AC008549.2	5.5781e-06
MTRNR2L3	3.45884e-05	0.617481	0.016	0.009	0.738982	DOCK7	0.00814023	0.528078	0.021	0.015	1	MIR181A1HG	5.63724e-06	0.935422	0.026	0.015	0.12044	MIR181A1HG	5.63724e-06	0.935422	0.026	0.015	0.12044	MIR181A1HG	5.63724e-06	0.935422	0.026	0.015	0.12044	MIR181A1HG	5.63724e-06	0.935422	0.026	0.015	0.12044	MIR181A1HG	5.63724e-06	0.935422	0.026	0.015	0.12044	MIR181A1HG	5.63724e-06	0.935422	0.026	0.015	0.12044	MIR181A1HG	5.63724e-06
GINS4	3.58573e-05	0.914914	0.011	0.005	0.76609	FAM50B	0.00817628	0.399618	0.062	0.052	1	LINC01235	5.63984e-06	0.963495	0.018	0.01	0.120495	LINC01235	5.63984e-06	0.963495	0.018	0.01	0.120495	LINC01235	5.63984e-06	0.963495	0.018	0.01	0.120495	LINC01235	5.63984e-06	0.963495	0.018	0.01	0.120495	LINC01235	5.63984e-06	0.963495	0.018	0.01	0.120495	LINC01235	5.63984e-06	0.963495	0.018	0.01	0.120495	LINC01235	5.63984e-06
PCDHB15	3.73476e-05	0.851377	0.017	0.01	0.797931	LRRC69	0.00825888	0.758827	0.012	0.008	1	R3HDM1	5.70004e-06	0.456446	0.078	0.059	0.121781	R3HDM1	5.70004e-06	0.456446	0.078	0.059	0.121781	R3HDM1	5.70004e-06	0.456446	0.078	0.059	0.121781	R3HDM1	5.70004e-06	0.456446	0.078	0.059	0.121781	R3HDM1	5.70004e-06	0.456446	0.078	0.059	0.121781	R3HDM1	5.70004e-06	0.456446	0.078	0.059	0.121781	R3HDM1	5.70004e-06
LRRC4	3.83204e-05	0.852028	0.013	0.007	0.818715	KLHL28	0.00838356	0.398046	0.072	0.062	1	GOT2	5.75036e-06	0.277685	0.092	0.071	0.122857	GOT2	5.75036e-06	0.277685	0.092	0.071	0.122857	GOT2	5.75036e-06	0.277685	0.092	0.071	0.122857	GOT2	5.75036e-06	0.277685	0.092	0.071	0.122857	GOT2	5.75036e-06	0.277685	0.092	0.071	0.122857	GOT2	5.75036e-06	0.277685	0.092	0.071	0.122857	GOT2	5.75036e-06
PEX7	3.96903e-05	0.265273	0.047	0.035	0.847983	KLC4	0.00851092	0.34438	0.037	0.029	1	DIS3	5.76355e-06	0.295418	0.243	0.213	0.123138	DIS3	5.76355e-06	0.295418	0.243	0.213	0.123138	DIS3	5.76355e-06	0.295418	0.243	0.213	0.123138	DIS3	5.76355e-06	0.295418	0.243	0.213	0.123138	DIS3	5.76355e-06	0.295418	0.243	0.213	0.123138	DIS3	5.76355e-06	0.295418	0.243	0.213	0.123138	DIS3	5.76355e-06
AKAP10	4.18606e-05	0.251801	0.078	0.062	0.894352	ACTR6	0.00855286	0.289566	0.09	0.079	1	ZC3H6	5.82028e-06	0.385342	0.111	0.089	0.12435	ZC3H6	5.82028e-06	0.385342	0.111	0.089	0.12435	ZC3H6	5.82028e-06	0.385342	0.111	0.089	0.12435	ZC3H6	5.82028e-06	0.385342	0.111	0.089	0.12435	ZC3H6	5.82028e-06	0.385342	0.111	0.089	0.12435	ZC3H6	5.82028e-06	0.385342	0.111	0.089	0.12435	ZC3H6	5.82028e-06
UBAP1L	4.23756e-05	0.289397	0.013	0.006	0.905355	FKBP15	0.00892361	0.470436	0.062	0.053	1	RITA1	5.8754e-06	0.414875	0.073	0.055	0.125528	RITA1	5.8754e-06	0.414875	0.073	0.055	0.125528	RITA1	5.8754e-06	0.414875	0.073	0.055	0.125528	RITA1	5.8754e-06	0.414875	0.073	0.055	0.125528	RITA1	5.8754e-06	0.414875	0.073	0.055	0.125528	RITA1	5.8754e-06	0.414875	0.073	0.055	0.125528	RITA1	5.8754e-06
ZNF541	4.5717e-05	0.267159	0.057	0.044	0.976744	AL121658.1	0.00896567	0.429417	0.013	0.008	1	FAM172A	5.88231e-06	0.285867	0.146	0.12	0.125676	FAM172A	5.88231e-06	0.285867	0.146	0.12	0.125676	FAM172A	5.88231e-06	0.285867	0.146	0.12	0.125676	FAM172A	5.88231e-06	0.285867	0.146	0.12	0.125676	FAM172A	5.88231e-06	0.285867	0.146	0.12	0.125676	FAM172A	5.88231e-06	0.285867	0.146	0.12	0.125676	FAM172A	5.88231e-06
SDC2	4.61497e-05	1.20808	0.012	0.006	0.985989	TOM1L2	0.00907675	0.271726	0.09	0.078	1	TSC2	6.05196e-06	0.261739	0.123	0.099	0.1293	TSC2	6.05196e-06	0.261739	0.123	0.099	0.1293	TSC2	6.05196e-06	0.261739	0.123	0.099	0.1293	TSC2	6.05196e-06	0.261739	0.123	0.099	0.1293	TSC2	6.05196e-06	0.261739	0.123	0.099	0.1293	TSC2	6.05196e-06	0.261739	0.123	0.099	0.1293	TSC2	6.05196e-06
C12orf4	4.67517e-05	0.326698	0.048	0.036	0.998849	CYP17A1-AS1	0.00919136	0.571788	0.01	0.006	1	ZNF792	6.12802e-06	0.757188	0.024	0.014	0.130925	ZNF792	6.12802e-06	0.757188	0.024	0.014	0.130925	ZNF792	6.12802e-06	0.757188	0.024	0.014	0.130925	ZNF792	6.12802e-06	0.757188	0.024	0.014	0.130925	ZNF792	6.12802e-06	0.757188	0.024	0.014	0.130925	ZNF792	6.12802e-06	0.757188	0.024	0.014	0.130925	ZNF792	6.12802e-06
AC005520.2	4.77698e-05	0.771058	0.017	0.01	1	TMEM35A	0.00929541	0.449577	0.015	0.01	1	TTC37	6.13893e-06	0.388031	0.129	0.106	0.131158	TTC37	6.13893e-06	0.388031	0.129	0.106	0.131158	TTC37	6.13893e-06	0.388031	0.129	0.106	0.131158	TTC37	6.13893e-06	0.388031	0.129	0.106	0.131158	TTC37	6.13893e-06	0.388031	0.129	0.106	0.131158	TTC37	6.13893e-06	0.388031	0.129	0.106	0.131158	TTC37	6.13893e-06
TCEANC2	4.9918e-05	0.62342	0.025	0.017	1	C11orf24	0.00937557	0.29333	0.028	0.021	1	RTKN	6.24026e-06	0.278363	0.13	0.105	0.133323	RTKN	6.24026e-06	0.278363	0.13	0.105	0.133323	RTKN	6.24026e-06	0.278363	0.13	0.105	0.133323	RTKN	6.24026e-06	0.278363	0.13	0.105	0.133323	RTKN	6.24026e-06	0.278363	0.13	0.105	0.133323	RTKN	6.24026e-06	0.278363	0.13	0.105	0.133323	RTKN	6.24026e-06
GGT5	5.07115e-05	0.256124	0.05	0.037	1	PXMP4	0.00947902	0.33908	0.051	0.042	1	SDAD1	6.32857e-06	0.359837	0.088	0.068	0.13521	SDAD1	6.32857e-06	0.359837	0.088	0.068	0.13521	SDAD1	6.32857e-06	0.359837	0.088	0.068	0.13521	SDAD1	6.32857e-06	0.359837	0.088	0.068	0.13521	SDAD1	6.32857e-06	0.359837	0.088	0.068	0.13521	SDAD1	6.32857e-06	0.359837	0.088	0.068	0.13521	SDAD1	6.32857e-06
ANOS1	5.08892e-05	0.704003	0.014	0.007	1	AC074032.1	0.00959231	0.295061	0.054	0.045	1	PEMT	6.53344e-06	0.285167	0.198	0.17	0.139587	PEMT	6.53344e-06	0.285167	0.198	0.17	0.139587	PEMT	6.53344e-06	0.285167	0.198	0.17	0.139587	PEMT	6.53344e-06	0.285167	0.198	0.17	0.139587	PEMT	6.53344e-06	0.285167	0.198	0.17	0.139587	PEMT	6.53344e-06	0.285167	0.198	0.17	0.139587	PEMT	6.53344e-06
ARHGEF40	5.11007e-05	0.31679	0.054	0.041	1	DDO	0.00972634	0.357108	0.013	0.008	1	MCEE	6.57709e-06	0.445691	0.059	0.042	0.14052	MCEE	6.57709e-06	0.445691	0.059	0.042	0.14052	MCEE	6.57709e-06	0.445691	0.059	0.042	0.14052	MCEE	6.57709e-06	0.445691	0.059	0.042	0.14052	MCEE	6.57709e-06	0.445691	0.059	0.042	0.14052	MCEE	6.57709e-06	0.445691	0.059	0.042	0.14052	MCEE	6.57709e-06
MCF2L-AS1	5.15951e-05	0.567409	0.016	0.009	1	TMEM233	0.00989007	0.742214	0.016	0.011	1	STAU2	6.7669e-06	0.270807	0.143	0.117	0.144575	STAU2	6.7669e-06	0.270807	0.143	0.117	0.144575	STAU2	6.7669e-06	0.270807	0.143	0.117	0.144575	STAU2	6.7669e-06	0.270807	0.143	0.117	0.144575	STAU2	6.7669e-06	0.270807	0.143	0.117	0.144575	STAU2	6.7669e-06	0.270807	0.143	0.117	0.144575	STAU2	6.7669e-06
LRRC6	5.24489e-05	0.421254	0.021	0.013	1	LINC00662	0.00998764	0.342669	0.072	0.062	1	SH2D3C	6.87869e-06	0.352359	0.095	0.075	0.146963	SH2D3C	6.87869e-06	0.352359	0.095	0.075	0.146963	SH2D3C	6.87869e-06	0.352359	0.095	0.075	0.146963	SH2D3C	6.87869e-06	0.352359	0.095	0.075	0.146963	SH2D3C	6.87869e-06	0.352359	0.095	0.075	0.146963	SH2D3C	6.87869e-06	0.352359	0.095	0.075	0.146963	SH2D3C	6.87869e-06
SCO1	5.26669e-05	0.318476	0.077	0.062	1	SLC12A6	0.0100509	0.269166	0.092	0.081	1	ARHGEF15	7.02097e-06	0.331572	0.069	0.051	0.150003	ARHGEF15	7.02097e-06	0.331572	0.069	0.051	0.150003	ARHGEF15	7.02097e-06	0.331572	0.069	0.051	0.150003	ARHGEF15	7.02097e-06	0.331572	0.069	0.051	0.150003	ARHGEF15	7.02097e-06	0.331572	0.069	0.051	0.150003	ARHGEF15	7.02097e-06	0.331572	0.069	0.051	0.150003	ARHGEF15	7.02097e-06
SLC43A1	5.43103e-05	0.2737	0.041	0.03	1	LINC01011	0.0101378	0.583396	0.016	0.011	1	RASSF7	7.12483e-06	0.342831	0.068	0.05	0.152222	RASSF7	7.12483e-06	0.342831	0.068	0.05	0.152222	RASSF7	7.12483e-06	0.342831	0.068	0.05	0.152222	RASSF7	7.12483e-06	0.342831	0.068	0.05	0.152222	RASSF7	7.12483e-06	0.342831	0.068	0.05	0.152222	RASSF7	7.12483e-06	0.342831	0.068	0.05	0.152222	RASSF7	7.12483e-06
AL627171.1	5.81985e-05	0.451431	0.018	0.011	1	ZNF627	0.0104188	0.46774	0.016	0.011	1	UBLCP1	7.14809e-06	0.298804	0.089	0.069	0.152719	UBLCP1	7.14809e-06	0.298804	0.089	0.069	0.152719	UBLCP1	7.14809e-06	0.298804	0.089	0.069	0.152719	UBLCP1	7.14809e-06	0.298804	0.089	0.069	0.152719	UBLCP1	7.14809e-06	0.298804	0.089	0.069	0.152719	UBLCP1	7.14809e-06	0.298804	0.089	0.069	0.152719	UBLCP1	7.14809e-06
PGF	5.87285e-05	0.381251	0.022	0.014	1	PCDH1	0.0104842	0.508456	0.026	0.02	1	MZF1-AS1	7.19512e-06	0.884231	0.02	0.011	0.153724	MZF1-AS1	7.19512e-06	0.884231	0.02	0.011	0.153724	MZF1-AS1	7.19512e-06	0.884231	0.02	0.011	0.153724	MZF1-AS1	7.19512e-06	0.884231	0.02	0.011	0.153724	MZF1-AS1	7.19512e-06	0.884231	0.02	0.011	0.153724	MZF1-AS1	7.19512e-06	0.884231	0.02	0.011	0.153724	MZF1-AS1	7.19512e-06
ADAM19	6.15109e-05	0.325214	0.032	0.022	1	SFXN1	0.0104992	0.449853	0.057	0.047	1	RPAP2	7.29118e-06	0.458047	0.074	0.056	0.155776	RPAP2	7.29118e-06	0.458047	0.074	0.056	0.155776	RPAP2	7.29118e-06	0.458047	0.074	0.056	0.155776	RPAP2	7.29118e-06	0.458047	0.074	0.056	0.155776	RPAP2	7.29118e-06	0.458047	0.074	0.056	0.155776	RPAP2	7.29118e-06	0.458047	0.074	0.056	0.155776	RPAP2	7.29118e-06
WDR53	6.55853e-05	0.478513	0.024	0.016	1	KIAA0586	0.0105081	0.476628	0.054	0.045	1	DHRS4-AS1	8.04362e-06	0.409296	0.06	0.043	0.171852	DHRS4-AS1	8.04362e-06	0.409296	0.06	0.043	0.171852	DHRS4-AS1	8.04362e-06	0.409296	0.06	0.043	0.171852	DHRS4-AS1	8.04362e-06	0.409296	0.06	0.043	0.171852	DHRS4-AS1	8.04362e-06	0.409296	0.06	0.043	0.171852	DHRS4-AS1	8.04362e-06	0.409296	0.06	0.043	0.171852	DHRS4-AS1	8.04362e-06
MOV10	6.56054e-05	0.256572	0.064	0.05	1	NGEF	0.0105936	0.568744	0.024	0.018	1	ATR	8.67187e-06	0.654525	0.035	0.022	0.185275	ATR	8.67187e-06	0.654525	0.035	0.022	0.185275	ATR	8.67187e-06	0.654525	0.035	0.022	0.185275	ATR	8.67187e-06	0.654525	0.035	0.022	0.185275	ATR	8.67187e-06	0.654525	0.035	0.022	0.185275	ATR	8.67187e-06	0.654525	0.035	0.022	0.185275	ATR	8.67187e-06
WNT9B	6.65554e-05	0.777925	0.011	0.006	1	NSD1	0.0107974	0.273147	0.122	0.11	1	CMC1	8.85062e-06	0.261253	0.188	0.16	0.189094	CMC1	8.85062e-06	0.261253	0.188	0.16	0.189094	CMC1	8.85062e-06	0.261253	0.188	0.16	0.189094	CMC1	8.85062e-06	0.261253	0.188	0.16	0.189094	CMC1	8.85062e-06	0.261253	0.188	0.16	0.189094	CMC1	8.85062e-06	0.261253	0.188	0.16	0.189094	CMC1	8.85062e-06
ARMCX5	6.71305e-05	0.327929	0.052	0.04	1	ZFP30	0.0110744	0.543622	0.021	0.015	1	RARS	9.01098e-06	0.298684	0.118	0.095	0.19252	RARS	9.01098e-06	0.298684	0.118	0.095	0.19252	RARS	9.01098e-06	0.298684	0.118	0.095	0.19252	RARS	9.01098e-06	0.298684	0.118	0.095	0.19252	RARS	9.01098e-06	0.298684	0.118	0.095	0.19252	RARS	9.01098e-06	0.298684	0.118	0.095	0.19252	RARS	9.01098e-06
CNN2	6.75133e-05	0.463171	0.031	0.022	1	SEMA7A	0.0111262	0.503974	0.027	0.021	1	FHL3	9.57211e-06	0.379471	0.104	0.083	0.204508	FHL3	9.57211e-06	0.379471	0.104	0.083	0.204508	FHL3	9.57211e-06	0.379471	0.104	0.083	0.204508	FHL3	9.57211e-06	0.379471	0.104	0.083	0.204508	FHL3	9.57211e-06	0.379471	0.104	0.083	0.204508	FHL3	9.57211e-06	0.379471	0.104	0.083	0.204508	FHL3	9.57211e-06
ETV2	6.75442e-05	0.317476	0.02	0.013	1	EVI5	0.0113215	0.277887	0.142	0.13	1	SYNE1	9.93408e-06	0.264296	0.236	0.206	0.212242	SYNE1	9.93408e-06	0.264296	0.236	0.206	0.212242	SYNE1	9.93408e-06	0.264296	0.236	0.206	0.212242	SYNE1	9.93408e-06	0.264296	0.236	0.206	0.212242	SYNE1	9.93408e-06	0.264296	0.236	0.206	0.212242	SYNE1	9.93408e-06	0.264296	0.236	0.206	0.212242	SYNE1	9.93408e-06
CRY2	6.91167e-05	0.299915	0.039	0.028	1	ZNF483	0.0113722	0.642457	0.019	0.013	1	PYGB	9.99293e-06	0.356358	0.075	0.057	0.213499	PYGB	9.99293e-06	0.356358	0.075	0.057	0.213499	PYGB	9.99293e-06	0.356358	0.075	0.057	0.213499	PYGB	9.99293e-06	0.356358	0.075	0.057	0.213499	PYGB	9.99293e-06	0.356358	0.075	0.057	0.213499	PYGB	9.99293e-06	0.356358	0.075	0.057	0.213499	PYGB	9.99293e-06
HSPBAP1	7.46925e-05	0.457789	0.039	0.028	1	PRH1	0.0114127	0.254978	0.113	0.101	1	FNBP1L	1.00883e-05	0.355859	0.126	0.103	0.215536	FNBP1L	1.00883e-05	0.355859	0.126	0.103	0.215536	FNBP1L	1.00883e-05	0.355859	0.126	0.103	0.215536	FNBP1L	1.00883e-05	0.355859	0.126	0.103	0.215536	FNBP1L	1.00883e-05	0.355859	0.126	0.103	0.215536	FNBP1L	1.00883e-05	0.355859	0.126	0.103	0.215536	FNBP1L	1.00883e-05
TRDC	7.70252e-05	0.757728	0.016	0.009	1	MGME1	0.011444	0.30341	0.071	0.061	1	TEN1	1.02857e-05	0.281861	0.141	0.117	0.219754	TEN1	1.02857e-05	0.281861	0.141	0.117	0.219754	TEN1	1.02857e-05	0.281861	0.141	0.117	0.219754	TEN1	1.02857e-05	0.281861	0.141	0.117	0.219754	TEN1	1.02857e-05	0.281861	0.141	0.117	0.219754	TEN1	1.02857e-05	0.281861	0.141	0.117	0.219754	TEN1	1.02857e-05
VIPAS39	7.79947e-05	0.26764	0.056	0.043	1	ZNF302	0.0114547	0.275435	0.174	0.161	1	CYP2U1	1.11218e-05	0.481061	0.034	0.022	0.237618	CYP2U1	1.11218e-05	0.481061	0.034	0.022	0.237618	CYP2U1	1.11218e-05	0.481061	0.034	0.022	0.237618	CYP2U1	1.11218e-05	0.481061	0.034	0.022	0.237618	CYP2U1	1.11218e-05	0.481061	0.034	0.022	0.237618	CYP2U1	1.11218e-05	0.481061	0.034	0.022	0.237618	CYP2U1	1.11218e-05
AL512625.1	8.09475e-05	0.374757	0.032	0.022	1	PDIK1L	0.0114598	0.468842	0.02	0.015	1	FHL2	1.19287e-05	0.258114	0.212	0.185	0.254856	FHL2	1.19287e-05	0.258114	0.212	0.185	0.254856	FHL2	1.19287e-05	0.258114	0.212	0.185	0.254856	FHL2	1.19287e-05	0.258114	0.212	0.185	0.254856	FHL2	1.19287e-05	0.258114	0.212	0.185	0.254856	FHL2	1.19287e-05	0.258114	0.212	0.185	0.254856	FHL2	1.19287e-05
SCX	8.40277e-05	0.994392	0.012	0.006	1	BRD3OS	0.0115012	0.445504	0.032	0.025	1	VPS13A	1.20506e-05	0.264356	0.205	0.178	0.257461	VPS13A	1.20506e-05	0.264356	0.205	0.178	0.257461	VPS13A	1.20506e-05	0.264356	0.205	0.178	0.257461	VPS13A	1.20506e-05	0.264356	0.205	0.178	0.257461	VPS13A	1.20506e-05	0.264356	0.205	0.178	0.257461	VPS13A	1.20506e-05	0.264356	0.205	0.178	0.257461	VPS13A	1.20506e-05
ZBTB37	8.53381e-05	0.350886	0.037	0.026	1	CYTL1	0.0115068	0.978766	0.018	0.013	1	TMTC3	1.21738e-05	0.311648	0.063	0.047	0.260093	TMTC3	1.21738e-05	0.311648	0.063	0.047	0.260093	TMTC3	1.21738e-05	0.311648	0.063	0.047	0.260093	TMTC3	1.21738e-05	0.311648	0.063	0.047	0.260093	TMTC3	1.21738e-05	0.311648	0.063	0.047	0.260093	TMTC3	1.21738e-05	0.311648	0.063	0.047	0.260093	TMTC3	1.21738e-05
GUF1	8.59068e-05	0.299829	0.044	0.033	1	CARF	0.0115185	0.49765	0.042	0.034	1	SMUG1	1.23159e-05	0.354411	0.071	0.054	0.263129	SMUG1	1.23159e-05	0.354411	0.071	0.054	0.263129	SMUG1	1.23159e-05	0.354411	0.071	0.054	0.263129	SMUG1	1.23159e-05	0.354411	0.071	0.054	0.263129	SMUG1	1.23159e-05	0.354411	0.071	0.054	0.263129	SMUG1	1.23159e-05	0.354411	0.071	0.054	0.263129	SMUG1	1.23159e-05
PGPEP1	9.06585e-05	0.269161	0.042	0.031	1	ZNF37A	0.0116268	0.263964	0.097	0.085	1	MCCC2	1.28734e-05	0.462893	0.053	0.038	0.27504	MCCC2	1.28734e-05	0.462893	0.053	0.038	0.27504	MCCC2	1.28734e-05	0.462893	0.053	0.038	0.27504	MCCC2	1.28734e-05	0.462893	0.053	0.038	0.27504	MCCC2	1.28734e-05	0.462893	0.053	0.038	0.27504	MCCC2	1.28734e-05	0.462893	0.053	0.038	0.27504	MCCC2	1.28734e-05
RBM26-AS1	9.06599e-05	0.583001	0.019	0.012	1	INPP5D	0.0116799	0.275178	0.073	0.062	1	ATP10A	1.30335e-05	1.36514	0.012	0.006	0.278461	ATP10A	1.30335e-05	1.36514	0.012	0.006	0.278461	ATP10A	1.30335e-05	1.36514	0.012	0.006	0.278461	ATP10A	1.30335e-05	1.36514	0.012	0.006	0.278461	ATP10A	1.30335e-05	1.36514	0.012	0.006	0.278461	ATP10A	1.30335e-05	1.36514	0.012	0.006	0.278461	ATP10A	1.30335e-05
AL135960.1	9.31929e-05	0.955492	0.017	0.01	1	HLA-G	0.0118313	0.719593	0.01	0.006	1	PPIL3	1.31969e-05	0.25479	0.119	0.096	0.281952	PPIL3	1.31969e-05	0.25479	0.119	0.096	0.281952	PPIL3	1.31969e-05	0.25479	0.119	0.096	0.281952	PPIL3	1.31969e-05	0.25479	0.119	0.096	0.281952	PPIL3	1.31969e-05	0.25479	0.119	0.096	0.281952	PPIL3	1.31969e-05	0.25479	0.119	0.096	0.281952	PPIL3	1.31969e-05
ABHD4	9.87299e-05	0.270836	0.047	0.035	1	RAP1GAP2	0.0118638	0.538433	0.013	0.009	1	BARD1	1.33796e-05	0.474975	0.078	0.06	0.285854	BARD1	1.33796e-05	0.474975	0.078	0.06	0.285854	BARD1	1.33796e-05	0.474975	0.078	0.06	0.285854	BARD1	1.33796e-05	0.474975	0.078	0.06	0.285854	BARD1	1.33796e-05	0.474975	0.078	0.06	0.285854	BARD1	1.33796e-05	0.474975	0.078	0.06	0.285854	BARD1	1.33796e-05
SC5D	9.88177e-05	0.338222	0.048	0.036	1	AC092279.1	0.0120147	0.612375	0.024	0.018	1	HOXA-AS2	1.34843e-05	0.724077	0.023	0.014	0.288091	HOXA-AS2	1.34843e-05	0.724077	0.023	0.014	0.288091	HOXA-AS2	1.34843e-05	0.724077	0.023	0.014	0.288091	HOXA-AS2	1.34843e-05	0.724077	0.023	0.014	0.288091	HOXA-AS2	1.34843e-05	0.724077	0.023	0.014	0.288091	HOXA-AS2	1.34843e-05	0.724077	0.023	0.014	0.288091	HOXA-AS2	1.34843e-05
SH3BP4	9.98378e-05	0.375324	0.047	0.036	1	NLRC3	0.0120953	0.946825	0.011	0.007	1	FANCM	1.35296e-05	0.963426	0.022	0.013	0.28906	FANCM	1.35296e-05	0.963426	0.022	0.013	0.28906	FANCM	1.35296e-05	0.963426	0.022	0.013	0.28906	FANCM	1.35296e-05	0.963426	0.022	0.013	0.28906	FANCM	1.35296e-05	0.963426	0.022	0.013	0.28906	FANCM	1.35296e-05	0.963426	0.022	0.013	0.28906	FANCM	1.35296e-05
MSH2	0.000100523	0.308121	0.078	0.064	1	DBF4B	0.0121071	0.484389	0.016	0.011	1	MLPH	1.37549e-05	1.08989	0.012	0.006	0.293873	MLPH	1.37549e-05	1.08989	0.012	0.006	0.293873	MLPH	1.37549e-05	1.08989	0.012	0.006	0.293873	MLPH	1.37549e-05	1.08989	0.012	0.006	0.293873	MLPH	1.37549e-05	1.08989	0.012	0.006	0.293873	MLPH	1.37549e-05	1.08989	0.012	0.006	0.293873	MLPH	1.37549e-05
BTBD8	0.000101846	0.643554	0.025	0.017	1	PHF6	0.0122779	0.309896	0.097	0.086	1	SMCO3	1.38336e-05	1.15257	0.014	0.006	0.295554	SMCO3	1.38336e-05	1.15257	0.014	0.006	0.295554	SMCO3	1.38336e-05	1.15257	0.014	0.006	0.295554	SMCO3	1.38336e-05	1.15257	0.014	0.006	0.295554	SMCO3	1.38336e-05	1.15257	0.014	0.006	0.295554	SMCO3	1.38336e-05	1.15257	0.014	0.006	0.295554	SMCO3	1.38336e-05
ANKRD36B	0.000107153	0.33728	0.054	0.042	1	C11orf54	0.0123137	0.25626	0.074	0.063	1	TAF9B	1.38786e-05	0.255601	0.112	0.09	0.296516	TAF9B	1.38786e-05	0.255601	0.112	0.09	0.296516	TAF9B	1.38786e-05	0.255601	0.112	0.09	0.296516	TAF9B	1.38786e-05	0.255601	0.112	0.09	0.296516	TAF9B	1.38786e-05	0.255601	0.112	0.09	0.296516	TAF9B	1.38786e-05	0.255601	0.112	0.09	0.296516	TAF9B	1.38786e-05
BPNT1	0.00010794	0.251356	0.06	0.047	1	ZNF501	0.0125822	0.657705	0.019	0.014	1	HADH	1.43459e-05	0.354292	0.081	0.062	0.306501	HADH	1.43459e-05	0.354292	0.081	0.062	0.306501	HADH	1.43459e-05	0.354292	0.081	0.062	0.306501	HADH	1.43459e-05	0.354292	0.081	0.062	0.306501	HADH	1.43459e-05	0.354292	0.081	0.062	0.306501	HADH	1.43459e-05	0.354292	0.081	0.062	0.306501	HADH	1.43459e-05
AC003681.1	0.000108613	0.760827	0.016	0.009	1	SLC25A21-AS1	0.0126749	0.334014	0.032	0.025	1	CDK5	1.43553e-05	0.286381	0.079	0.061	0.306702	CDK5	1.43553e-05	0.286381	0.079	0.061	0.306702	CDK5	1.43553e-05	0.286381	0.079	0.061	0.306702	CDK5	1.43553e-05	0.286381	0.079	0.061	0.306702	CDK5	1.43553e-05	0.286381	0.079	0.061	0.306702	CDK5	1.43553e-05	0.286381	0.079	0.061	0.306702	CDK5	1.43553e-05
CXorf56	0.000108658	0.271711	0.047	0.035	1	NIPAL2	0.012771	0.260973	0.07	0.06	1	NIFK-AS1	1.44234e-05	0.594779	0.043	0.029	0.308156	NIFK-AS1	1.44234e-05	0.594779	0.043	0.029	0.308156	NIFK-AS1	1.44234e-05	0.594779	0.043	0.029	0.308156	NIFK-AS1	1.44234e-05	0.594779	0.043	0.029	0.308156	NIFK-AS1	1.44234e-05	0.594779	0.043	0.029	0.308156	NIFK-AS1	1.44234e-05	0.594779	0.043	0.029	0.308156	NIFK-AS1	1.44234e-05
NPNT	0.000114719	0.786627	0.016	0.01	1	KCNN2	0.012879	0.271159	0.014	0.009	1	NNT-AS1	1.49656e-05	0.314221	0.102	0.082	0.31974	NNT-AS1	1.49656e-05	0.314221	0.102	0.082	0.31974	NNT-AS1	1.49656e-05	0.314221	0.102	0.082	0.31974	NNT-AS1	1.49656e-05	0.314221	0.102	0.082	0.31974	NNT-AS1	1.49656e-05	0.314221	0.102	0.082	0.31974	NNT-AS1	1.49656e-05	0.314221	0.102	0.082	0.31974	NNT-AS1	1.49656e-05
CCDC68	0.000116812	0.417361	0.045	0.034	1	SQLE	0.013159	0.457776	0.078	0.068	1	AC245595.1	1.51297e-05	0.395504	0.15	0.126	0.323246	AC245595.1	1.51297e-05	0.395504	0.15	0.126	0.323246	AC245595.1	1.51297e-05	0.395504	0.15	0.126	0.323246	AC245595.1	1.51297e-05	0.395504	0.15	0.126	0.323246	AC245595.1	1.51297e-05	0.395504	0.15	0.126	0.323246	AC245595.1	1.51297e-05	0.395504	0.15	0.126	0.323246	AC245595.1	1.51297e-05
ZKSCAN8	0.000120163	0.34745	0.031	0.022	1	CAMKMT	0.0133402	0.524463	0.031	0.025	1	ZNF280D	1.56453e-05	0.383513	0.075	0.058	0.334263	ZNF280D	1.56453e-05	0.383513	0.075	0.058	0.334263	ZNF280D	1.56453e-05	0.383513	0.075	0.058	0.334263	ZNF280D	1.56453e-05	0.383513	0.075	0.058	0.334263	ZNF280D	1.56453e-05	0.383513	0.075	0.058	0.334263	ZNF280D	1.56453e-05	0.383513	0.075	0.058	0.334263	ZNF280D	1.56453e-05
NAT10	0.000124064	0.284281	0.042	0.031	1	ZNF486	0.0134448	0.372175	0.015	0.021	1	RPUSD3	1.56768e-05	0.326399	0.076	0.058	0.334935	RPUSD3	1.56768e-05	0.326399	0.076	0.058	0.334935	RPUSD3	1.56768e-05	0.326399	0.076	0.058	0.334935	RPUSD3	1.56768e-05	0.326399	0.076	0.058	0.334935	RPUSD3	1.56768e-05	0.326399	0.076	0.058	0.334935	RPUSD3	1.56768e-05	0.326399	0.076	0.058	0.334935	RPUSD3	1.56768e-05
AC073332.1	0.000127124	0.250539	0.038	0.027	1	AC025175.1	0.0135758	0.338188	0.01	0.006	1	AC093909.4	1.64964e-05	0.250614	0.107	0.086	0.352447	AC093909.4	1.64964e-05	0.250614	0.107	0.086	0.352447	AC093909.4	1.64964e-05	0.250614	0.107	0.086	0.352447	AC093909.4	1.64964e-05	0.250614	0.107	0.086	0.352447	AC093909.4	1.64964e-05	0.250614	0.107	0.086	0.352447	AC093909.4	1.64964e-05	0.250614	0.107	0.086	0.352447	AC093909.4	1.64964e-05
NPTXR	0.000127746	0.747898	0.012	0.007	1	ITFG2	0.0137481	0.360437	0.061	0.052	1	BOLA1	1.65214e-05	0.28195	0.085	0.066	0.352981	BOLA1	1.65214e-05	0.28195	0.085	0.066	0.352981	BOLA1	1.65214e-05	0.28195	0.085	0.066	0.352981	BOLA1	1.65214e-05	0.28195	0.085	0.066	0.352981	BOLA1	1.65214e-05	0.28195	0.085	0.066	0.352981	BOLA1	1.65214e-05	0.28195	0.085	0.066	0.352981	BOLA1	1.65214e-05
SEMA3B	0.000128918	0.268063	0.037	0.027	1	GBP2	0.0137746	0.366927	0.118	0.107	1	MSMP	1.66577e-05	0.260093	0.224	0.195	0.355892	MSMP	1.66577e-05	0.260093	0.224	0.195	0.355892	MSMP	1.66577e-05	0.260093	0.224	0.195	0.355892	MSMP	1.66577e-05	0.260093	0.224	0.195	0.355892	MSMP	1.66577e-05	0.260093	0.224	0.195	0.355892	MSMP	1.66577e-05	0.260093	0.224	0.195	0.355892	MSMP	1.66577e-05
PCDHB10	0.000131083	0.467028	0.022	0.015	1	MON1A	0.0138474	0.517613	0.029	0.023	1	DNAJC27	1.67069e-05	0.600502	0.035	0.024	0.356943	DNAJC27	1.67069e-05	0.600502	0.035	0.024	0.356943	DNAJC27	1.67069e-05	0.600502	0.035	0.024	0.356943	DNAJC27	1.67069e-05	0.600502	0.035	0.024	0.356943	DNAJC27	1.67069e-05	0.600502	0.035	0.024	0.356943	DNAJC27	1.67069e-05	0.600502	0.035	0.024	0.356943	DNAJC27	1.67069e-05
BEX2	0.000132142	0.959456	0.011	0.006	1	SYT11	0.0138862	0.431358	0.069	0.059	1	MPPE1	1.68894e-05	0.297785	0.121	0.099	0.360843	MPPE1	1.68894e-05	0.297785	0.121	0.099	0.360843	MPPE1	1.68894e-05	0.297785	0.121	0.099	0.360843	MPPE1	1.68894e-05	0.297785	0.121	0.099	0.360843	MPPE1	1.68894e-05	0.297785	0.121	0.099	0.360843	MPPE1	1.68894e-05	0.297785	0.121	0.099	0.360843	MPPE1	1.68894e-05
AC092279.1	0.000139631	0.253725	0.036	0.026	1	DTD2	0.0139368	0.300077	0.026	0.019	1	MARVELD1	1.72063e-05	0.384024	0.096	0.077	0.367613	MARVELD1	1.72063e-05	0.384024	0.096	0.077	0.367613	MARVELD1	1.72063e-05	0.384024	0.096	0.077	0.367613	MARVELD1	1.72063e-05	0.384024	0.096	0.077	0.367613	MARVELD1	1.72063e-05	0.384024	0.096	0.077	0.367613	MARVELD1	1.72063e-05	0.384024	0.096	0.077	0.367613	MARVELD1	1.72063e-05
SGCD	0.000144611	0.266972	0.074	0.06	1	BRCA1	0.0140046	0.359718	0.028	0.021	1	MYH7B	1.91257e-05	1.03479	0.01	0.004	0.40862	MYH7B	1.91257e-05	1.03479	0.01	0.004	0.40862	MYH7B	1.91257e-05	1.03479	0.01	0.004	0.40862	MYH7B	1.91257e-05	1.03479	0.01	0.004	0.40862	MYH7B	1.91257e-05	1.03479	0.01	0.004	0.40862	MYH7B	1.91257e-05	1.03479	0.01	0.004	0.40862	MYH7B	1.91257e-05
AC007292.2	0.000157251	0.499795	0.011	0.005	1	SPACA9	0.0142049	0.426009	0.032	0.025	1	CCDC186	1.92579e-05	0.287706	0.148	0.124	0.411446	CCDC186	1.92579e-05	0.287706	0.148	0.124	0.411446	CCDC186	1.92579e-05	0.287706	0.148	0.124	0.411446	CCDC186	1.92579e-05	0.287706	0.148	0.124	0.411446	CCDC186	1.92579e-05	0.287706	0.148	0.124	0.411446	CCDC186	1.92579e-05	0.287706	0.148	0.124	0.411446	CCDC186	1.92579e-05
KLHL22	0.000157784	0.277962	0.049	0.037	1	PEX26	0.0143833	0.335548	0.071	0.061	1	EVI5	1.93237e-05	0.25796	0.135	0.112	0.41285	EVI5	1.93237e-05	0.25796	0.135	0.112	0.41285	EVI5	1.93237e-05	0.25796	0.135	0.112	0.41285	EVI5	1.93237e-05	0.25796	0.135	0.112	0.41285	EVI5	1.93237e-05	0.25796	0.135	0.112	0.41285	EVI5	1.93237e-05	0.25796	0.135	0.112	0.41285	EVI5	1.93237e-05
KCND3	0.00016144	0.580691	0.017	0.01	1	LRRIQ1	0.0147874	0.68587	0.011	0.007	1	ABCC10	2.00376e-05	0.916024	0.023	0.014	0.428103	ABCC10	2.00376e-05	0.916024	0.023	0.014	0.428103	ABCC10	2.00376e-05	0.916024	0.023	0.014	0.428103	ABCC10	2.00376e-05	0.916024	0.023	0.014	0.428103	ABCC10	2.00376e-05	0.916024	0.023	0.014	0.428103	ABCC10	2.00376e-05	0.916024	0.023	0.014	0.428103	ABCC10	2.00376e-05
SHLD1	0.000162299	0.302532	0.042	0.031	1	LYSMD4	0.014835	0.282119	0.038	0.03	1	GJC3	2.01568e-05	0.703137	0.022	0.013	0.43065	GJC3	2.01568e-05	0.703137	0.022	0.013	0.43065	GJC3	2.01568e-05	0.703137	0.022	0.013	0.43065	GJC3	2.01568e-05	0.703137	0.022	0.013	0.43065	GJC3	2.01568e-05	0.703137	0.022	0.013	0.43065	GJC3	2.01568e-05	0.703137	0.022	0.013	0.43065	GJC3	2.01568e-05
STARD4-AS1	0.00017572	0.261084	0.042	0.032	1	UQCRHL	0.014884	1.05742	0.014	0.01	1	AC112229.3	2.01783e-05	0.633369	0.019	0.011	0.431109	AC112229.3	2.01783e-05	0.633369	0.019	0.011	0.431109	AC112229.3	2.01783e-05	0.633369	0.019	0.011	0.431109	AC112229.3	2.01783e-05	0.633369	0.019	0.011	0.431109	AC112229.3	2.01783e-05	0.633369	0.019	0.011	0.431109	AC112229.3	2.01783e-05	0.633369	0.019	0.011	0.431109	AC112229.3	2.01783e-05
LINC01915	0.000182813	0.818737	0.011	0.006	1	STARD5	0.0150127	0.460522	0.014	0.01	1	METTL7A	2.06127e-05	0.256866	0.259	0.229	0.440391	METTL7A	2.06127e-05	0.256866	0.259	0.229	0.440391	METTL7A	2.06127e-05	0.256866	0.259	0.229	0.440391	METTL7A	2.06127e-05	0.256866	0.259	0.229	0.440391	METTL7A	2.06127e-05	0.256866	0.259	0.229	0.440391	METTL7A	2.06127e-05	0.256866	0.259	0.229	0.440391	METTL7A	2.06127e-05
NOP9	0.00019057	0.304557	0.024	0.016	1	GIMAP5	0.01537	0.360776	0.054	0.046	1	PDS5B	2.0778e-05	0.363313	0.109	0.088	0.443922	PDS5B	2.0778e-05	0.363313	0.109	0.088	0.443922	PDS5B	2.0778e-05	0.363313	0.109	0.088	0.443922	PDS5B	2.0778e-05	0.363313	0.109	0.088	0.443922	PDS5B	2.0778e-05	0.363313	0.109	0.088	0.443922	PDS5B	2.0778e-05	0.363313	0.109	0.088	0.443922	PDS5B	2.0778e-05
DDO	0.000193193	0.282601	0.013	0.008	1	FLVCR1-DT	0.0154433	0.77629	0.015	0.01	1	RBM18	2.138e-05	0.308133	0.1	0.08	0.456784	RBM18	2.138e-05	0.308133	0.1	0.08	0.456784	RBM18	2.138e-05	0.308133	0.1	0.08	0.456784	RBM18	2.138e-05	0.308133	0.1	0.08	0.456784	RBM18	2.138e-05	0.308133	0.1	0.08	0.456784	RBM18	2.138e-05	0.308133	0.1	0.08	0.456784	RBM18	2.138e-05
CRHBP	0.00019364	0.358835	0.013	0.008	1	AL392172.1	0.0156661	0.465768	0.031	0.024	1	WDFY2	2.14014e-05	0.35029	0.08	0.062	0.457242	WDFY2	2.14014e-05	0.35029	0.08	0.062	0.457242	WDFY2	2.14014e-05	0.35029	0.08	0.062	0.457242	WDFY2	2.14014e-05	0.35029	0.08	0.062	0.457242	WDFY2	2.14014e-05	0.35029	0.08	0.062	0.457242	WDFY2	2.14014e-05	0.35029	0.08	0.062	0.457242	WDFY2	2.14014e-05
FKBP1C	0.000205603	0.581341	0.017	0.01	1	STXBP2	0.0157229	0.403819	0.019	0.013	1	HIBADH	2.15386e-05	0.253764	0.123	0.101	0.460172	HIBADH	2.15386e-05	0.253764	0.123	0.101	0.460172	HIBADH	2.15386e-05	0.253764	0.123	0.101	0.460172	HIBADH	2.15386e-05	0.253764	0.123	0.101	0.460172	HIBADH	2.15386e-05	0.253764	0.123	0.101	0.460172	HIBADH	2.15386e-05	0.253764	0.123	0.101	0.460172	HIBADH	2.15386e-05
ZNF347	0.000205692	0.337883	0.041	0.03	1	AC010524.1	0.0158427	0.535877	0.014	0.01	1	PDE7B	2.22565e-05	0.469573	0.053	0.039	0.475509	PDE7B	2.22565e-05	0.469573	0.053	0.039	0.475509	PDE7B	2.22565e-05	0.469573	0.053	0.039	0.475509	PDE7B	2.22565e-05	0.469573	0.053	0.039	0.475509	PDE7B	2.22565e-05	0.469573	0.053	0.039	0.475509	PDE7B	2.22565e-05	0.469573	0.053	0.039	0.475509	PDE7B	2.22565e-05
LIPT1	0.000207175	0.363973	0.047	0.036	1	AC000403.1	0.0160037	0.582758	0.012	0.008	1	VMAC	2.29862e-05	0.505813	0.024	0.014	0.4911	VMAC	2.29862e-05	0.505813	0.024	0.014	0.4911	VMAC	2.29862e-05	0.505813	0.024	0.014	0.4911	VMAC	2.29862e-05	0.505813	0.024	0.014	0.4911	VMAC	2.29862e-05	0.505813	0.024	0.014	0.4911	VMAC	2.29862e-05	0.505813	0.024	0.014	0.4911	VMAC	2.29862e-05
SHTN1	0.00020998	0.493334	0.025	0.017	1	TRMT10B	0.0160391	0.407684	0.056	0.048	1	TUT4	2.41839e-05	0.278427	0.147	0.124	0.51669	TUT4	2.41839e-05	0.278427	0.147	0.124	0.51669	TUT4	2.41839e-05	0.278427	0.147	0.124	0.51669	TUT4	2.41839e-05	0.278427	0.147	0.124	0.51669	TUT4	2.41839e-05	0.278427	0.147	0.124	0.51669	TUT4	2.41839e-05	0.278427	0.147	0.124	0.51669	TUT4	2.41839e-05
MCM8	0.000213893	0.407658	0.023	0.015	1	DNAL1	0.0160703	0.254573	0.059	0.05	1	FBXL4	2.42185e-05	0.469144	0.046	0.033	0.517428	FBXL4	2.42185e-05	0.469144	0.046	0.033	0.517428	FBXL4	2.42185e-05	0.469144	0.046	0.033	0.517428	FBXL4	2.42185e-05	0.469144	0.046	0.033	0.517428	FBXL4	2.42185e-05	0.469144	0.046	0.033	0.517428	FBXL4	2.42185e-05	0.469144	0.046	0.033	0.517428	FBXL4	2.42185e-05
SHROOM2	0.000227889	0.528213	0.014	0.008	1	SHLD1	0.0161777	0.306026	0.046	0.038	1	CHST15	2.49101e-05	0.335584	0.154	0.131	0.532204	CHST15	2.49101e-05	0.335584	0.154	0.131	0.532204	CHST15	2.49101e-05	0.335584	0.154	0.131	0.532204	CHST15	2.49101e-05	0.335584	0.154	0.131	0.532204	CHST15	2.49101e-05	0.335584	0.154	0.131	0.532204	CHST15	2.49101e-05	0.335584	0.154	0.131	0.532204	CHST15	2.49101e-05
ADA2	0.000249939	0.315508	0.037	0.027	1	ZNF268	0.0162815	0.430408	0.048	0.04	1	ARHGAP18	2.4967e-05	0.418507	0.039	0.027	0.533421	ARHGAP18	2.4967e-05	0.418507	0.039	0.027	0.533421	ARHGAP18	2.4967e-05	0.418507	0.039	0.027	0.533421	ARHGAP18	2.4967e-05	0.418507	0.039	0.027	0.533421	ARHGAP18	2.4967e-05	0.418507	0.039	0.027	0.533421	ARHGAP18	2.4967e-05	0.418507	0.039	0.027	0.533421	ARHGAP18	2.4967e-05
MICAL1	0.000259147	0.709321	0.011	0.006	1	AC106869.1	0.0163702	0.373268	0.025	0.019	1	BET1	2.5122e-05	0.257679	0.178	0.152	0.536732	BET1	2.5122e-05	0.257679	0.178	0.152	0.536732	BET1	2.5122e-05	0.257679	0.178	0.152	0.536732	BET1	2.5122e-05	0.257679	0.178	0.152	0.536732	BET1	2.5122e-05	0.257679	0.178	0.152	0.536732	BET1	2.5122e-05	0.257679	0.178	0.152	0.536732	BET1	2.5122e-05
KIF26B	0.000260383	0.421077	0.046	0.035	1	MIS18A	0.0163812	0.283832	0.029	0.022	1	CIAPIN1	2.52927e-05	0.302024	0.111	0.091	0.540377	CIAPIN1	2.52927e-05	0.302024	0.111	0.091	0.540377	CIAPIN1	2.52927e-05	0.302024	0.111	0.091	0.540377	CIAPIN1	2.52927e-05	0.302024	0.111	0.091	0.540377	CIAPIN1	2.52927e-05	0.302024	0.111	0.091	0.540377	CIAPIN1	2.52927e-05	0.302024	0.111	0.091	0.540377	CIAPIN1	2.52927e-05
RPAP2	0.000266649	0.324889	0.088	0.074	1	C15orf65	0.0163823	0.463165	0.042	0.034	1	ARRB1	2.55635e-05	0.316449	0.122	0.1	0.546164	ARRB1	2.55635e-05	0.316449	0.122	0.1	0.546164	ARRB1	2.55635e-05	0.316449	0.122	0.1	0.546164	ARRB1	2.55635e-05	0.316449	0.122	0.1	0.546164	ARRB1	2.55635e-05	0.316449	0.122	0.1	0.546164	ARRB1	2.55635e-05	0.316449	0.122	0.1	0.546164	ARRB1	2.55635e-05
RNFT2	0.000271408	0.506514	0.018	0.011	1	C22orf34	0.0166153	0.614468	0.013	0.009	1	MICA	2.63785e-05	0.283617	0.146	0.122	0.563576	MICA	2.63785e-05	0.283617	0.146	0.122	0.563576	MICA	2.63785e-05	0.283617	0.146	0.122	0.563576	MICA	2.63785e-05	0.283617	0.146	0.122	0.563576	MICA	2.63785e-05	0.283617	0.146	0.122	0.563576	MICA	2.63785e-05	0.283617	0.146	0.122	0.563576	MICA	2.63785e-05
TLR3	0.000273415	0.831214	0.014	0.008	1	ZNF480	0.0169442	0.322623	0.093	0.082	1	NFYA	2.75024e-05	0.334625	0.112	0.091	0.587588	NFYA	2.75024e-05	0.334625	0.112	0.091	0.587588	NFYA	2.75024e-05	0.334625	0.112	0.091	0.587588	NFYA	2.75024e-05	0.334625	0.112	0.091	0.587588	NFYA	2.75024e-05	0.334625	0.112	0.091	0.587588	NFYA	2.75024e-05	0.334625	0.112	0.091	0.587588	NFYA	2.75024e-05
AC008608.2	0.000278852	0.478057	0.02	0.013	1	AL592183.1	0.0170313	0.324837	0.027	0.021	1	JMJD1C-AS1	2.82797e-05	0.848057	0.016	0.009	0.604197	JMJD1C-AS1	2.82797e-05	0.848057	0.016	0.009	0.604197	JMJD1C-AS1	2.82797e-05	0.848057	0.016	0.009	0.604197	JMJD1C-AS1	2.82797e-05	0.848057	0.016	0.009	0.604197	JMJD1C-AS1	2.82797e-05	0.848057	0.016	0.009	0.604197	JMJD1C-AS1	2.82797e-05	0.848057	0.016	0.009	0.604197	JMJD1C-AS1	2.82797e-05
AL162377.1	0.000284537	0.263857	0.026	0.018	1	CARD6	0.0170786	0.25437	0.118	0.107	1	KISS1	2.87571e-05	0.792125	0.017	0.009	0.614396	KISS1	2.87571e-05	0.792125	0.017	0.009	0.614396	KISS1	2.87571e-05	0.792125	0.017	0.009	0.614396	KISS1	2.87571e-05	0.792125	0.017	0.009	0.614396	KISS1	2.87571e-05	0.792125	0.017	0.009	0.614396	KISS1	2.87571e-05	0.792125	0.017	0.009	0.614396	KISS1	2.87571e-05
RMI1	0.000289347	0.504313	0.027	0.019	1	MLPH	0.0170964	0.56074	0.041	0.034	1	AC091132.5	2.8983e-05	0.820681	0.02	0.011	0.619221	AC091132.5	2.8983e-05	0.820681	0.02	0.011	0.619221	AC091132.5	2.8983e-05	0.820681	0.02	0.011	0.619221	AC091132.5	2.8983e-05	0.820681	0.02	0.011	0.619221	AC091132.5	2.8983e-05	0.820681	0.02	0.011	0.619221	AC091132.5	2.8983e-05	0.820681	0.02	0.011	0.619221	AC091132.5	2.8983e-05
NCBP1	0.000300012	0.296534	0.041	0.031	1	N4BP3	0.017241	0.40985	0.044	0.036	1	ETFDH	2.90029e-05	0.435107	0.095	0.077	0.619646	ETFDH	2.90029e-05	0.435107	0.095	0.077	0.619646	ETFDH	2.90029e-05	0.435107	0.095	0.077	0.619646	ETFDH	2.90029e-05	0.435107	0.095	0.077	0.619646	ETFDH	2.90029e-05	0.435107	0.095	0.077	0.619646	ETFDH	2.90029e-05	0.435107	0.095	0.077	0.619646	ETFDH	2.90029e-05
INAFM1	0.000302502	0.280393	0.038	0.029	1	ZNF563	0.0174687	0.476294	0.024	0.018	1	MIGA1	2.92228e-05	0.30042	0.156	0.133	0.624345	MIGA1	2.92228e-05	0.30042	0.156	0.133	0.624345	MIGA1	2.92228e-05	0.30042	0.156	0.133	0.624345	MIGA1	2.92228e-05	0.30042	0.156	0.133	0.624345	MIGA1	2.92228e-05	0.30042	0.156	0.133	0.624345	MIGA1	2.92228e-05	0.30042	0.156	0.133	0.624345	MIGA1	2.92228e-05
SEPSECS-AS1	0.000312877	0.329286	0.02	0.013	1	AL356275.1	0.0175209	0.276939	0.016	0.011	1	ZNF184	2.9445e-05	0.588729	0.025	0.015	0.629092	ZNF184	2.9445e-05	0.588729	0.025	0.015	0.629092	ZNF184	2.9445e-05	0.588729	0.025	0.015	0.629092	ZNF184	2.9445e-05	0.588729	0.025	0.015	0.629092	ZNF184	2.9445e-05	0.588729	0.025	0.015	0.629092	ZNF184	2.9445e-05	0.588729	0.025	0.015	0.629092	ZNF184	2.9445e-05
FAM129A	0.00031291	0.592222	0.022	0.015	1	JAG2	0.0177038	0.478555	0.041	0.034	1	C15orf61	2.952e-05	0.36338	0.103	0.083	0.630695	C15orf61	2.952e-05	0.36338	0.103	0.083	0.630695	C15orf61	2.952e-05	0.36338	0.103	0.083	0.630695	C15orf61	2.952e-05	0.36338	0.103	0.083	0.630695	C15orf61	2.952e-05	0.36338	0.103	0.083	0.630695	C15orf61	2.952e-05	0.36338	0.103	0.083	0.630695	C15orf61	2.952e-05
SGMS1-AS1	0.000324833	0.403526	0.017	0.011	1	AL161457.2	0.0179087	0.552676	0.026	0.02	1	AL137186.2	2.99602e-05	0.577368	0.039	0.027	0.6401	AL137186.2	2.99602e-05	0.577368	0.039	0.027	0.6401	AL137186.2	2.99602e-05	0.577368	0.039	0.027	0.6401	AL137186.2	2.99602e-05	0.577368	0.039	0.027	0.6401	AL137186.2	2.99602e-05	0.577368	0.039	0.027	0.6401	AL137186.2	2.99602e-05	0.577368	0.039	0.027	0.6401	AL137186.2	2.99602e-05
LINC00294	0.000332272	0.403692	0.026	0.018	1	GK5	0.0180217	0.455927	0.041	0.033	1	TPO	3.01943e-05	0.767462	0.017	0.009	0.645102	TPO	3.01943e-05	0.767462	0.017	0.009	0.645102	TPO	3.01943e-05	0.767462	0.017	0.009	0.645102	TPO	3.01943e-05	0.767462	0.017	0.009	0.645102	TPO	3.01943e-05	0.767462	0.017	0.009	0.645102	TPO	3.01943e-05	0.767462	0.017	0.009	0.645102	TPO	3.01943e-05
MYO1B	0.000334035	0.337523	0.087	0.073	1	LRP12	0.0180468	0.383015	0.028	0.022	1	CCDC151	3.03104e-05	0.877147	0.012	0.005	0.647581	CCDC151	3.03104e-05	0.877147	0.012	0.005	0.647581	CCDC151	3.03104e-05	0.877147	0.012	0.005	0.647581	CCDC151	3.03104e-05	0.877147	0.012	0.005	0.647581	CCDC151	3.03104e-05	0.877147	0.012	0.005	0.647581	CCDC151	3.03104e-05	0.877147	0.012	0.005	0.647581	CCDC151	3.03104e-05
ZCCHC18	0.000340651	1.04691	0.011	0.006	1	PMS1	0.0182118	0.384807	0.062	0.054	1	SWI5	3.0425e-05	0.276378	0.144	0.12	0.65003	SWI5	3.0425e-05	0.276378	0.144	0.12	0.65003	SWI5	3.0425e-05	0.276378	0.144	0.12	0.65003	SWI5	3.0425e-05	0.276378	0.144	0.12	0.65003	SWI5	3.0425e-05	0.276378	0.144	0.12	0.65003	SWI5	3.0425e-05	0.276378	0.144	0.12	0.65003	SWI5	3.0425e-05
ZNF627	0.000342694	0.310583	0.024	0.016	1	RABGAP1L	0.018408	0.340625	0.065	0.056	1	MAP3K4	3.18441e-05	0.509053	0.064	0.048	0.68035	MAP3K4	3.18441e-05	0.509053	0.064	0.048	0.68035	MAP3K4	3.18441e-05	0.509053	0.064	0.048	0.68035	MAP3K4	3.18441e-05	0.509053	0.064	0.048	0.68035	MAP3K4	3.18441e-05	0.509053	0.064	0.048	0.68035	MAP3K4	3.18441e-05	0.509053	0.064	0.048	0.68035	MAP3K4	3.18441e-05
GREM1	0.000349242	0.567006	0.01	0.005	1	FAM122C	0.0187158	0.6172	0.025	0.019	1	ITGA10	3.28272e-05	0.382915	0.054	0.039	0.701353	ITGA10	3.28272e-05	0.382915	0.054	0.039	0.701353	ITGA10	3.28272e-05	0.382915	0.054	0.039	0.701353	ITGA10	3.28272e-05	0.382915	0.054	0.039	0.701353	ITGA10	3.28272e-05	0.382915	0.054	0.039	0.701353	ITGA10	3.28272e-05	0.382915	0.054	0.039	0.701353	ITGA10	3.28272e-05
FGR	0.000354787	0.426235	0.016	0.01	1	CACNA1C	0.0188624	0.447995	0.037	0.03	1	HMGN5	3.42169e-05	0.439555	0.072	0.055	0.731045	HMGN5	3.42169e-05	0.439555	0.072	0.055	0.731045	HMGN5	3.42169e-05	0.439555	0.072	0.055	0.731045	HMGN5	3.42169e-05	0.439555	0.072	0.055	0.731045	HMGN5	3.42169e-05	0.439555	0.072	0.055	0.731045	HMGN5	3.42169e-05	0.439555	0.072	0.055	0.731045	HMGN5	3.42169e-05
PRIM1	0.00036324	0.276583	0.041	0.031	1	HOXB3	0.0188695	0.318268	0.033	0.026	1	PLA2R1	3.51005e-05	0.313321	0.117	0.096	0.749922	PLA2R1	3.51005e-05	0.313321	0.117	0.096	0.749922	PLA2R1	3.51005e-05	0.313321	0.117	0.096	0.749922	PLA2R1	3.51005e-05	0.313321	0.117	0.096	0.749922	PLA2R1	3.51005e-05	0.313321	0.117	0.096	0.749922	PLA2R1	3.51005e-05	0.313321	0.117	0.096	0.749922	PLA2R1	3.51005e-05
ZRANB3	0.000375344	0.675326	0.011	0.006	1	OMA1	0.0190168	0.282757	0.036	0.029	1	GBP4	3.57577e-05	0.493806	0.076	0.06	0.763963	GBP4	3.57577e-05	0.493806	0.076	0.06	0.763963	GBP4	3.57577e-05	0.493806	0.076	0.06	0.763963	GBP4	3.57577e-05	0.493806	0.076	0.06	0.763963	GBP4	3.57577e-05	0.493806	0.076	0.06	0.763963	GBP4	3.57577e-05	0.493806	0.076	0.06	0.763963	GBP4	3.57577e-05
DHX57	0.000385365	0.290444	0.038	0.028	1	MTMR4	0.0194773	0.398682	0.041	0.034	1	FER	3.72012e-05	0.333845	0.092	0.074	0.794803	FER	3.72012e-05	0.333845	0.092	0.074	0.794803	FER	3.72012e-05	0.333845	0.092	0.074	0.794803	FER	3.72012e-05	0.333845	0.092	0.074	0.794803	FER	3.72012e-05	0.333845	0.092	0.074	0.794803	FER	3.72012e-05	0.333845	0.092	0.074	0.794803	FER	3.72012e-05
PTPN6	0.000396509	0.351139	0.035	0.026	1	KCND3	0.0194978	0.402703	0.069	0.06	1	F5	3.73368e-05	1.09797	0.011	0.005	0.797701	F5	3.73368e-05	1.09797	0.011	0.005	0.797701	F5	3.73368e-05	1.09797	0.011	0.005	0.797701	F5	3.73368e-05	1.09797	0.011	0.005	0.797701	F5	3.73368e-05	1.09797	0.011	0.005	0.797701	F5	3.73368e-05	1.09797	0.011	0.005	0.797701	F5	3.73368e-05
GEMIN2	0.000398717	0.278644	0.038	0.029	1	LINC01473	0.0197052	0.285688	0.036	0.029	1	GTF2H2	3.75576e-05	0.432056	0.054	0.04	0.802419	GTF2H2	3.75576e-05	0.432056	0.054	0.04	0.802419	GTF2H2	3.75576e-05	0.432056	0.054	0.04	0.802419	GTF2H2	3.75576e-05	0.432056	0.054	0.04	0.802419	GTF2H2	3.75576e-05	0.432056	0.054	0.04	0.802419	GTF2H2	3.75576e-05	0.432056	0.054	0.04	0.802419	GTF2H2	3.75576e-05
DCUN1D2	0.000405711	0.268305	0.027	0.019	1	IFI44L	0.0197804	0.408132	0.031	0.025	1	SLF2	3.77205e-05	0.271401	0.082	0.064	0.805899	SLF2	3.77205e-05	0.271401	0.082	0.064	0.805899	SLF2	3.77205e-05	0.271401	0.082	0.064	0.805899	SLF2	3.77205e-05	0.271401	0.082	0.064	0.805899	SLF2	3.77205e-05	0.271401	0.082	0.064	0.805899	SLF2	3.77205e-05	0.271401	0.082	0.064	0.805899	SLF2	3.77205e-05
AKR1E2	0.000414027	0.603544	0.012	0.006	1	AC011416.3	0.0198915	0.452351	0.025	0.019	1	NNAT	3.78569e-05	0.730305	0.028	0.018	0.808813	NNAT	3.78569e-05	0.730305	0.028	0.018	0.808813	NNAT	3.78569e-05	0.730305	0.028	0.018	0.808813	NNAT	3.78569e-05	0.730305	0.028	0.018	0.808813	NNAT	3.78569e-05	0.730305	0.028	0.018	0.808813	NNAT	3.78569e-05	0.730305	0.028	0.018	0.808813	NNAT	3.78569e-05
WNT9A	0.000415033	0.258637	0.019	0.012	1	DYNLRB2	0.019919	0.592944	0.014	0.01	1	FTO	3.86672e-05	0.326224	0.063	0.048	0.826126	FTO	3.86672e-05	0.326224	0.063	0.048	0.826126	FTO	3.86672e-05	0.326224	0.063	0.048	0.826126	FTO	3.86672e-05	0.326224	0.063	0.048	0.826126	FTO	3.86672e-05	0.326224	0.063	0.048	0.826126	FTO	3.86672e-05	0.326224	0.063	0.048	0.826126	FTO	3.86672e-05
TMSB15B	0.000434231	1.13784	0.014	0.009	1	AMOT	0.0201961	0.327664	0.018	0.013	1	PIGK	3.88806e-05	0.343579	0.126	0.105	0.830684	PIGK	3.88806e-05	0.343579	0.126	0.105	0.830684	PIGK	3.88806e-05	0.343579	0.126	0.105	0.830684	PIGK	3.88806e-05	0.343579	0.126	0.105	0.830684	PIGK	3.88806e-05	0.343579	0.126	0.105	0.830684	PIGK	3.88806e-05	0.343579	0.126	0.105	0.830684	PIGK	3.88806e-05
EEF1AKMT4	0.000439039	0.4899	0.026	0.019	1	LINC00847	0.0204027	0.40584	0.031	0.024	1	AC099792.1	3.92684e-05	1.32064	0.012	0.006	0.838969	AC099792.1	3.92684e-05	1.32064	0.012	0.006	0.838969	AC099792.1	3.92684e-05	1.32064	0.012	0.006	0.838969	AC099792.1	3.92684e-05	1.32064	0.012	0.006	0.838969	AC099792.1	3.92684e-05	1.32064	0.012	0.006	0.838969	AC099792.1	3.92684e-05	1.32064	0.012	0.006	0.838969	AC099792.1	3.92684e-05
ARHGEF28	0.000444431	0.824715	0.015	0.009	1	SPATA24	0.0204306	0.495974	0.023	0.017	1	CCL28	3.92951e-05	0.495414	0.044	0.031	0.839539	CCL28	3.92951e-05	0.495414	0.044	0.031	0.839539	CCL28	3.92951e-05	0.495414	0.044	0.031	0.839539	CCL28	3.92951e-05	0.495414	0.044	0.031	0.839539	CCL28	3.92951e-05	0.495414	0.044	0.031	0.839539	CCL28	3.92951e-05	0.495414	0.044	0.031	0.839539	CCL28	3.92951e-05
ALDH1B1	0.000444464	0.311452	0.037	0.028	1	KIF6	0.0204531	0.718368	0.016	0.011	1	NUDT6	3.94781e-05	0.757625	0.028	0.018	0.84345	NUDT6	3.94781e-05	0.757625	0.028	0.018	0.84345	NUDT6	3.94781e-05	0.757625	0.028	0.018	0.84345	NUDT6	3.94781e-05	0.757625	0.028	0.018	0.84345	NUDT6	3.94781e-05	0.757625	0.028	0.018	0.84345	NUDT6	3.94781e-05	0.757625	0.028	0.018	0.84345	NUDT6	3.94781e-05
LRRC69	0.00045978	0.544612	0.017	0.011	1	AL049840.1	0.0209017	0.43668	0.022	0.017	1	SIN3B	3.99321e-05	0.279271	0.164	0.14	0.853149	SIN3B	3.99321e-05	0.279271	0.164	0.14	0.853149	SIN3B	3.99321e-05	0.279271	0.164	0.14	0.853149	SIN3B	3.99321e-05	0.279271	0.164	0.14	0.853149	SIN3B	3.99321e-05	0.279271	0.164	0.14	0.853149	SIN3B	3.99321e-05	0.279271	0.164	0.14	0.853149	SIN3B	3.99321e-05
ANKRD55	0.000462771	0.35788	0.025	0.018	1	ZNF500	0.0209023	0.34225	0.028	0.022	1	CPSF2	4.01884e-05	0.30296	0.144	0.121	0.858625	CPSF2	4.01884e-05	0.30296	0.144	0.121	0.858625	CPSF2	4.01884e-05	0.30296	0.144	0.121	0.858625	CPSF2	4.01884e-05	0.30296	0.144	0.121	0.858625	CPSF2	4.01884e-05	0.30296	0.144	0.121	0.858625	CPSF2	4.01884e-05	0.30296	0.144	0.121	0.858625	CPSF2	4.01884e-05
AC009041.2	0.000464538	0.508341	0.011	0.006	1	AL662844.4	0.0209922	0.644448	0.02	0.015	1	TMEM246	4.07212e-05	0.463135	0.037	0.025	0.870007	TMEM246	4.07212e-05	0.463135	0.037	0.025	0.870007	TMEM246	4.07212e-05	0.463135	0.037	0.025	0.870007	TMEM246	4.07212e-05	0.463135	0.037	0.025	0.870007	TMEM246	4.07212e-05	0.463135	0.037	0.025	0.870007	TMEM246	4.07212e-05	0.463135	0.037	0.025	0.870007	TMEM246	4.07212e-05
ARVCF	0.000467091	0.315565	0.043	0.033	1	SHTN1	0.0210503	0.641164	0.02	0.015	1	CINP	4.22915e-05	0.295868	0.115	0.095	0.903558	CINP	4.22915e-05	0.295868	0.115	0.095	0.903558	CINP	4.22915e-05	0.295868	0.115	0.095	0.903558	CINP	4.22915e-05	0.295868	0.115	0.095	0.903558	CINP	4.22915e-05	0.295868	0.115	0.095	0.903558	CINP	4.22915e-05	0.295868	0.115	0.095	0.903558	CINP	4.22915e-05
CPT2	0.000485776	0.343678	0.031	0.022	1	MZF1	0.0216153	0.302977	0.052	0.044	1	HOXA7	4.40017e-05	0.29183	0.107	0.087	0.940096	HOXA7	4.40017e-05	0.29183	0.107	0.087	0.940096	HOXA7	4.40017e-05	0.29183	0.107	0.087	0.940096	HOXA7	4.40017e-05	0.29183	0.107	0.087	0.940096	HOXA7	4.40017e-05	0.29183	0.107	0.087	0.940096	HOXA7	4.40017e-05	0.29183	0.107	0.087	0.940096	HOXA7	4.40017e-05
AC006449.6	0.000489009	0.544931	0.019	0.013	1	ATF7IP	0.0220395	0.310266	0.169	0.159	1	GEMIN6	4.40396e-05	0.57287	0.034	0.023	0.940906	GEMIN6	4.40396e-05	0.57287	0.034	0.023	0.940906	GEMIN6	4.40396e-05	0.57287	0.034	0.023	0.940906	GEMIN6	4.40396e-05	0.57287	0.034	0.023	0.940906	GEMIN6	4.40396e-05	0.57287	0.034	0.023	0.940906	GEMIN6	4.40396e-05	0.57287	0.034	0.023	0.940906	GEMIN6	4.40396e-05
ZNF19	0.000529259	0.519641	0.015	0.009	1	LRRCC1	0.0220542	0.34906	0.056	0.048	1	EEF2K	4.43121e-05	0.361308	0.08	0.063	0.946729	EEF2K	4.43121e-05	0.361308	0.08	0.063	0.946729	EEF2K	4.43121e-05	0.361308	0.08	0.063	0.946729	EEF2K	4.43121e-05	0.361308	0.08	0.063	0.946729	EEF2K	4.43121e-05	0.361308	0.08	0.063	0.946729	EEF2K	4.43121e-05	0.361308	0.08	0.063	0.946729	EEF2K	4.43121e-05
HCLS1	0.000529317	0.416688	0.029	0.021	1	TBX19	0.0221368	0.338474	0.026	0.02	1	COL4A3BP	4.45947e-05	0.332125	0.185	0.161	0.952766	COL4A3BP	4.45947e-05	0.332125	0.185	0.161	0.952766	COL4A3BP	4.45947e-05	0.332125	0.185	0.161	0.952766	COL4A3BP	4.45947e-05	0.332125	0.185	0.161	0.952766	COL4A3BP	4.45947e-05	0.332125	0.185	0.161	0.952766	COL4A3BP	4.45947e-05	0.332125	0.185	0.161	0.952766	COL4A3BP	4.45947e-05
C9orf64	0.000562442	0.307577	0.018	0.012	1	NFX1	0.0225024	0.35067	0.058	0.05	1	DFFA	4.52815e-05	0.25813	0.114	0.094	0.967439	DFFA	4.52815e-05	0.25813	0.114	0.094	0.967439	DFFA	4.52815e-05	0.25813	0.114	0.094	0.967439	DFFA	4.52815e-05	0.25813	0.114	0.094	0.967439	DFFA	4.52815e-05	0.25813	0.114	0.094	0.967439	DFFA	4.52815e-05	0.25813	0.114	0.094	0.967439	DFFA	4.52815e-05
ZNF691	0.000581879	0.271632	0.038	0.029	1	AL683813.1	0.022649	0.335666	0.019	0.014	1	REEP1	4.95574e-05	0.412818	0.083	0.065	1	REEP1	4.95574e-05	0.412818	0.083	0.065	1	REEP1	4.95574e-05	0.412818	0.083	0.065	1	REEP1	4.95574e-05	0.412818	0.083	0.065	1	REEP1	4.95574e-05	0.412818	0.083	0.065	1	REEP1	4.95574e-05	0.412818	0.083	0.065	1	REEP1	4.95574e-05
HOXA6	0.000584663	0.307383	0.05	0.039	1	MCEE	0.0226912	0.388007	0.066	0.058	1	PFN2	5.26018e-05	0.264697	0.081	0.064	1	PFN2	5.26018e-05	0.264697	0.081	0.064	1	PFN2	5.26018e-05	0.264697	0.081	0.064	1	PFN2	5.26018e-05	0.264697	0.081	0.064	1	PFN2	5.26018e-05	0.264697	0.081	0.064	1	PFN2	5.26018e-05	0.264697	0.081	0.064	1	PFN2	5.26018e-05
CUBN	0.000600427	0.488013	0.043	0.034	1	ZBTB7C	0.0228474	0.337962	0.035	0.028	1	FAXDC2	5.35161e-05	0.263642	0.11	0.09	1	FAXDC2	5.35161e-05	0.263642	0.11	0.09	1	FAXDC2	5.35161e-05	0.263642	0.11	0.09	1	FAXDC2	5.35161e-05	0.263642	0.11	0.09	1	FAXDC2	5.35161e-05	0.263642	0.11	0.09	1	FAXDC2	5.35161e-05	0.263642	0.11	0.09	1	FAXDC2	5.35161e-05
RLN2	0.000602891	0.301458	0.031	0.023	1	C8orf44	0.022893	0.53465	0.023	0.018	1	BLMH	5.43981e-05	0.26167	0.101	0.081	1	BLMH	5.43981e-05	0.26167	0.101	0.081	1	BLMH	5.43981e-05	0.26167	0.101	0.081	1	BLMH	5.43981e-05	0.26167	0.101	0.081	1	BLMH	5.43981e-05	0.26167	0.101	0.081	1	BLMH	5.43981e-05	0.26167	0.101	0.081	1	BLMH	5.43981e-05
TTLL7	0.000604591	0.28905	0.029	0.021	1	LIPC	0.0234831	0.668037	0.018	0.013	1	AL109741.1	5.58514e-05	0.390101	0.065	0.05	1	AL109741.1	5.58514e-05	0.390101	0.065	0.05	1	AL109741.1	5.58514e-05	0.390101	0.065	0.05	1	AL109741.1	5.58514e-05	0.390101	0.065	0.05	1	AL109741.1	5.58514e-05	0.390101	0.065	0.05	1	AL109741.1	5.58514e-05	0.390101	0.065	0.05	1	AL109741.1	5.58514e-05
HIST1H2BD	0.000609011	0.414022	0.015	0.01	1	AMT	0.0234954	0.35743	0.011	0.007	1	FAM217B	5.6866e-05	0.720403	0.022	0.013	1	FAM217B	5.6866e-05	0.720403	0.022	0.013	1	FAM217B	5.6866e-05	0.720403	0.022	0.013	1	FAM217B	5.6866e-05	0.720403	0.022	0.013	1	FAM217B	5.6866e-05	0.720403	0.022	0.013	1	FAM217B	5.6866e-05	0.720403	0.022	0.013	1	FAM217B	5.6866e-05
DANT2	0.000661191	0.652698	0.014	0.009	1	KCTD6	0.0236381	0.439274	0.033	0.027	1	AP4M1	5.77324e-05	0.361741	0.078	0.061	1	AP4M1	5.77324e-05	0.361741	0.078	0.061	1	AP4M1	5.77324e-05	0.361741	0.078	0.061	1	AP4M1	5.77324e-05	0.361741	0.078	0.061	1	AP4M1	5.77324e-05	0.361741	0.078	0.061	1	AP4M1	5.77324e-05	0.361741	0.078	0.061	1	AP4M1	5.77324e-05
C4orf33	0.000665532	0.322013	0.044	0.034	1	ST8SIA6	0.0237431	0.450153	0.076	0.067	1	FN3KRP	5.81225e-05	0.343383	0.115	0.095	1	FN3KRP	5.81225e-05	0.343383	0.115	0.095	1	FN3KRP	5.81225e-05	0.343383	0.115	0.095	1	FN3KRP	5.81225e-05	0.343383	0.115	0.095	1	FN3KRP	5.81225e-05	0.343383	0.115	0.095	1	FN3KRP	5.81225e-05	0.343383	0.115	0.095	1	FN3KRP	5.81225e-05
AC005332.7	0.000693604	0.279384	0.047	0.037	1	AP4S1	0.0241093	0.321118	0.046	0.039	1	KIF26B	5.92186e-05	0.534547	0.043	0.03	1	KIF26B	5.92186e-05	0.534547	0.043	0.03	1	KIF26B	5.92186e-05	0.534547	0.043	0.03	1	KIF26B	5.92186e-05	0.534547	0.043	0.03	1	KIF26B	5.92186e-05	0.534547	0.043	0.03	1	KIF26B	5.92186e-05	0.534547	0.043	0.03	1	KIF26B	5.92186e-05
ACSS1	0.000714247	0.433624	0.037	0.028	1	FGD6	0.0246938	0.250156	0.098	0.088	1	CXorf40A	6.26537e-05	0.557185	0.027	0.017	1	CXorf40A	6.26537e-05	0.557185	0.027	0.017	1	CXorf40A	6.26537e-05	0.557185	0.027	0.017	1	CXorf40A	6.26537e-05	0.557185	0.027	0.017	1	CXorf40A	6.26537e-05	0.557185	0.027	0.017	1	CXorf40A	6.26537e-05	0.557185	0.027	0.017	1	CXorf40A	6.26537e-05
SAP130	0.000735027	0.32705	0.022	0.015	1	CCP110	0.0248031	0.341623	0.045	0.038	1	DRG2	6.38874e-05	0.320899	0.124	0.103	1	DRG2	6.38874e-05	0.320899	0.124	0.103	1	DRG2	6.38874e-05	0.320899	0.124	0.103	1	DRG2	6.38874e-05	0.320899	0.124	0.103	1	DRG2	6.38874e-05	0.320899	0.124	0.103	1	DRG2	6.38874e-05	0.320899	0.124	0.103	1	DRG2	6.38874e-05
FAM173B	0.000744662	0.346837	0.051	0.041	1	VWA8	0.0249629	0.522492	0.019	0.014	1	ANO6	6.77635e-05	0.360268	0.134	0.113	1	ANO6	6.77635e-05	0.360268	0.134	0.113	1	ANO6	6.77635e-05	0.360268	0.134	0.113	1	ANO6	6.77635e-05	0.360268	0.134	0.113	1	ANO6	6.77635e-05	0.360268	0.134	0.113	1	ANO6	6.77635e-05	0.360268	0.134	0.113	1	ANO6	6.77635e-05
ADSSL1	0.000744876	0.35406	0.028	0.02	1	ERMAP	0.0252779	0.352553	0.019	0.014	1	SHROOM2	6.79343e-05	0.715262	0.014	0.007	1	SHROOM2	6.79343e-05	0.715262	0.014	0.007	1	SHROOM2	6.79343e-05	0.715262	0.014	0.007	1	SHROOM2	6.79343e-05	0.715262	0.014	0.007	1	SHROOM2	6.79343e-05	0.715262	0.014	0.007	1	SHROOM2	6.79343e-05	0.715262	0.014	0.007	1	SHROOM2	6.79343e-05
SNHG25	0.000755222	0.561669	0.027	0.019	1	ZNF75A	0.0252914	0.256775	0.056	0.048	1	ACOT13	6.86184e-05	0.298747	0.116	0.096	1	ACOT13	6.86184e-05	0.298747	0.116	0.096	1	ACOT13	6.86184e-05	0.298747	0.116	0.096	1	ACOT13	6.86184e-05	0.298747	0.116	0.096	1	ACOT13	6.86184e-05	0.298747	0.116	0.096	1	ACOT13	6.86184e-05	0.298747	0.116	0.096	1	ACOT13	6.86184e-05
AC068491.3	0.00075659	0.426191	0.022	0.015	1	LIPT1	0.0253273	0.323082	0.036	0.03	1	SIKE1	6.89908e-05	0.474965	0.048	0.035	1	SIKE1	6.89908e-05	0.474965	0.048	0.035	1	SIKE1	6.89908e-05	0.474965	0.048	0.035	1	SIKE1	6.89908e-05	0.474965	0.048	0.035	1	SIKE1	6.89908e-05	0.474965	0.048	0.035	1	SIKE1	6.89908e-05	0.474965	0.048	0.035	1	SIKE1	6.89908e-05
CNNM3	0.000759247	0.479466	0.021	0.014	1	ZNF605	0.0264398	0.468888	0.043	0.036	1	LTN1	7.0024e-05	0.407677	0.109	0.09	1	LTN1	7.0024e-05	0.407677	0.109	0.09	1	LTN1	7.0024e-05	0.407677	0.109	0.09	1	LTN1	7.0024e-05	0.407677	0.109	0.09	1	LTN1	7.0024e-05	0.407677	0.109	0.09	1	LTN1	7.0024e-05	0.407677	0.109	0.09	1	LTN1	7.0024e-05
CCDC151	0.000780453	0.715129	0.01	0.006	1	CENPE	0.0265753	0.452683	0.011	0.008	1	MOSPD1	7.02092e-05	0.320078	0.122	0.101	1	MOSPD1	7.02092e-05	0.320078	0.122	0.101	1	MOSPD1	7.02092e-05	0.320078	0.122	0.101	1	MOSPD1	7.02092e-05	0.320078	0.122	0.101	1	MOSPD1	7.02092e-05	0.320078	0.122	0.101	1	MOSPD1	7.02092e-05	0.320078	0.122	0.101	1	MOSPD1	7.02092e-05
ZNF563	0.000793119	0.351056	0.026	0.019	1	TNFRSF21	0.0269622	0.351464	0.069	0.06	1	AC103724.4	7.07886e-05	0.974313	0.013	0.006	1	AC103724.4	7.07886e-05	0.974313	0.013	0.006	1	AC103724.4	7.07886e-05	0.974313	0.013	0.006	1	AC103724.4	7.07886e-05	0.974313	0.013	0.006	1	AC103724.4	7.07886e-05	0.974313	0.013	0.006	1	AC103724.4	7.07886e-05	0.974313	0.013	0.006	1	AC103724.4	7.07886e-05
PDE7B	0.00081476	0.269441	0.074	0.061	1	AC004918.1	0.0277901	0.581933	0.014	0.01	1	GNG7	7.23893e-05	0.310992	0.101	0.082	1	GNG7	7.23893e-05	0.310992	0.101	0.082	1	GNG7	7.23893e-05	0.310992	0.101	0.082	1	GNG7	7.23893e-05	0.310992	0.101	0.082	1	GNG7	7.23893e-05	0.310992	0.101	0.082	1	GNG7	7.23893e-05	0.310992	0.101	0.082	1	GNG7	7.23893e-05
RASGRF2	0.000870749	0.390051	0.016	0.01	1	PSMG3-AS1	0.0280943	0.481882	0.019	0.014	1	ANXA3	7.34231e-05	0.264518	0.077	0.06	1	ANXA3	7.34231e-05	0.264518	0.077	0.06	1	ANXA3	7.34231e-05	0.264518	0.077	0.06	1	ANXA3	7.34231e-05	0.264518	0.077	0.06	1	ANXA3	7.34231e-05	0.264518	0.077	0.06	1	ANXA3	7.34231e-05	0.264518	0.077	0.06	1	ANXA3	7.34231e-05
HPSE	0.000876129	1.08297	0.012	0.007	1	METTL18	0.0289334	0.441777	0.031	0.025	1	IMMT	7.47812e-05	0.294707	0.119	0.099	1	IMMT	7.47812e-05	0.294707	0.119	0.099	1	IMMT	7.47812e-05	0.294707	0.119	0.099	1	IMMT	7.47812e-05	0.294707	0.119	0.099	1	IMMT	7.47812e-05	0.294707	0.119	0.099	1	IMMT	7.47812e-05	0.294707	0.119	0.099	1	IMMT	7.47812e-05
HLA-G	0.000892209	0.842525	0.011	0.007	1	ALG2	0.0290468	0.302854	0.069	0.06	1	PROS1	7.50162e-05	0.260655	0.19	0.165	1	PROS1	7.50162e-05	0.260655	0.19	0.165	1	PROS1	7.50162e-05	0.260655	0.19	0.165	1	PROS1	7.50162e-05	0.260655	0.19	0.165	1	PROS1	7.50162e-05	0.260655	0.19	0.165	1	PROS1	7.50162e-05	0.260655	0.19	0.165	1	PROS1	7.50162e-05
ADCY9	0.000928953	0.588787	0.024	0.017	1	AL645568.1	0.029311	0.390643	0.01	0.007	1	MLKL	7.60858e-05	0.345038	0.104	0.085	1	MLKL	7.60858e-05	0.345038	0.104	0.085	1	MLKL	7.60858e-05	0.345038	0.104	0.085	1	MLKL	7.60858e-05	0.345038	0.104	0.085	1	MLKL	7.60858e-05	0.345038	0.104	0.085	1	MLKL	7.60858e-05	0.345038	0.104	0.085	1	MLKL	7.60858e-05
GRK5	0.000991237	0.295469	0.02	0.014	1	ZNF592	0.0295478	0.376549	0.041	0.034	1	STK33	7.62815e-05	0.665804	0.032	0.021	1	STK33	7.62815e-05	0.665804	0.032	0.021	1	STK33	7.62815e-05	0.665804	0.032	0.021	1	STK33	7.62815e-05	0.665804	0.032	0.021	1	STK33	7.62815e-05	0.665804	0.032	0.021	1	STK33	7.62815e-05	0.665804	0.032	0.021	1	STK33	7.62815e-05
NMNAT1	0.00103624	0.265981	0.054	0.044	1	AC025283.2	0.0296676	0.470355	0.016	0.012	1	C1GALT1	7.69069e-05	0.327247	0.081	0.064	1	C1GALT1	7.69069e-05	0.327247	0.081	0.064	1	C1GALT1	7.69069e-05	0.327247	0.081	0.064	1	C1GALT1	7.69069e-05	0.327247	0.081	0.064	1	C1GALT1	7.69069e-05	0.327247	0.081	0.064	1	C1GALT1	7.69069e-05	0.327247	0.081	0.064	1	C1GALT1	7.69069e-05
WRAP53	0.00110046	0.455181	0.035	0.027	1	COL6A3	0.029787	0.327812	0.011	0.007	1	PACS1	8.0704e-05	0.389795	0.093	0.076	1	PACS1	8.0704e-05	0.389795	0.093	0.076	1	PACS1	8.0704e-05	0.389795	0.093	0.076	1	PACS1	8.0704e-05	0.389795	0.093	0.076	1	PACS1	8.0704e-05	0.389795	0.093	0.076	1	PACS1	8.0704e-05	0.389795	0.093	0.076	1	PACS1	8.0704e-05
ZNF74	0.00113024	0.602276	0.016	0.011	1	CCDC146	0.0298075	0.492274	0.027	0.022	1	HS2ST1	8.24558e-05	0.382762	0.076	0.06	1	HS2ST1	8.24558e-05	0.382762	0.076	0.06	1	HS2ST1	8.24558e-05	0.382762	0.076	0.06	1	HS2ST1	8.24558e-05	0.382762	0.076	0.06	1	HS2ST1	8.24558e-05	0.382762	0.076	0.06	1	HS2ST1	8.24558e-05	0.382762	0.076	0.06	1	HS2ST1	8.24558e-05
TESK2	0.00117974	0.398121	0.031	0.023	1	CDC7	0.0299897	0.334878	0.011	0.008	1	NLRC3	8.41622e-05	1.14711	0.012	0.006	1	NLRC3	8.41622e-05	1.14711	0.012	0.006	1	NLRC3	8.41622e-05	1.14711	0.012	0.006	1	NLRC3	8.41622e-05	1.14711	0.012	0.006	1	NLRC3	8.41622e-05	1.14711	0.012	0.006	1	NLRC3	8.41622e-05	1.14711	0.012	0.006	1	NLRC3	8.41622e-05
AC008264.2	0.00126167	0.455124	0.016	0.011	1	AL109741.1	0.0302621	0.310997	0.065	0.056	1	RECK	8.51934e-05	0.293997	0.157	0.135	1	RECK	8.51934e-05	0.293997	0.157	0.135	1	RECK	8.51934e-05	0.293997	0.157	0.135	1	RECK	8.51934e-05	0.293997	0.157	0.135	1	RECK	8.51934e-05	0.293997	0.157	0.135	1	RECK	8.51934e-05	0.293997	0.157	0.135	1	RECK	8.51934e-05
VIP	0.00133017	0.53119	0.015	0.01	1	AC091132.5	0.0304127	0.530875	0.021	0.016	1	STARD13	8.82909e-05	0.311507	0.085	0.068	1	STARD13	8.82909e-05	0.311507	0.085	0.068	1	STARD13	8.82909e-05	0.311507	0.085	0.068	1	STARD13	8.82909e-05	0.311507	0.085	0.068	1	STARD13	8.82909e-05	0.311507	0.085	0.068	1	STARD13	8.82909e-05	0.311507	0.085	0.068	1	STARD13	8.82909e-05
NOVA1	0.00141545	0.712561	0.011	0.007	1	ADA2	0.0304135	0.407056	0.04	0.033	1	DPCD	8.84078e-05	0.356455	0.082	0.066	1	DPCD	8.84078e-05	0.356455	0.082	0.066	1	DPCD	8.84078e-05	0.356455	0.082	0.066	1	DPCD	8.84078e-05	0.356455	0.082	0.066	1	DPCD	8.84078e-05	0.356455	0.082	0.066	1	DPCD	8.84078e-05	0.356455	0.082	0.066	1	DPCD	8.84078e-05
LINC01011	0.00142144	0.293207	0.02	0.013	1	CCDC150	0.0316807	0.46487	0.012	0.009	1	CSRP1	8.94378e-05	0.287804	0.15	0.129	1	CSRP1	8.94378e-05	0.287804	0.15	0.129	1	CSRP1	8.94378e-05	0.287804	0.15	0.129	1	CSRP1	8.94378e-05	0.287804	0.15	0.129	1	CSRP1	8.94378e-05	0.287804	0.15	0.129	1	CSRP1	8.94378e-05	0.287804	0.15	0.129	1	CSRP1	8.94378e-05
ISLR2	0.00143502	0.365579	0.011	0.007	1	LCN6	0.0321502	0.495976	0.023	0.018	1	DIS3L2	8.99062e-05	0.31971	0.088	0.071	1	DIS3L2	8.99062e-05	0.31971	0.088	0.071	1	DIS3L2	8.99062e-05	0.31971	0.088	0.071	1	DIS3L2	8.99062e-05	0.31971	0.088	0.071	1	DIS3L2	8.99062e-05	0.31971	0.088	0.071	1	DIS3L2	8.99062e-05	0.31971	0.088	0.071	1	DIS3L2	8.99062e-05
ZNF606	0.00144964	0.454498	0.024	0.017	1	THAP6	0.0324649	0.312671	0.048	0.041	1	WNT2	9.06408e-05	0.449329	0.022	0.013	1	WNT2	9.06408e-05	0.449329	0.022	0.013	1	WNT2	9.06408e-05	0.449329	0.022	0.013	1	WNT2	9.06408e-05	0.449329	0.022	0.013	1	WNT2	9.06408e-05	0.449329	0.022	0.013	1	WNT2	9.06408e-05	0.449329	0.022	0.013	1	WNT2	9.06408e-05
AC007541.1	0.00145026	0.456213	0.026	0.019	1	SMC6	0.0327384	0.350854	0.083	0.075	1	ZWINT	9.27147e-05	1.10818	0.01	0.004	1	ZWINT	9.27147e-05	1.10818	0.01	0.004	1	ZWINT	9.27147e-05	1.10818	0.01	0.004	1	ZWINT	9.27147e-05	1.10818	0.01	0.004	1	ZWINT	9.27147e-05	1.10818	0.01	0.004	1	ZWINT	9.27147e-05	1.10818	0.01	0.004	1	ZWINT	9.27147e-05
AC103691.1	0.00146036	0.532309	0.014	0.009	1	C1GALT1C1	0.0333385	0.358797	0.11	0.101	1	APCDD1	9.38975e-05	1.25656	0.012	0.006	1	APCDD1	9.38975e-05	1.25656	0.012	0.006	1	APCDD1	9.38975e-05	1.25656	0.012	0.006	1	APCDD1	9.38975e-05	1.25656	0.012	0.006	1	APCDD1	9.38975e-05	1.25656	0.012	0.006	1	APCDD1	9.38975e-05	1.25656	0.012	0.006	1	APCDD1	9.38975e-05
EFCAB11	0.001491	0.280532	0.038	0.029	1	AC068491.3	0.0335131	0.522622	0.016	0.012	1	ZMYM1	9.46505e-05	0.621952	0.027	0.018	1	ZMYM1	9.46505e-05	0.621952	0.027	0.018	1	ZMYM1	9.46505e-05	0.621952	0.027	0.018	1	ZMYM1	9.46505e-05	0.621952	0.027	0.018	1	ZMYM1	9.46505e-05	0.621952	0.027	0.018	1	ZMYM1	9.46505e-05	0.621952	0.027	0.018	1	ZMYM1	9.46505e-05
UMPS	0.00153186	0.260866	0.046	0.036	1	TSEN2	0.0336514	0.348122	0.034	0.028	1	ZNF781	9.93069e-05	0.496872	0.056	0.042	1	ZNF781	9.93069e-05	0.496872	0.056	0.042	1	ZNF781	9.93069e-05	0.496872	0.056	0.042	1	ZNF781	9.93069e-05	0.496872	0.056	0.042	1	ZNF781	9.93069e-05	0.496872	0.056	0.042	1	ZNF781	9.93069e-05	0.496872	0.056	0.042	1	ZNF781	9.93069e-05
KCTD11	0.00155004	0.273805	0.028	0.02	1	TBC1D2B	0.0342947	0.327325	0.116	0.107	1	COX16	0.000100255	0.34304	0.128	0.108	1	COX16	0.000100255	0.34304	0.128	0.108	1	COX16	0.000100255	0.34304	0.128	0.108	1	COX16	0.000100255	0.34304	0.128	0.108	1	COX16	0.000100255	0.34304	0.128	0.108	1	COX16	0.000100255	0.34304	0.128	0.108	1	COX16	0.000100255
INPP4B	0.00157434	0.71628	0.014	0.009	1	XPO4	0.0343564	0.337116	0.047	0.039	1	ST6GALNAC4	0.000100262	0.302087	0.112	0.094	1	ST6GALNAC4	0.000100262	0.302087	0.112	0.094	1	ST6GALNAC4	0.000100262	0.302087	0.112	0.094	1	ST6GALNAC4	0.000100262	0.302087	0.112	0.094	1	ST6GALNAC4	0.000100262	0.302087	0.112	0.094	1	ST6GALNAC4	0.000100262	0.302087	0.112	0.094	1	ST6GALNAC4	0.000100262
MBP	0.00170546	0.327949	0.038	0.029	1	HLA-DMB	0.0353544	0.693442	0.014	0.01	1	CASP10	0.000100565	0.286933	0.107	0.089	1	CASP10	0.000100565	0.286933	0.107	0.089	1	CASP10	0.000100565	0.286933	0.107	0.089	1	CASP10	0.000100565	0.286933	0.107	0.089	1	CASP10	0.000100565	0.286933	0.107	0.089	1	CASP10	0.000100565	0.286933	0.107	0.089	1	CASP10	0.000100565
AC093297.2	0.00184207	0.494901	0.016	0.011	1	NAIF1	0.035749	0.28473	0.048	0.041	1	JAZF1	0.000100829	0.447618	0.04	0.029	1	JAZF1	0.000100829	0.447618	0.04	0.029	1	JAZF1	0.000100829	0.447618	0.04	0.029	1	JAZF1	0.000100829	0.447618	0.04	0.029	1	JAZF1	0.000100829	0.447618	0.04	0.029	1	JAZF1	0.000100829	0.447618	0.04	0.029	1	JAZF1	0.000100829
HIST1H4J	0.00185406	0.253331	0.021	0.015	1	SLC9A9	0.0358723	0.460313	0.031	0.025	1	DHX29	0.000105483	0.254419	0.141	0.119	1	DHX29	0.000105483	0.254419	0.141	0.119	1	DHX29	0.000105483	0.254419	0.141	0.119	1	DHX29	0.000105483	0.254419	0.141	0.119	1	DHX29	0.000105483	0.254419	0.141	0.119	1	DHX29	0.000105483	0.254419	0.141	0.119	1	DHX29	0.000105483
TNK1	0.00186121	0.492194	0.024	0.018	1	WDR89	0.0359338	0.510128	0.024	0.019	1	ZNF518A	0.000107203	0.408766	0.087	0.07	1	ZNF518A	0.000107203	0.408766	0.087	0.07	1	ZNF518A	0.000107203	0.408766	0.087	0.07	1	ZNF518A	0.000107203	0.408766	0.087	0.07	1	ZNF518A	0.000107203	0.408766	0.087	0.07	1	ZNF518A	0.000107203	0.408766	0.087	0.07	1	ZNF518A	0.000107203
ZNF441	0.00192038	0.478272	0.036	0.028	1	RNF219	0.0360667	0.351624	0.048	0.041	1	SNHG25	0.000108175	1.07245	0.036	0.025	1	SNHG25	0.000108175	1.07245	0.036	0.025	1	SNHG25	0.000108175	1.07245	0.036	0.025	1	SNHG25	0.000108175	1.07245	0.036	0.025	1	SNHG25	0.000108175	1.07245	0.036	0.025	1	SNHG25	0.000108175	1.07245	0.036	0.025	1	SNHG25	0.000108175
ZSCAN16	0.00193836	0.287187	0.051	0.041	1	SYCP2	0.0361281	0.992678	0.011	0.008	1	RHNO1	0.000108672	0.413302	0.06	0.046	1	RHNO1	0.000108672	0.413302	0.06	0.046	1	RHNO1	0.000108672	0.413302	0.06	0.046	1	RHNO1	0.000108672	0.413302	0.06	0.046	1	RHNO1	0.000108672	0.413302	0.06	0.046	1	RHNO1	0.000108672	0.413302	0.06	0.046	1	RHNO1	0.000108672
MYLK4	0.0019401	0.662483	0.011	0.006	1	VIRMA	0.0361847	0.378348	0.065	0.057	1	TRAF3IP2	0.000111271	0.338698	0.085	0.068	1	TRAF3IP2	0.000111271	0.338698	0.085	0.068	1	TRAF3IP2	0.000111271	0.338698	0.085	0.068	1	TRAF3IP2	0.000111271	0.338698	0.085	0.068	1	TRAF3IP2	0.000111271	0.338698	0.085	0.068	1	TRAF3IP2	0.000111271	0.338698	0.085	0.068	1	TRAF3IP2	0.000111271
GM2A	0.00195705	0.371599	0.036	0.028	1	CHST8	0.0365542	0.316499	0.015	0.011	1	DUSP10	0.000112369	0.323319	0.091	0.073	1	DUSP10	0.000112369	0.323319	0.091	0.073	1	DUSP10	0.000112369	0.323319	0.091	0.073	1	DUSP10	0.000112369	0.323319	0.091	0.073	1	DUSP10	0.000112369	0.323319	0.091	0.073	1	DUSP10	0.000112369	0.323319	0.091	0.073	1	DUSP10	0.000112369
AP003068.2	0.00195787	0.420987	0.01	0.006	1	ZNF43	0.0367184	0.367776	0.076	0.068	1	FIP1L1	0.000117511	0.258739	0.131	0.111	1	FIP1L1	0.000117511	0.258739	0.131	0.111	1	FIP1L1	0.000117511	0.258739	0.131	0.111	1	FIP1L1	0.000117511	0.258739	0.131	0.111	1	FIP1L1	0.000117511	0.258739	0.131	0.111	1	FIP1L1	0.000117511	0.258739	0.131	0.111	1	FIP1L1	0.000117511
LINC01290	0.00197611	0.337914	0.013	0.008	1	ISLR2	0.0367783	0.251797	0.014	0.01	1	AMMECR1	0.000118664	0.640097	0.024	0.016	1	AMMECR1	0.000118664	0.640097	0.024	0.016	1	AMMECR1	0.000118664	0.640097	0.024	0.016	1	AMMECR1	0.000118664	0.640097	0.024	0.016	1	AMMECR1	0.000118664	0.640097	0.024	0.016	1	AMMECR1	0.000118664	0.640097	0.024	0.016	1	AMMECR1	0.000118664
AC112229.3	0.00205928	0.41963	0.019	0.013	1	FAM220A	0.0373481	0.303448	0.019	0.015	1	SNAPC3	0.000120013	0.30307	0.076	0.06	1	SNAPC3	0.000120013	0.30307	0.076	0.06	1	SNAPC3	0.000120013	0.30307	0.076	0.06	1	SNAPC3	0.000120013	0.30307	0.076	0.06	1	SNAPC3	0.000120013	0.30307	0.076	0.06	1	SNAPC3	0.000120013	0.30307	0.076	0.06	1	SNAPC3	0.000120013
CDH26	0.00209062	0.457314	0.011	0.007	1	VPS45	0.0375953	0.308262	0.057	0.049	1	PEX1	0.000120177	0.518831	0.035	0.024	1	PEX1	0.000120177	0.518831	0.035	0.024	1	PEX1	0.000120177	0.518831	0.035	0.024	1	PEX1	0.000120177	0.518831	0.035	0.024	1	PEX1	0.000120177	0.518831	0.035	0.024	1	PEX1	0.000120177	0.518831	0.035	0.024	1	PEX1	0.000120177
AC087741.1	0.0021008	0.605548	0.018	0.012	1	SCOC-AS1	0.0379135	0.395188	0.018	0.013	1	DENND2C	0.000121467	0.409535	0.063	0.048	1	DENND2C	0.000121467	0.409535	0.063	0.048	1	DENND2C	0.000121467	0.409535	0.063	0.048	1	DENND2C	0.000121467	0.409535	0.063	0.048	1	DENND2C	0.000121467	0.409535	0.063	0.048	1	DENND2C	0.000121467	0.409535	0.063	0.048	1	DENND2C	0.000121467
GYS1	0.00215723	0.250744	0.017	0.011	1	ENTPD1-AS1	0.0382928	0.387106	0.024	0.019	1	POC1B	0.000123388	0.370224	0.064	0.049	1	POC1B	0.000123388	0.370224	0.064	0.049	1	POC1B	0.000123388	0.370224	0.064	0.049	1	POC1B	0.000123388	0.370224	0.064	0.049	1	POC1B	0.000123388	0.370224	0.064	0.049	1	POC1B	0.000123388	0.370224	0.064	0.049	1	POC1B	0.000123388
AL121658.1	0.00218485	0.46855	0.014	0.009	1	AC087239.1	0.038662	0.281348	0.018	0.014	1	RNF112	0.000124792	0.404388	0.046	0.033	1	RNF112	0.000124792	0.404388	0.046	0.033	1	RNF112	0.000124792	0.404388	0.046	0.033	1	RNF112	0.000124792	0.404388	0.046	0.033	1	RNF112	0.000124792	0.404388	0.046	0.033	1	RNF112	0.000124792	0.404388	0.046	0.033	1	RNF112	0.000124792
DLGAP1-AS2	0.00218905	0.575293	0.013	0.009	1	MSH2	0.0389245	0.268421	0.061	0.053	1	AAR2	0.000125878	0.398229	0.049	0.036	1	AAR2	0.000125878	0.398229	0.049	0.036	1	AAR2	0.000125878	0.398229	0.049	0.036	1	AAR2	0.000125878	0.398229	0.049	0.036	1	AAR2	0.000125878	0.398229	0.049	0.036	1	AAR2	0.000125878	0.398229	0.049	0.036	1	AAR2	0.000125878
AC087623.3	0.00218955	0.609401	0.014	0.009	1	SINHCAF	0.0391446	0.307543	0.085	0.076	1	ZNF92	0.000126741	0.468304	0.036	0.025	1	ZNF92	0.000126741	0.468304	0.036	0.025	1	ZNF92	0.000126741	0.468304	0.036	0.025	1	ZNF92	0.000126741	0.468304	0.036	0.025	1	ZNF92	0.000126741	0.468304	0.036	0.025	1	ZNF92	0.000126741	0.468304	0.036	0.025	1	ZNF92	0.000126741
SLC38A6	0.00229164	0.309716	0.041	0.032	1	ALDH1B1	0.0398955	0.262815	0.027	0.022	1	DPH6	0.000134532	0.406334	0.054	0.041	1	DPH6	0.000134532	0.406334	0.054	0.041	1	DPH6	0.000134532	0.406334	0.054	0.041	1	DPH6	0.000134532	0.406334	0.054	0.041	1	DPH6	0.000134532	0.406334	0.054	0.041	1	DPH6	0.000134532	0.406334	0.054	0.041	1	DPH6	0.000134532
AL121832.2	0.00250274	0.3216	0.016	0.01	1	ATP13A2	0.0401965	0.280905	0.104	0.095	1	ZC2HC1A	0.000139502	0.312352	0.123	0.104	1	ZC2HC1A	0.000139502	0.312352	0.123	0.104	1	ZC2HC1A	0.000139502	0.312352	0.123	0.104	1	ZC2HC1A	0.000139502	0.312352	0.123	0.104	1	ZC2HC1A	0.000139502	0.312352	0.123	0.104	1	ZC2HC1A	0.000139502	0.312352	0.123	0.104	1	ZC2HC1A	0.000139502
BRF2	0.00251927	0.25745	0.045	0.037	1	AC025181.2	0.040688	0.486741	0.026	0.021	1	DBNDD1	0.00013951	0.356314	0.085	0.068	1	DBNDD1	0.00013951	0.356314	0.085	0.068	1	DBNDD1	0.00013951	0.356314	0.085	0.068	1	DBNDD1	0.00013951	0.356314	0.085	0.068	1	DBNDD1	0.00013951	0.356314	0.085	0.068	1	DBNDD1	0.00013951	0.356314	0.085	0.068	1	DBNDD1	0.00013951
ZBTB39	0.00260302	0.33261	0.027	0.02	1	NHLRC2	0.0407771	0.254485	0.095	0.086	1	NUP37	0.000140128	0.312165	0.052	0.039	1	NUP37	0.000140128	0.312165	0.052	0.039	1	NUP37	0.000140128	0.312165	0.052	0.039	1	NUP37	0.000140128	0.312165	0.052	0.039	1	NUP37	0.000140128	0.312165	0.052	0.039	1	NUP37	0.000140128	0.312165	0.052	0.039	1	NUP37	0.000140128
ARL17B	0.00266542	0.42686	0.029	0.022	1	EZH1	0.0408398	0.286217	0.081	0.073	1	ZNF501	0.000146748	0.754206	0.016	0.009	1	ZNF501	0.000146748	0.754206	0.016	0.009	1	ZNF501	0.000146748	0.754206	0.016	0.009	1	ZNF501	0.000146748	0.754206	0.016	0.009	1	ZNF501	0.000146748	0.754206	0.016	0.009	1	ZNF501	0.000146748	0.754206	0.016	0.009	1	ZNF501	0.000146748
ZNF587	0.00269412	0.358289	0.038	0.03	1	POLA1	0.0416743	0.486445	0.018	0.014	1	RFC4	0.000147191	0.452969	0.032	0.022	1	RFC4	0.000147191	0.452969	0.032	0.022	1	RFC4	0.000147191	0.452969	0.032	0.022	1	RFC4	0.000147191	0.452969	0.032	0.022	1	RFC4	0.000147191	0.452969	0.032	0.022	1	RFC4	0.000147191	0.452969	0.032	0.022	1	RFC4	0.000147191
TIMP4	0.0027312	0.257626	0.034	0.026	1	NUP37	0.0416869	0.268434	0.064	0.056	1	RMND1	0.000150602	0.421041	0.053	0.04	1	RMND1	0.000150602	0.421041	0.053	0.04	1	RMND1	0.000150602	0.421041	0.053	0.04	1	RMND1	0.000150602	0.421041	0.053	0.04	1	RMND1	0.000150602	0.421041	0.053	0.04	1	RMND1	0.000150602	0.421041	0.053	0.04	1	RMND1	0.000150602
GOLGA6L4	0.00274874	0.334441	0.022	0.016	1	KLHDC1	0.0417865	0.285376	0.029	0.023	1	ZNF660	0.000152657	0.772496	0.019	0.012	1	ZNF660	0.000152657	0.772496	0.019	0.012	1	ZNF660	0.000152657	0.772496	0.019	0.012	1	ZNF660	0.000152657	0.772496	0.019	0.012	1	ZNF660	0.000152657	0.772496	0.019	0.012	1	ZNF660	0.000152657	0.772496	0.019	0.012	1	ZNF660	0.000152657
AC068338.2	0.00275231	0.364061	0.017	0.012	1	FAM95B1	0.0417936	0.676845	0.016	0.012	1	LINC01515	0.000154598	0.962843	0.015	0.008	1	LINC01515	0.000154598	0.962843	0.015	0.008	1	LINC01515	0.000154598	0.962843	0.015	0.008	1	LINC01515	0.000154598	0.962843	0.015	0.008	1	LINC01515	0.000154598	0.962843	0.015	0.008	1	LINC01515	0.000154598	0.962843	0.015	0.008	1	LINC01515	0.000154598
MCF2L	0.00280222	0.390249	0.025	0.019	1	MTMR10	0.0418611	0.293609	0.049	0.042	1	STYX	0.000155181	0.384361	0.066	0.051	1	STYX	0.000155181	0.384361	0.066	0.051	1	STYX	0.000155181	0.384361	0.066	0.051	1	STYX	0.000155181	0.384361	0.066	0.051	1	STYX	0.000155181	0.384361	0.066	0.051	1	STYX	0.000155181	0.384361	0.066	0.051	1	STYX	0.000155181
SLC26A6	0.00280511	0.253236	0.022	0.016	1	AC116913.1	0.0425569	0.388108	0.016	0.012	1	ZDHHC17	0.000161648	0.257614	0.156	0.134	1	ZDHHC17	0.000161648	0.257614	0.156	0.134	1	ZDHHC17	0.000161648	0.257614	0.156	0.134	1	ZDHHC17	0.000161648	0.257614	0.156	0.134	1	ZDHHC17	0.000161648	0.257614	0.156	0.134	1	ZDHHC17	0.000161648	0.257614	0.156	0.134	1	ZDHHC17	0.000161648
SRRM3	0.00281615	0.367375	0.025	0.019	1	PDGFB	0.0427014	0.350022	0.044	0.038	1	ZC2HC1C	0.000162875	0.629796	0.02	0.012	1	ZC2HC1C	0.000162875	0.629796	0.02	0.012	1	ZC2HC1C	0.000162875	0.629796	0.02	0.012	1	ZC2HC1C	0.000162875	0.629796	0.02	0.012	1	ZC2HC1C	0.000162875	0.629796	0.02	0.012	1	ZC2HC1C	0.000162875	0.629796	0.02	0.012	1	ZC2HC1C	0.000162875
C22orf34	0.00285004	0.574145	0.012	0.008	1	COLEC11	0.0427249	0.359489	0.032	0.026	1	RNF111	0.000166184	0.346766	0.071	0.056	1	RNF111	0.000166184	0.346766	0.071	0.056	1	RNF111	0.000166184	0.346766	0.071	0.056	1	RNF111	0.000166184	0.346766	0.071	0.056	1	RNF111	0.000166184	0.346766	0.071	0.056	1	RNF111	0.000166184	0.346766	0.071	0.056	1	RNF111	0.000166184
AC093677.2	0.00286351	0.38989	0.012	0.007	1	SRD5A1	0.0429233	0.423424	0.025	0.02	1	AC002429.2	0.00016628	0.894766	0.014	0.007	1	AC002429.2	0.00016628	0.894766	0.014	0.007	1	AC002429.2	0.00016628	0.894766	0.014	0.007	1	AC002429.2	0.00016628	0.894766	0.014	0.007	1	AC002429.2	0.00016628	0.894766	0.014	0.007	1	AC002429.2	0.00016628	0.894766	0.014	0.007	1	AC002429.2	0.00016628
TEP1	0.00286586	0.372686	0.025	0.018	1	ICK	0.0429327	0.433442	0.043	0.036	1	MED11	0.000166339	0.439171	0.056	0.043	1	MED11	0.000166339	0.439171	0.056	0.043	1	MED11	0.000166339	0.439171	0.056	0.043	1	MED11	0.000166339	0.439171	0.056	0.043	1	MED11	0.000166339	0.439171	0.056	0.043	1	MED11	0.000166339	0.439171	0.056	0.043	1	MED11	0.000166339
MAP10	0.00289228	0.435046	0.015	0.01	1	EFR3A	0.0429851	0.318119	0.112	0.104	1	AC008264.2	0.000167662	0.360295	0.023	0.015	1	AC008264.2	0.000167662	0.360295	0.023	0.015	1	AC008264.2	0.000167662	0.360295	0.023	0.015	1	AC008264.2	0.000167662	0.360295	0.023	0.015	1	AC008264.2	0.000167662	0.360295	0.023	0.015	1	AC008264.2	0.000167662	0.360295	0.023	0.015	1	AC008264.2	0.000167662
AC138150.1	0.00290136	0.254067	0.019	0.013	1	ZRANB3	0.04306	0.989782	0.011	0.007	1	IFIH1	0.000168498	0.333631	0.108	0.09	1	IFIH1	0.000168498	0.333631	0.108	0.09	1	IFIH1	0.000168498	0.333631	0.108	0.09	1	IFIH1	0.000168498	0.333631	0.108	0.09	1	IFIH1	0.000168498	0.333631	0.108	0.09	1	IFIH1	0.000168498	0.333631	0.108	0.09	1	IFIH1	0.000168498
BRICD5	0.00290158	0.603313	0.01	0.006	1	MEF2C-AS1	0.0444781	0.374511	0.02	0.015	1	TTLL7	0.000170707	0.610041	0.026	0.017	1	TTLL7	0.000170707	0.610041	0.026	0.017	1	TTLL7	0.000170707	0.610041	0.026	0.017	1	TTLL7	0.000170707	0.610041	0.026	0.017	1	TTLL7	0.000170707	0.610041	0.026	0.017	1	TTLL7	0.000170707	0.610041	0.026	0.017	1	TTLL7	0.000170707
LIPC	0.00299779	0.637407	0.016	0.011	1	METTL14	0.0445726	0.28573	0.064	0.057	1	KDR	0.000185268	0.274263	0.161	0.139	1	KDR	0.000185268	0.274263	0.161	0.139	1	KDR	0.000185268	0.274263	0.161	0.139	1	KDR	0.000185268	0.274263	0.161	0.139	1	KDR	0.000185268	0.274263	0.161	0.139	1	KDR	0.000185268	0.274263	0.161	0.139	1	KDR	0.000185268
NRP1	0.00302919	0.727545	0.013	0.008	1	AC008608.2	0.0451477	0.603109	0.014	0.01	1	SLC26A4	0.000185747	0.299859	0.112	0.093	1	SLC26A4	0.000185747	0.299859	0.112	0.093	1	SLC26A4	0.000185747	0.299859	0.112	0.093	1	SLC26A4	0.000185747	0.299859	0.112	0.093	1	SLC26A4	0.000185747	0.299859	0.112	0.093	1	SLC26A4	0.000185747	0.299859	0.112	0.093	1	SLC26A4	0.000185747
B4GALT1-AS1	0.00304141	0.251452	0.018	0.013	1	AC004839.1	0.046634	0.27999	0.018	0.014	1	VKORC1L1	0.000188237	0.256915	0.18	0.157	1	VKORC1L1	0.000188237	0.256915	0.18	0.157	1	VKORC1L1	0.000188237	0.256915	0.18	0.157	1	VKORC1L1	0.000188237	0.256915	0.18	0.157	1	VKORC1L1	0.000188237	0.256915	0.18	0.157	1	VKORC1L1	0.000188237	0.256915	0.18	0.157	1	VKORC1L1	0.000188237
GCAT	0.0031317	0.483872	0.016	0.011	1	NPHP1	0.0468554	0.379026	0.04	0.034	1	IFIT1	0.000193527	0.533521	0.03	0.021	1	IFIT1	0.000193527	0.533521	0.03	0.021	1	IFIT1	0.000193527	0.533521	0.03	0.021	1	IFIT1	0.000193527	0.533521	0.03	0.021	1	IFIT1	0.000193527	0.533521	0.03	0.021	1	IFIT1	0.000193527	0.533521	0.03	0.021	1	IFIT1	0.000193527
ATXN7L1	0.00314032	0.270264	0.029	0.022	1	C9orf85	0.0469189	0.273723	0.106	0.098	1	PHF13	0.000195367	0.261824	0.082	0.066	1	PHF13	0.000195367	0.261824	0.082	0.066	1	PHF13	0.000195367	0.261824	0.082	0.066	1	PHF13	0.000195367	0.261824	0.082	0.066	1	PHF13	0.000195367	0.261824	0.082	0.066	1	PHF13	0.000195367	0.261824	0.082	0.066	1	PHF13	0.000195367
LRP2BP	0.00314641	0.359986	0.02	0.014	1	FYCO1	0.0471538	0.255124	0.046	0.039	1	MPZL3	0.000195552	0.45936	0.026	0.017	1	MPZL3	0.000195552	0.45936	0.026	0.017	1	MPZL3	0.000195552	0.45936	0.026	0.017	1	MPZL3	0.000195552	0.45936	0.026	0.017	1	MPZL3	0.000195552	0.45936	0.026	0.017	1	MPZL3	0.000195552	0.45936	0.026	0.017	1	MPZL3	0.000195552
AC092683.1	0.00320319	0.395661	0.053	0.044	1	HMGCR	0.0472795	0.525187	0.058	0.051	1	JADE2	0.000196297	0.358506	0.044	0.032	1	JADE2	0.000196297	0.358506	0.044	0.032	1	JADE2	0.000196297	0.358506	0.044	0.032	1	JADE2	0.000196297	0.358506	0.044	0.032	1	JADE2	0.000196297	0.358506	0.044	0.032	1	JADE2	0.000196297	0.358506	0.044	0.032	1	JADE2	0.000196297
TAS2R4	0.00338015	0.54737	0.011	0.007	1	ZNF561	0.047327	0.392805	0.046	0.039	1	ALG3	0.000198624	0.258616	0.094	0.077	1	ALG3	0.000198624	0.258616	0.094	0.077	1	ALG3	0.000198624	0.258616	0.094	0.077	1	ALG3	0.000198624	0.258616	0.094	0.077	1	ALG3	0.000198624	0.258616	0.094	0.077	1	ALG3	0.000198624	0.258616	0.094	0.077	1	ALG3	0.000198624
CCRL2	0.00349918	0.378152	0.011	0.007	1	POMZP3	0.0488655	0.346639	0.034	0.028	1	PPIP5K2	0.000198646	0.305507	0.104	0.086	1	PPIP5K2	0.000198646	0.305507	0.104	0.086	1	PPIP5K2	0.000198646	0.305507	0.104	0.086	1	PPIP5K2	0.000198646	0.305507	0.104	0.086	1	PPIP5K2	0.000198646	0.305507	0.104	0.086	1	PPIP5K2	0.000198646	0.305507	0.104	0.086	1	PPIP5K2	0.000198646
CNFN	0.00355753	0.598121	0.011	0.007	1	WDR53	0.0493118	0.602569	0.02	0.015	1	ORC4	0.000198767	0.284114	0.085	0.069	1	ORC4	0.000198767	0.284114	0.085	0.069	1	ORC4	0.000198767	0.284114	0.085	0.069	1	ORC4	0.000198767	0.284114	0.085	0.069	1	ORC4	0.000198767	0.284114	0.085	0.069	1	ORC4	0.000198767	0.284114	0.085	0.069	1	ORC4	0.000198767
SCD	0.00366931	0.260738	0.024	0.018	1	THNSL1	0.0495744	0.629701	0.01	0.007	1	EXTL2	0.000202044	0.363752	0.065	0.05	1	EXTL2	0.000202044	0.363752	0.065	0.05	1	EXTL2	0.000202044	0.363752	0.065	0.05	1	EXTL2	0.000202044	0.363752	0.065	0.05	1	EXTL2	0.000202044	0.363752	0.065	0.05	1	EXTL2	0.000202044	0.363752	0.065	0.05	1	EXTL2	0.000202044
TGDS	0.00367147	0.295697	0.041	0.033	1	CCDC7	0.049823	0.482824	0.028	0.023	1	AC025171.3	0.000205141	0.510245	0.02	0.012	1	AC025171.3	0.000205141	0.510245	0.02	0.012	1	AC025171.3	0.000205141	0.510245	0.02	0.012	1	AC025171.3	0.000205141	0.510245	0.02	0.012	1	AC025171.3	0.000205141	0.510245	0.02	0.012	1	AC025171.3	0.000205141	0.510245	0.02	0.012	1	AC025171.3	0.000205141
CFAP54	0.00375417	0.884394	0.01	0.006	1	PIK3R4	0.050119	0.551258	0.029	0.024	1	COX20	0.000208298	0.281785	0.25	0.225	1	COX20	0.000208298	0.281785	0.25	0.225	1	COX20	0.000208298	0.281785	0.25	0.225	1	COX20	0.000208298	0.281785	0.25	0.225	1	COX20	0.000208298	0.281785	0.25	0.225	1	COX20	0.000208298	0.281785	0.25	0.225	1	COX20	0.000208298
GDPD1	0.00378751	0.893903	0.01	0.006	1	ACP6	0.0502436	0.429588	0.026	0.021	1	EPM2AIP1	0.000211796	0.297716	0.127	0.107	1	EPM2AIP1	0.000211796	0.297716	0.127	0.107	1	EPM2AIP1	0.000211796	0.297716	0.127	0.107	1	EPM2AIP1	0.000211796	0.297716	0.127	0.107	1	EPM2AIP1	0.000211796	0.297716	0.127	0.107	1	EPM2AIP1	0.000211796	0.297716	0.127	0.107	1	EPM2AIP1	0.000211796
KLHL26	0.00386322	0.62638	0.01	0.006	1	OXGR1	0.0508399	0.363347	0.018	0.014	1	HPSE	0.000214883	1.57957	0.011	0.006	1	HPSE	0.000214883	1.57957	0.011	0.006	1	HPSE	0.000214883	1.57957	0.011	0.006	1	HPSE	0.000214883	1.57957	0.011	0.006	1	HPSE	0.000214883	1.57957	0.011	0.006	1	HPSE	0.000214883	1.57957	0.011	0.006	1	HPSE	0.000214883
LINC01515	0.00402247	0.507917	0.021	0.016	1	WDR37	0.0519259	0.418373	0.055	0.049	1	MAPK14	0.000221553	0.324392	0.077	0.061	1	MAPK14	0.000221553	0.324392	0.077	0.061	1	MAPK14	0.000221553	0.324392	0.077	0.061	1	MAPK14	0.000221553	0.324392	0.077	0.061	1	MAPK14	0.000221553	0.324392	0.077	0.061	1	MAPK14	0.000221553	0.324392	0.077	0.061	1	MAPK14	0.000221553
RBM34	0.00413203	0.304824	0.036	0.029	1	SPA17	0.0522931	0.277214	0.049	0.042	1	TSKU	0.00022498	0.353518	0.05	0.037	1	TSKU	0.00022498	0.353518	0.05	0.037	1	TSKU	0.00022498	0.353518	0.05	0.037	1	TSKU	0.00022498	0.353518	0.05	0.037	1	TSKU	0.00022498	0.353518	0.05	0.037	1	TSKU	0.00022498	0.353518	0.05	0.037	1	TSKU	0.00022498
ZNF529-AS1	0.00414716	0.298459	0.03	0.023	1	LRIG1	0.0524735	0.288696	0.044	0.038	1	EXOSC7	0.000227701	0.379415	0.072	0.058	1	EXOSC7	0.000227701	0.379415	0.072	0.058	1	EXOSC7	0.000227701	0.379415	0.072	0.058	1	EXOSC7	0.000227701	0.379415	0.072	0.058	1	EXOSC7	0.000227701	0.379415	0.072	0.058	1	EXOSC7	0.000227701	0.379415	0.072	0.058	1	EXOSC7	0.000227701
RPGRIP1	0.00437849	0.483701	0.01	0.006	1	RMND1	0.0526533	0.328717	0.05	0.043	1	LINC01290	0.000228266	0.752868	0.018	0.011	1	LINC01290	0.000228266	0.752868	0.018	0.011	1	LINC01290	0.000228266	0.752868	0.018	0.011	1	LINC01290	0.000228266	0.752868	0.018	0.011	1	LINC01290	0.000228266	0.752868	0.018	0.011	1	LINC01290	0.000228266	0.752868	0.018	0.011	1	LINC01290	0.000228266
L2HGDH	0.00451643	0.604728	0.014	0.01	1	LNX2	0.0529416	0.606712	0.022	0.017	1	TNK2	0.000229053	0.485437	0.044	0.032	1	TNK2	0.000229053	0.485437	0.044	0.032	1	TNK2	0.000229053	0.485437	0.044	0.032	1	TNK2	0.000229053	0.485437	0.044	0.032	1	TNK2	0.000229053	0.485437	0.044	0.032	1	TNK2	0.000229053	0.485437	0.044	0.032	1	TNK2	0.000229053
TLR1	0.00469028	0.45918	0.015	0.011	1	EML2	0.0529871	0.256206	0.05	0.044	1	GBP3	0.000232972	0.420793	0.064	0.05	1	GBP3	0.000232972	0.420793	0.064	0.05	1	GBP3	0.000232972	0.420793	0.064	0.05	1	GBP3	0.000232972	0.420793	0.064	0.05	1	GBP3	0.000232972	0.420793	0.064	0.05	1	GBP3	0.000232972	0.420793	0.064	0.05	1	GBP3	0.000232972
LMLN	0.00470742	0.392439	0.018	0.013	1	TFB1M	0.0532575	0.451587	0.033	0.028	1	COQ2	0.000235121	0.380441	0.069	0.055	1	COQ2	0.000235121	0.380441	0.069	0.055	1	COQ2	0.000235121	0.380441	0.069	0.055	1	COQ2	0.000235121	0.380441	0.069	0.055	1	COQ2	0.000235121	0.380441	0.069	0.055	1	COQ2	0.000235121	0.380441	0.069	0.055	1	COQ2	0.000235121
AC116913.1	0.00485464	0.266573	0.021	0.015	1	HOXA4	0.0536529	0.361653	0.026	0.021	1	C1QTNF2	0.000235832	0.406681	0.033	0.023	1	C1QTNF2	0.000235832	0.406681	0.033	0.023	1	C1QTNF2	0.000235832	0.406681	0.033	0.023	1	C1QTNF2	0.000235832	0.406681	0.033	0.023	1	C1QTNF2	0.000235832	0.406681	0.033	0.023	1	C1QTNF2	0.000235832	0.406681	0.033	0.023	1	C1QTNF2	0.000235832
MR1	0.0049811	0.318442	0.02	0.015	1	PLEKHG3	0.0537237	0.253456	0.094	0.085	1	C9orf85	0.000241039	0.338858	0.11	0.092	1	C9orf85	0.000241039	0.338858	0.11	0.092	1	C9orf85	0.000241039	0.338858	0.11	0.092	1	C9orf85	0.000241039	0.338858	0.11	0.092	1	C9orf85	0.000241039	0.338858	0.11	0.092	1	C9orf85	0.000241039	0.338858	0.11	0.092	1	C9orf85	0.000241039
AL592148.3	0.00505965	0.496419	0.01	0.006	1	WDR78	0.054207	0.656971	0.014	0.011	1	AL009178.2	0.00024342	0.368169	0.056	0.043	1	AL009178.2	0.00024342	0.368169	0.056	0.043	1	AL009178.2	0.00024342	0.368169	0.056	0.043	1	AL009178.2	0.00024342	0.368169	0.056	0.043	1	AL009178.2	0.00024342	0.368169	0.056	0.043	1	AL009178.2	0.00024342	0.368169	0.056	0.043	1	AL009178.2	0.00024342
AC109446.3	0.00520077	0.46862	0.01	0.006	1	MFSD13A	0.0543391	0.251277	0.042	0.036	1	TRMT1L	0.000243754	0.508938	0.037	0.027	1	TRMT1L	0.000243754	0.508938	0.037	0.027	1	TRMT1L	0.000243754	0.508938	0.037	0.027	1	TRMT1L	0.000243754	0.508938	0.037	0.027	1	TRMT1L	0.000243754	0.508938	0.037	0.027	1	TRMT1L	0.000243754	0.508938	0.037	0.027	1	TRMT1L	0.000243754
GCNT1	0.00540301	0.363826	0.032	0.025	1	NOMO3	0.054564	0.38147	0.016	0.012	1	ZNF343	0.000246051	0.615211	0.02	0.013	1	ZNF343	0.000246051	0.615211	0.02	0.013	1	ZNF343	0.000246051	0.615211	0.02	0.013	1	ZNF343	0.000246051	0.615211	0.02	0.013	1	ZNF343	0.000246051	0.615211	0.02	0.013	1	ZNF343	0.000246051	0.615211	0.02	0.013	1	ZNF343	0.000246051
BTBD9	0.0054058	0.297969	0.02	0.015	1	NSL1	0.055164	0.268772	0.145	0.136	1	AC068338.3	0.000251821	0.888809	0.016	0.01	1	AC068338.3	0.000251821	0.888809	0.016	0.01	1	AC068338.3	0.000251821	0.888809	0.016	0.01	1	AC068338.3	0.000251821	0.888809	0.016	0.01	1	AC068338.3	0.000251821	0.888809	0.016	0.01	1	AC068338.3	0.000251821	0.888809	0.016	0.01	1	AC068338.3	0.000251821
METTL27	0.00551452	0.481455	0.013	0.009	1	AC005076.1	0.055238	0.425907	0.013	0.01	1	MTSS1	0.000256683	0.257499	0.182	0.161	1	MTSS1	0.000256683	0.257499	0.182	0.161	1	MTSS1	0.000256683	0.257499	0.182	0.161	1	MTSS1	0.000256683	0.257499	0.182	0.161	1	MTSS1	0.000256683	0.257499	0.182	0.161	1	MTSS1	0.000256683	0.257499	0.182	0.161	1	MTSS1	0.000256683
LSMEM1	0.00563554	0.342015	0.015	0.01	1	AC091271.1	0.0553275	0.38711	0.041	0.035	1	RASA2	0.000257625	0.327407	0.048	0.036	1	RASA2	0.000257625	0.327407	0.048	0.036	1	RASA2	0.000257625	0.327407	0.048	0.036	1	RASA2	0.000257625	0.327407	0.048	0.036	1	RASA2	0.000257625	0.327407	0.048	0.036	1	RASA2	0.000257625	0.327407	0.048	0.036	1	RASA2	0.000257625
PDE4D	0.00567691	0.302321	0.06	0.051	1	OSMR-AS1	0.0553981	0.527227	0.017	0.013	1	HSD17B7	0.000258572	0.295556	0.065	0.051	1	HSD17B7	0.000258572	0.295556	0.065	0.051	1	HSD17B7	0.000258572	0.295556	0.065	0.051	1	HSD17B7	0.000258572	0.295556	0.065	0.051	1	HSD17B7	0.000258572	0.295556	0.065	0.051	1	HSD17B7	0.000258572	0.295556	0.065	0.051	1	HSD17B7	0.000258572
JAM3	0.0057657	0.493617	0.013	0.009	1	BOLA2B	0.0555184	0.313849	0.031	0.025	1	B3GAT2	0.000259325	0.46437	0.045	0.034	1	B3GAT2	0.000259325	0.46437	0.045	0.034	1	B3GAT2	0.000259325	0.46437	0.045	0.034	1	B3GAT2	0.000259325	0.46437	0.045	0.034	1	B3GAT2	0.000259325	0.46437	0.045	0.034	1	B3GAT2	0.000259325	0.46437	0.045	0.034	1	B3GAT2	0.000259325
ZNF526	0.00580088	0.409261	0.021	0.016	1	FASTKD1	0.0561374	0.323143	0.032	0.027	1	GSTT2B	0.000260071	0.32606	0.08	0.065	1	GSTT2B	0.000260071	0.32606	0.08	0.065	1	GSTT2B	0.000260071	0.32606	0.08	0.065	1	GSTT2B	0.000260071	0.32606	0.08	0.065	1	GSTT2B	0.000260071	0.32606	0.08	0.065	1	GSTT2B	0.000260071	0.32606	0.08	0.065	1	GSTT2B	0.000260071
ACP6	0.00599359	0.284728	0.03	0.023	1	ALPK1	0.0562274	0.490502	0.015	0.011	1	KIF20B	0.000260681	0.492177	0.035	0.025	1	KIF20B	0.000260681	0.492177	0.035	0.025	1	KIF20B	0.000260681	0.492177	0.035	0.025	1	KIF20B	0.000260681	0.492177	0.035	0.025	1	KIF20B	0.000260681	0.492177	0.035	0.025	1	KIF20B	0.000260681	0.492177	0.035	0.025	1	KIF20B	0.000260681
IPO13	0.00624605	0.253272	0.028	0.022	1	HMGN5	0.0566589	0.253576	0.088	0.079	1	FAM124B	0.000263246	0.648445	0.02	0.012	1	FAM124B	0.000263246	0.648445	0.02	0.012	1	FAM124B	0.000263246	0.648445	0.02	0.012	1	FAM124B	0.000263246	0.648445	0.02	0.012	1	FAM124B	0.000263246	0.648445	0.02	0.012	1	FAM124B	0.000263246	0.648445	0.02	0.012	1	FAM124B	0.000263246
TDRKH	0.00632381	0.298272	0.018	0.013	1	IRAK1BP1	0.0568553	0.538004	0.043	0.037	1	ZNF559	0.00026328	0.393219	0.048	0.036	1	ZNF559	0.00026328	0.393219	0.048	0.036	1	ZNF559	0.00026328	0.393219	0.048	0.036	1	ZNF559	0.00026328	0.393219	0.048	0.036	1	ZNF559	0.00026328	0.393219	0.048	0.036	1	ZNF559	0.00026328	0.393219	0.048	0.036	1	ZNF559	0.00026328
DNAAF4	0.00638122	0.328744	0.046	0.038	1	ZNF555	0.0573436	0.67284	0.011	0.008	1	ADAMTSL1	0.000264337	0.61383	0.033	0.023	1	ADAMTSL1	0.000264337	0.61383	0.033	0.023	1	ADAMTSL1	0.000264337	0.61383	0.033	0.023	1	ADAMTSL1	0.000264337	0.61383	0.033	0.023	1	ADAMTSL1	0.000264337	0.61383	0.033	0.023	1	ADAMTSL1	0.000264337	0.61383	0.033	0.023	1	ADAMTSL1	0.000264337
C14orf93	0.00651822	0.315105	0.022	0.016	1	PPP1R3E	0.0576671	0.253532	0.041	0.035	1	NUDT12	0.000267285	0.584207	0.023	0.015	1	NUDT12	0.000267285	0.584207	0.023	0.015	1	NUDT12	0.000267285	0.584207	0.023	0.015	1	NUDT12	0.000267285	0.584207	0.023	0.015	1	NUDT12	0.000267285	0.584207	0.023	0.015	1	NUDT12	0.000267285	0.584207	0.023	0.015	1	NUDT12	0.000267285
GFI1B	0.00657701	0.367233	0.01	0.006	1	FAM111A-DT	0.0582957	0.382719	0.017	0.013	1	TMEM30B	0.000268728	0.442695	0.062	0.048	1	TMEM30B	0.000268728	0.442695	0.062	0.048	1	TMEM30B	0.000268728	0.442695	0.062	0.048	1	TMEM30B	0.000268728	0.442695	0.062	0.048	1	TMEM30B	0.000268728	0.442695	0.062	0.048	1	TMEM30B	0.000268728	0.442695	0.062	0.048	1	TMEM30B	0.000268728
ZMYM1	0.00668598	0.363137	0.044	0.036	1	ZNF502	0.0583011	0.522512	0.018	0.014	1	ZNF136	0.000270321	0.511034	0.057	0.044	1	ZNF136	0.000270321	0.511034	0.057	0.044	1	ZNF136	0.000270321	0.511034	0.057	0.044	1	ZNF136	0.000270321	0.511034	0.057	0.044	1	ZNF136	0.000270321	0.511034	0.057	0.044	1	ZNF136	0.000270321	0.511034	0.057	0.044	1	ZNF136	0.000270321
ZC3H10	0.00672951	0.374527	0.024	0.018	1	DPH6	0.0586795	0.359305	0.054	0.048	1	KIAA1468	0.000289081	0.533971	0.032	0.022	1	KIAA1468	0.000289081	0.533971	0.032	0.022	1	KIAA1468	0.000289081	0.533971	0.032	0.022	1	KIAA1468	0.000289081	0.533971	0.032	0.022	1	KIAA1468	0.000289081	0.533971	0.032	0.022	1	KIAA1468	0.000289081	0.533971	0.032	0.022	1	KIAA1468	0.000289081
CRIP1	0.00687928	0.361309	0.109	0.097	1	AASDHPPT	0.0589411	0.284075	0.093	0.085	1	HLA-DMA	0.0002896	0.451718	0.135	0.116	1	HLA-DMA	0.0002896	0.451718	0.135	0.116	1	HLA-DMA	0.0002896	0.451718	0.135	0.116	1	HLA-DMA	0.0002896	0.451718	0.135	0.116	1	HLA-DMA	0.0002896	0.451718	0.135	0.116	1	HLA-DMA	0.0002896	0.451718	0.135	0.116	1	HLA-DMA	0.0002896
C3orf33	0.00691994	0.468716	0.015	0.011	1	OXSM	0.0591951	0.470428	0.023	0.018	1	C20orf204	0.000289968	0.338393	0.049	0.037	1	C20orf204	0.000289968	0.338393	0.049	0.037	1	C20orf204	0.000289968	0.338393	0.049	0.037	1	C20orf204	0.000289968	0.338393	0.049	0.037	1	C20orf204	0.000289968	0.338393	0.049	0.037	1	C20orf204	0.000289968	0.338393	0.049	0.037	1	C20orf204	0.000289968
FAM95B1	0.00692629	0.477524	0.01	0.006	1	STXBP5-AS1	0.0599164	0.407578	0.021	0.017	1	CDK1	0.000293709	0.587827	0.031	0.021	1	CDK1	0.000293709	0.587827	0.031	0.021	1	CDK1	0.000293709	0.587827	0.031	0.021	1	CDK1	0.000293709	0.587827	0.031	0.021	1	CDK1	0.000293709	0.587827	0.031	0.021	1	CDK1	0.000293709	0.587827	0.031	0.021	1	CDK1	0.000293709
RAB4B	0.00696599	0.325863	0.015	0.01	1	DNALI1	0.0601037	0.317969	0.02	0.016	1	SNAI1	0.000297126	0.343102	0.059	0.045	1	SNAI1	0.000297126	0.343102	0.059	0.045	1	SNAI1	0.000297126	0.343102	0.059	0.045	1	SNAI1	0.000297126	0.343102	0.059	0.045	1	SNAI1	0.000297126	0.343102	0.059	0.045	1	SNAI1	0.000297126	0.343102	0.059	0.045	1	SNAI1	0.000297126
RAB9B	0.0070187	0.429182	0.013	0.009	1	TANGO6	0.0605189	0.302286	0.024	0.02	1	COG1	0.000299391	0.361099	0.051	0.039	1	COG1	0.000299391	0.361099	0.051	0.039	1	COG1	0.000299391	0.361099	0.051	0.039	1	COG1	0.000299391	0.361099	0.051	0.039	1	COG1	0.000299391	0.361099	0.051	0.039	1	COG1	0.000299391	0.361099	0.051	0.039	1	COG1	0.000299391
GPR89B	0.0070891	0.320264	0.02	0.015	1	INPP5B	0.0608389	0.432211	0.021	0.016	1	ZNF747	0.00030199	0.295145	0.023	0.015	1	ZNF747	0.00030199	0.295145	0.023	0.015	1	ZNF747	0.00030199	0.295145	0.023	0.015	1	ZNF747	0.00030199	0.295145	0.023	0.015	1	ZNF747	0.00030199	0.295145	0.023	0.015	1	ZNF747	0.00030199	0.295145	0.023	0.015	1	ZNF747	0.00030199
DBF4B	0.0072856	0.363966	0.018	0.013	1	USP54	0.0608596	0.615131	0.017	0.013	1	ST3GAL6	0.000302235	0.434695	0.048	0.036	1	ST3GAL6	0.000302235	0.434695	0.048	0.036	1	ST3GAL6	0.000302235	0.434695	0.048	0.036	1	ST3GAL6	0.000302235	0.434695	0.048	0.036	1	ST3GAL6	0.000302235	0.434695	0.048	0.036	1	ST3GAL6	0.000302235	0.434695	0.048	0.036	1	ST3GAL6	0.000302235
HENMT1	0.00773171	0.285228	0.014	0.01	1	AGBL3	0.0609694	0.431224	0.022	0.017	1	ECD	0.000303581	0.273368	0.109	0.091	1	ECD	0.000303581	0.273368	0.109	0.091	1	ECD	0.000303581	0.273368	0.109	0.091	1	ECD	0.000303581	0.273368	0.109	0.091	1	ECD	0.000303581	0.273368	0.109	0.091	1	ECD	0.000303581	0.273368	0.109	0.091	1	ECD	0.000303581
AC009061.2	0.00813376	0.345678	0.02	0.015	1	TMED8	0.0618536	0.346827	0.038	0.032	1	C6orf47	0.000309702	0.304942	0.051	0.039	1	C6orf47	0.000309702	0.304942	0.051	0.039	1	C6orf47	0.000309702	0.304942	0.051	0.039	1	C6orf47	0.000309702	0.304942	0.051	0.039	1	C6orf47	0.000309702	0.304942	0.051	0.039	1	C6orf47	0.000309702	0.304942	0.051	0.039	1	C6orf47	0.000309702
FUT8	0.00815817	0.274878	0.037	0.03	1	MAMLD1	0.0620065	0.400771	0.026	0.021	1	RTP4	0.000311559	0.460111	0.022	0.014	1	RTP4	0.000311559	0.460111	0.022	0.014	1	RTP4	0.000311559	0.460111	0.022	0.014	1	RTP4	0.000311559	0.460111	0.022	0.014	1	RTP4	0.000311559	0.460111	0.022	0.014	1	RTP4	0.000311559	0.460111	0.022	0.014	1	RTP4	0.000311559
ZNF417	0.00907091	0.2871	0.011	0.008	1	TSPAN1	0.0622962	0.378737	0.016	0.012	1	WNT9B	0.000312172	0.666513	0.012	0.007	1	WNT9B	0.000312172	0.666513	0.012	0.007	1	WNT9B	0.000312172	0.666513	0.012	0.007	1	WNT9B	0.000312172	0.666513	0.012	0.007	1	WNT9B	0.000312172	0.666513	0.012	0.007	1	WNT9B	0.000312172	0.666513	0.012	0.007	1	WNT9B	0.000312172
MED18	0.00909773	0.444665	0.017	0.013	1	AC138150.1	0.0625723	0.60816	0.016	0.012	1	PET100	0.000317213	0.289829	0.398	0.374	1	PET100	0.000317213	0.289829	0.398	0.374	1	PET100	0.000317213	0.289829	0.398	0.374	1	PET100	0.000317213	0.289829	0.398	0.374	1	PET100	0.000317213	0.289829	0.398	0.374	1	PET100	0.000317213	0.289829	0.398	0.374	1	PET100	0.000317213
KLHDC1	0.00915929	0.257788	0.029	0.023	1	ZNF525	0.06297	0.608875	0.02	0.016	1	TMEM99	0.000317373	0.417563	0.052	0.039	1	TMEM99	0.000317373	0.417563	0.052	0.039	1	TMEM99	0.000317373	0.417563	0.052	0.039	1	TMEM99	0.000317373	0.417563	0.052	0.039	1	TMEM99	0.000317373	0.417563	0.052	0.039	1	TMEM99	0.000317373	0.417563	0.052	0.039	1	TMEM99	0.000317373
MASTL	0.00929255	0.310977	0.017	0.012	1	USP51	0.0637366	0.446823	0.023	0.019	1	ARHGEF28	0.000317704	1.05124	0.012	0.006	1	ARHGEF28	0.000317704	1.05124	0.012	0.006	1	ARHGEF28	0.000317704	1.05124	0.012	0.006	1	ARHGEF28	0.000317704	1.05124	0.012	0.006	1	ARHGEF28	0.000317704	1.05124	0.012	0.006	1	ARHGEF28	0.000317704	1.05124	0.012	0.006	1	ARHGEF28	0.000317704
AL445472.1	0.00933946	0.442899	0.032	0.025	1	CPLANE1	0.0643409	0.363972	0.071	0.064	1	SRPRA	0.00032006	0.251152	0.157	0.137	1	SRPRA	0.00032006	0.251152	0.157	0.137	1	SRPRA	0.00032006	0.251152	0.157	0.137	1	SRPRA	0.00032006	0.251152	0.157	0.137	1	SRPRA	0.00032006	0.251152	0.157	0.137	1	SRPRA	0.00032006	0.251152	0.157	0.137	1	SRPRA	0.00032006
[truncated: 917 more rows]
[truncated: 40 more columns]

## Sheet: downregulated
c0: ACKR4+ SCS ceiling LEC						c1: Medullary capsule-lining LEC						c2: CCL2+ SCS ceiling LEC						c3: PTX3+ paracortical sinus LEC						c4: BGNhi CD200+ LEC						c5: Bridge LEC						c6: SCS floor LEC						c7:ANXA1+ LEC						c8: interferon-activated LEC
[truncated: 2,992 more rows]
[truncated: 40 more columns]
