# Supplementary material for: Breast cancer remodels lymphatics in sentinel lymph nodes
Source: Nat Commun. 2025 Nov 17;16:10056. doi: 10.1038/s41467-025-64981-z (PMC12623973; doi:10.1038/s41467-025-64981-z)
Supplement: Supplementary file 6 — Source Data [file 41467_2025_64981_MOESM6_ESM.xlsx]

## Sheet: Fig. 1c
PDPN on LECs (MFI)	Distant LN	Metastatic LN
sample 1	9774	47820
sample 2	11924	38072
sample 3	6426	33338
sample 4	10480	35701
sample 5	8611	32165
sample 6		32072
sample 7		24888

## Sheet: Fig. 2e
CD200 intensity/area	Metastatic LN	Non-metastatic LN
PROX1+ LECs in sample 1	20.21	16.95
PROX1+ LECs in sample 2	19.86	12.68
PROX1+ LECs in sample 3	22.56	11.59
PROX1+ LECs in sample 4	22.22
PROX1+ LECs in sample 5	23.66
BECs in sample 1	69.35	76.26
BECs in sample 2	57.52	44.36
BECs in sample 3	50.56	43.95
BECs in sample 4	44.45
BECs in sample 5	42.25

## Sheet: Fig. 4d
MGP intensity/area	Non-metastatic LN	Metastatic LN
PROX1+ LEC sample 1	6.02388	12.24
PROX1+ LEC sample 2	9.21	18.2955
PROX1+ LEC sample 3	6.71	10.28
PROX1+ LEC sample 4	5.85	27.12
Capsule sample 1	12.61	19.247
Capsule sample 2	21.142	18.5048
Capsule sample 3	15.56	6.92
Capsule sample 4	8.65	19

## Sheet: Fig. 6f
Conditioned media from cancer cells (T47D, MDA, MCF7 vs HLEC) (delta CTs)
	MDA CM	MCF7 CM	T47D CM	HLEC CM	HCC CM	HLEC CM (HCC)	MDA CM	MCF7 CM	T47D CM	HLEC CM	HCC CM	HLEC CM (HCC)	MDA CM	MCF7 CM	T47D CM	HLEC CM	HCC CM	HLEC CM (HCC)	MDA CM	MCF7 CM	T47D CM	HLEC CM	HCC CM	HLEC CM (HCC)	MDA CM	MCF7 CM	T47D CM	HLEC CM	HCC CM	HLEC CM (HCC)	MDA CM	MCF7 CM	T47D CM	HLEC CM	HCC CM	HLEC CM (HCC)	MDA CM	MCF7 CM	T47D CM	HLEC CM	HCC CM	HLEC CM (HCC)	MDA CM	MCF7 CM	T47D CM	HLEC CM	HCC CM	HLEC CM (HCC)	MDA CM
	ANGPTL4 mda	ANGPTL4 mcf7	ANGPTL4 t47	ANGPTL4 hlec	ANGPTL4 HCC	ANGPTL4 Hlec	cx3cl1 mda	cx3cl1 mcf7	cx3cl1 t47	cx3cl1 hlec	cx3cl1 hcc	cx3cl1 hlec	ccl20 mda	ccl20 mcf7	ccl20 t47d	ccl20 hlec	ccl20 hcc	ccl20 hlec	vcam1 mda	vcam1 mcf7	vcam1 t47d	vcam1 hlec	vcam1 hcc	vcam1 hlec	mgp mda	mgp mcf7	mgp t47d	mgp hlec	mgp hcc	mgp hlec	h19 mda	h19 mcf7	h19 t47d	h19 hlec	h19 hcc	h19 hlec	ack4r mda	ack4r mcf7	ackr4 t47d	ackr4 hlec	ackr4 hcc	ackr4 hlec	socs3 mda	socs3 mcf7	socs3 t47d	socs3 hlec	socs3 hcc	socs3 hlec	ramp3 mda
	7.381	6.914	7.352	7.17	3.716	4.236	10.262	10.455	9.986	8.532	6.474	6.535	7.329	7.702	7.802	7.357	3.502	3.215	11.41	10.828	10.565	10.302	11.763	8.244	4.707	4.197	4.246	6.226	0.103	2.605	17.578	16.075	14.932	18.664	10.963	9.788	10.778	11.033	11.236	10.796	11.663	10.982	7.458	8.222	10.024	9.91	6.033	6.291	10.767
	6.828	6.23	6.48	6.72	4.008	4.529	11.216	11.019	10.658	9.731	6.41334	5.99404	8.249	8.193	8.259	8.314	3.402	3.509	12.367	11.666	11.462	11.099	11.027	9.366	5.626	5.279	5.583	7.27	4.355	6.189	20.272	17.363	15.931	17.607	11.123	10.948	11.335	11.966	12.164	11.282	11.286	10.974	9.54	9.925	11.092	11.259	6.27	7.29	12.457
	9.956	9.369	9.913	9.003	4.011	4.678	8.633	8.259	7.902	7.655	14.5117	12.4514	7.787	7.497	7.478	7.413	4.468	4.82	8.751	8.068	7.96	8.422	7.544	7.003	5.715	5.461	5.405	6.759	0.547	2.884	13.986	13.962	14.336	15.134	12.39	12.525	10.706	10.834	11.081	10.655	10.332	9.725	8.824	8.437	9.321	9.641	4.927	6.161	8.454
	8.573		7.741	7.195	5.257	5.749	10.18		10.173	8.337			8.344		8.896	7.91	5.61	5.431	9.603		9.1	8.947	10.881	9.971	5.071		3.952	5.788		5.833	16.677		13.35	16.269	11.619	9.047	10.894		10.833	10.739	11.011	10.984	6.765		6.889	8.396	6.028	6.415	7.632
	12.737	12.184	12.015	12.03	5.10659	5.52414	9.712	8.394	8.258	7.707			7.721	7.891	8.226	7.731	7.95827	7.40156	9.812	8.442	8.583	8.857	9.40097	7.79929	3.866	3.687	3.048	4.688	0.706	2.042	12.249	11.614	11.956	12.954			10.95	11.05	11.165	11.163	11.5746	11.0292	6.232	7.712	7.818	8.037	6.37889	7.85645	6.542
	10.154	9.428	8.94	8.181	6.44613	7.10405	8.57	8.247	7.936	7.76			6.171	7.09	7.979	7.386	5.17689	4.59571	8.333	7.828	8.02	8.41	10.255	8.93431	5.661	4.607	3.838	6.056	5.57941	5.57378	14.498	13.476	13.254	15.347	15.8189	16.4257	10.97	10.853	11.172	10.653	10.2259	10.0692	7.648	8.086	9.549	10.21	6.46023	6.12711	8.207
	9.142	8.645	8.34	7.984			10.116	10.018	10.384	8.851			8.326	8.639	9.125	7.715			9.003	8.832	9.136	9.095			5.348	4.415	4.196	6.541	0.465691	2.08951	14.555	10.997	13.272	16.078			11.258	11.048	11.273	10.987			6.477	6.542	7.162	8.947			6.346
																														6.408
							13.178	12.618	12.301	11.531			9.56	9.823	10.153	9.633			13.38	12.286	12.821	12.189			7.148	6.201	6.278	7.711			17.315	17.264	17.604	17.669			11.211	11.134	11.588	11.692			8.225	7.902	8.448	9.334			11.928
							12.647	13.175	12.816	11.829			9.561	10.253	10.309	9.974			12.858	12.649	12.555	12.211			7.213	6.4	6.164	7.647			16.828	16.794	17.192	18.737			10.972	11.168	11.783	11.322			8.011	8.348	9.035	9.314			12.321
non-significant p-values	*	0.2707	0.1004		*		*	*	*		0.484		0.9873	0.3731	*		0.4089		*	1	0.8488		*		*	*	*		*		0.65	*	*		0.4807		0.9877	0.8401	*		*		*	*	0.0644		0.1037		*
Note: the line separating samples of one group indicates experiments done on different days
[truncated: 23 more columns]

## Sheet: Fig. 6g
MFI values	MDA-MB-231	MCF-7	T47D	HLEC
	109	125	102	55.2
	117	139	144	78.4
	75.8	104	122	68.1
	56.5	56.5	70.6	44.9
	84.8	88.7	100	68.1
	84.8	97.7	93.8	77.1
Note: the line separating samples of one group indicates experiments done on different days

## Sheet: Fig. 6h
CM= conditioned media	CoC= coculture	CM	CM	CM	CM	CoC	CoC	CoC	CoC
	MGP	1.42982	1.09265	0.921122	0.966445	1.52012	1.87979	1.21592	1.41807
	Podoplanin	1.27276	1.09842	0.999538	1.0635	0.781479	1.09842	1.00172	1.09115
	Podoplanin
non-significant p-values	0.6845

## Sheet: Fig. 6i
	dCT	CDH2
	MDA-MB-231	8.71		8.593		9.507	7.856		8.824
	MCF-7	9.151		8.802		9.529	7.409		9.146
	T47D		8.626		8.635	9.404		11.432		9.404	7.45	8.638
	HLEC	8.551	9.131	9.73	8.551	9.175	7.918	10.744	8.716	9.175	7.918	8.716
	HCC1954	7.117	6.435	5.423	6.796	6.74495	5.03969
	HLEC (HCC)	6.638	6.587	4.09	7.315	6.89591	5.63859
		CDH5
	MDA-MB-231	1.901		1.838		0.908	1.062		1.229
	MCF-7	2.47		1.806		0.799	0.486		1.24
	T47D		1.211		1.526	0.291		1.226		0.291	0.513	0.905
	HLEC	1.467	1.518	2.988	1.467	0.664	0.993	0.941	1.08	0.664	0.993	1.08
	HCC1954	0.9	0.541	0.52	1.376	2.12875	1.15601
	HLEC (HCC)	1.051	1.15	1.056	1.83	2.25106	1.29746
		SNAI1
	MDA-MB-231	10.099		10.174		8.813	8.776		9.31
	MCF-7	10.582		9.94	9.805	8.187	8.309		8.578
	T47D		9.144		9.363			9.338		8.31	8.435	8.738
	HLEC	9.363	9.557	11.53		8.319	8.922	9.665	8.706	8.319	8.922	8.706
	HCC1954	6.766	7.567	9.21	7.652	9.48934	7.59521
	HLEC (HCC)	7.713	8.712	10.834	8.487	10.3858	8.56264
non-significant p-values		CDH2	CDH5	SNAI1
	MDA	0.9346	0.995	0.9959
	MCF	1	0.9919	0.9012
	T47D	0.9966	0.2347	0.1825
	HCC	0.9662	*	*
Note: the line separating samples of one group indicates experiments done on different days

## Sheet: Fig. 7a
		MGP					dCT	MGP
	rec. VEGF165						rec. VEGF-C						rec. TGFb	MGP						MGP
	5 ng/mL	0.4998	0.15237	0.84856	0.2886		5 ng/mL	1.25668	1.02287	0.774001	1.04169		5ng/mL rec TGF-b	3.653	2.30156	3.81397	3.66495		5ng/mL rec EGF	3.76997	2.54257	3.5397	3.95165
	25 ng/mL	-0.85495	0.01516	0.70051	0.04985		50 ng/mL	1.03105	0.069716	0.190031	0.493645		25ng/mL rec TGF-b	3.28834	1.78131	3.196	3.5174		25ng/mL rec EGF	3.82119	2.51933	3.71347	3.9177
	100 ng/mL	4.07455	3.07109	3.70232	1.35563		100 ng/mL	4.846	2.257	4.559	1.494		100ng/mL rec TGF-b	2.99461	1.43537	3.22351	3.54312		100ng/mL rec EGF	3.92896	2.57667	3.63119	3.93858
	Control						Control
	5 ng/mL	0.56501	1.14858	1.4295	1.27441		5 ng/mL	0.565011	1.14858	1.4295	1.27441		5ng/mL Ctrl	3.95123	2.28704	3.70823	3.93421		5ng/mL Ctrl	4.20208	2.62753	3.51248	3.85069
	25 ng/mL	1.01747	1.34162	1.56085	1.14906		50 ng/mL	1.01747	1.34162	1.56085	1.14906		25ng/mL Ctrl	3.66001	2.7292	3.96218	3.70866		25ng/mL Ctrl	4.05585	2.43722	4.12249	3.6312
	100 ng/mL	5.00368	5.65532	6.85246	2.5188		100 ng/mL	5.004	5.655	6.852	2.519		100ng/mL Ctrl	4.26831	2.49858	3.77013	3.71848		100ng/mL Ctrl	4.08197	2.38417	3.85044	3.71508
						non-significant p-values		VEGF165		VEGF-C		TGFb		EGF
							5ng/mL	0.3118	5 ng/mL	0.9973	5 ng/mL	0.919	5 ng/mL	0.8641
									50 ng/mL	0.3104	25 ng/mL	0.0636	25 ng/mL	0.9444
													100 ng/mL	0.9997

## Sheet: Fig. 7b
	HLEC						MDA						T47D						MCF
	MGP						MGP						MGP							MGP
	anti VEGFR3 1µg/mL	4.22192	2.74473	4.04761	4.50548		anti VEGFR3 1µg/mL	3.11425	2.19095	2.8323	3.78521		anti VEGFR3 1µg/mL	2.01258	1.66929	2.35091	3.54001		anti VEGFR3 1µg/mL	2.47174	2.34846	3.18001	3.55086
	anti VEGFR3 10µg/mL	3.7176	3.05136	4.28609	3.78755		anti VEGFR3 10µg/mL	2.83222	2.26968	4.09356	3.58729		anti VEGFR3 10µg/mL	2.02044	1.77213	2.5417	3.96076		anti VEGFR3 10µg/mL	2.69856	2.82587	3.16237	3.56027
	1µg/mL Control	4.00856	3.7669	3.86279	3.89003		1µg/mL Control	3.02475	2.40286	4.00896	4.11344		1µg/mL Control	1.97636	1.6136	2.77416	4.3006		1µg/mL Control	3.39519	2.21105	3.28793	3.52725
	10µg/mL Control	3.69094	2.58246	3.81722	3.58628		10µg/mL Control	2.82071	2.10565	3.56945	4.06877		10µg/mL Control	1.88279	1.61027	2.2647	3.73245		10µg/mL Control	2.50206	1.9853	3.12478	3.40586
	Anti TGFb Ab														Anti TGFb Ab										Anti TGFb Ab										Anti TGFb Ab
	MGP														MGP										MGP										MGP
	HLEC TGF ab 2µg	5.40005	4.37335	6.51043	3.74777	3.16	2.69252	2.52595	1.79052	6.17689	3.23938				MDA tgf ab 2µg	4.84275	4.35905	6.93915	4.3831	5.32253	5.64434	3.12712	3.66788		T47 TGF ab 2µg	4.11149	4.10975	5.9936	3.40001	2.10114	3.23737	2.78544	2.22476		MCF tgf ab 2µg	3.96566	5.27789	7.51944	3.54976	2.58774	3.11761	3.45588	2.73756
	HLEC TGF ab 20µg	5.13667	4.31981	6.13902	4.07127	3.37676	3.41997	3.0562	2.82405	6.1014	3.25879				MDA tgf ab 20µg	4.88187	4.81877	6.27787	4.40745	2.86344	2.52048	3.31412	4.18097		T47 TGF ab 20µg	4.03285	4.21925	6.43458	3.92129	2.78912	3.84311	3.1305	3.77531		MCF tgf ab 20µg	3.92871	5.52401	7.54325	3.75293	3.51242	3.56551	4.11474	3.60658
	Mouse IgG1 Control Ab
	HLEC ctrl ab 2µg	5.70984	3.81046	6.81764	2.83279	2.41543	2.7666	2.49418	2.12085	5.63616	2.99801	3.81	5.55685		MDA ctrl ab 2µg	5.12746	4.57237	6.56632	3.38746	3.67083	3.23009	2.87082	3.27878		T47 ctrl ab 2µg	4.83121	4.03308	6.16684	2.02788	2.25823	3.22297	2.533	2.18178		MCF ctrl ab 2µg	4.91146			2.21096	2.92166	3.55982	3.69199	3.21672	7.2362	5.39163
	HLEC ctrl ab 20µg	5.87949	4.15476	6.8853	2.70466	2.79208	2.40105		1.90799	5.69501	3.07807	4.155			MDA ctrl ab 20µg	5.08456	3.68591	6.7151	3.28318	2.88159	2.32948	2.95745	3.25006		T47 ctrl ab 20µg	5.50522	3.68231	5.56902	2.07542	1.82617	3.08049	2.36078	1.76569		MCF ctrl ab 20µg	4.9396	4.81817		2.62054	2.7841	3.03829	3.75018	2.85452	7.42557
	MGP								MGP								MGP								MGP
	Anti EGF Ab								Anti EGF Ab								Anti EGF Ab								Anti EGF Ab
	Hlec 1ug/mL	8.10248	5.3384	7.03855	7.94737	5.03274			MDA-MB-231 1µg/mL	7.7139		6.72402	8.40631	4.65508			T47D 1µg/mL	6.6843	4.93779	3.14139	5.98184	4.18016			MCF-7 1µg/mL	7.91708	4.97369	5.70682	8.05999	4.22702
	HLEC 10ug/mL	9.40755	4.84882	7.41705		5.03382			MDA-MB-231 10µg/mL	9.63704		7.20376		4.66046			T47D 10µg/mL	6.03167	3.61038	4.44706		4.17028			MCF-7 10µg/mL	8.89399	4.69453	6.63873		4.31101
	Control Goat IgG Ab								Control Goat IgG Ab								Control Goat IgG Ab								Control Goat IgG Ab
	Hlec 1ug/mL	7.8161	7.79461	6.83481	8.0753	4.74026			MDA-MB-231 1µg/mL	8.26083		6.58347	8.42732	4.6893			T47D 1µg/mL	7.53704	4.48376	3.8718	8.0923	4.22836			MCF-7 1µg/mL	7.29599	5.05001	5.81887	8.20984	4.19316
	HLEC 10ug/mL	8.52904	4.68285	7.17565		4.48689	4.44028		MDA-MB-231 10µg/mL	9.2345		7.02306		4.42285	4.88055		T47D 10µg/mL	5.34143	4.13115	5.59767		4.10721	3.88034		MCF-7 10µg/mL	8.6965	4.36864	6.46484		4.07859	4.22775
non-significant p-values		anti-VEGFR3	anti-TGFb	anti-EGF
	MDA 1µg/mL	0.4039	0.0981	0.9495
	MDA 10g/mL	0.9751	0.4599	0.6542
	MCF 1µg/mL	0.7109	0.8943	1
	MCF 10g/mL	0.4449	0.1455	0.9085
	T47D 1µg/mL	0.4511	0.951	0.519
	T47D 10µg/mL	*	0.0705	0.9766
Note: the line separating samples of one group indicates experiments done on different days

## Sheet: Fig. 7c
	T47D CM	2.63097	5.8418	2.823	6.218	0.9447	5.931	3.648	5.017	0.686
	HLEC CM	3.48504	5.88	3.812	6.785	1.537	7.149	4.05	5.753	1.508
	T47D CM (no VEGF)	4.00847	3.2572	5.7738	6.74	2.024	5.959	3.669	5.169	1.883
	HLEC CM (no VEGF)	4.46631	4.819	5.1652	6.954	2.362	6.523	4.562	5.742	2.739
non-significant p-values	HLEC CM (no VEGF)	0.2133
Note: the line separating samples of one group indicates experiments done on different days

[truncated: 18 more sheets: Fig. 8a, Fig. 8b, Fig. 8c, Fig. 8d, Fig. 8e, Fig. 8g, Fig. S1c, Fig. S4c, Fig. S5b, Fig. S13, Fig. S14, Fig. S15a, Fig. S15b, Fig. S16a, Fig. S16b, Fig. S17a, FIg. S17b, Fig. S18]
